# Supplementary material for: Proteomics Analysis of Extracellular Matrix Remodeling During Zebrafish Heart Regeneration
Source: Mol Cell Proteomics. 2019 Jun 20;18(9):1745–55. doi: 10.1074/mcp.RA118.001193 (PMC6731076; doi:10.1074/mcp.RA118.001193)
Supplement: Annotated MSMS spectra [file 141786_2_supp_341116_psdtry.doc]

<?xml version="1.0" encoding="UTF-8"?>
<?mso-application progid="Word.Document"?>

<w:wordDocument xmlns:w="http://schemas.microsoft.com/office/word/2003/wordml" xmlns:v="urn:schemas-microsoft-com:vml" xmlns:w10="urn:schemas-microsoft-com:office:word" xmlns:o="urn:schemas-microsoft-com:office:office" xmlns:dt="uuid:C2F41010-65B3-11d1-A29F-00AA00C14882" xmlns:wx="http://schemas.microsoft.com/office/word/2003/auxHint" xmlns:aml="http://schemas.microsoft.com/aml/2001/core" xml:space="preserve">
	<o:DocumentProperties>
		<o:Author>Bruker Daltonics</o:Author>
		<o:Title>PS3 Report Template</o:Title>
		<o:Description/>
		<o:Subject/>
	</o:DocumentProperties>
	<w:styles>
		<w:style w:type="paragraph"  w:styleId="4">
			<w:name w:val="toc 4"/>
			<wx:uiName wx:val="catalog 4"/>
			<w:autoRedefine/>
			<w:semiHidden/>
			<w:rsid w:val="009B3C8F"/>
			<w:pPr>
				<w:pStyle w:val="4"/>
				<w:bidi w:val="off"/>
			</w:pPr>
			<w:rPr>
				<wx:font wx:val="Times New Roman"/>
			</w:rPr>
		</w:style>
		<w:style w:type="character" w:styleId="Hyperlink">
			<w:name w:val="Hyperlink"/>
			<w:rPr>
				<w:u w:val="single"/>
				<w:color w:val="0000ff"/>
			</w:rPr>
		</w:style>
		<w:style w:type="table" w:default="on" styleId="TableNormal">
			<w:name w:val="Normal Table"/>
			<wx:uiName wx:val="Table Normal"/>
			<w:rPr>
				<wx:font wx:val="Calibri"/>
				<w:lang w:val="EN-US" w:fareast="ZH-CN" w:bidi="AR-SA"/>
			</w:rPr>
			<w:tblPr>
				<w:tblInd w:w="0" w:type="dxa"/>
				<w:tblCellMar>
					<w:top w:w="0" w:type="dxa"/>
					<w:left w:w="108" w:type="dxa"/>
					<w:bottom w:w="0" w:type="dxa"/>
					<w:right w:w="108" w:type="dxa"/>
				</w:tblCellMar>
			</w:tblPr>
		</w:style>
	</w:styles>
	<w:displayBackgroundShape/>
	<w:docPr>
		<w:view w:val="print"/>
		<w:zoom w:percent="100"/>
	</w:docPr>
	<w:body>
		<w:bgPict/>
		<wx:sect>
			<w:tbl>
				<w:tblPr>
					<w:tblInd w:w="0" w:type="dxa"/>
					<w:tblStyle w:val="TableGrid"/>
					<w:tblOverlap w:val="Never"/>
					<w:tblW w:w="15137" w:type="dxa"/>
					<w:tblLook w:val="01E0"/>
					<w:tblLayout w:type="Fixed"/>
					<w:tblBorders/>
				</w:tblPr>
				<w:tblGrid>
					<w:gridCol w:val="15137"/>
				</w:tblGrid>
				<w:tr>
					<w:trPr/>
					<w:tc>
						<w:tcPr>
							<w:tcW w:w="15137" w:type="dxa"/>
							<w:tcBorders/>
							<w:tcMar>
								<w:bottom w:w="0" w:type="dxa"/>
								<w:left w:w="0" w:type="dxa"/>
								<w:top w:w="0" w:type="dxa"/>
								<w:right w:w="0" w:type="dxa"/>
							</w:tcMar>
							<w:vAlign w:val="baseline"/>
							<w:noWrap w:val="off"/>
						</w:tcPr>
						<aml:annotation aml:id="0" w:type="Word.Bookmark.Start" w:name="__bookmark_1"/>
						<aml:annotation aml:id="0" w:type="Word.Bookmark.End"/>
						<w:tbl>
							<w:tblPr>
								<w:tblInd w:w="0" w:type="dxa"/>
								<w:tblStyle w:val="TableGrid"/>
								<w:tblOverlap w:val="Never"/>
								<w:tblW w:w="15255" w:type="dxa"/>
								<w:tblLook w:val="01E0"/>
								<w:tblLayout w:type="Fixed"/>
								<w:tblBorders/>
							</w:tblPr>
							<w:tblGrid>
								<w:gridCol w:val="1710"/>
								<w:gridCol w:val="6030"/>
								<w:gridCol w:val="1755"/>
								<w:gridCol w:val="5760"/>
							</w:tblGrid>
							<w:tr>
								<w:trPr>
									<w:tblHeader w:val="on"/>
								</w:trPr>
								<w:tc>
									<w:tcPr>
										<w:tcW w:w="15255" w:type="dxa"/>
										<w:gridSpan w:val="4"/>
										<w:vmerge w:val="restart"/>
										<w:tcBorders/>
										<w:tcMar>
											<w:bottom w:w="0" w:type="dxa"/>
											<w:left w:w="0" w:type="dxa"/>
											<w:top w:w="0" w:type="dxa"/>
											<w:right w:w="0" w:type="dxa"/>
										</w:tcMar>
										<w:vAlign w:val="baseline"/>
										<w:noWrap w:val="off"/>
									</w:tcPr>
									<w:pPr>
										<w:jc w:val="center"/>
									</w:pPr>
									<w:p/>
								</w:tc>
							</w:tr>
							<w:tr>
								<w:trPr/>
								<w:tc>
									<w:tcPr>
										<w:tcW w:w="15255" w:type="dxa"/>
										<w:gridSpan w:val="4"/>
										<w:vmerge w:val="restart"/>
										<w:tcBorders/>
										<w:tcMar>
											<w:bottom w:w="0" w:type="dxa"/>
											<w:left w:w="0" w:type="dxa"/>
											<w:top w:w="0" w:type="dxa"/>
											<w:right w:w="0" w:type="dxa"/>
										</w:tcMar>
										<w:vAlign w:val="baseline"/>
										<w:noWrap w:val="off"/>
									</w:tcPr>
									<aml:annotation aml:id="1" w:type="Word.Bookmark.Start" w:name="__bookmark_2"/>
									<aml:annotation aml:id="1" w:type="Word.Bookmark.End"/>
									<w:tbl>
										<w:tblPr>
											<w:tblInd w:w="0" w:type="dxa"/>
											<w:tblStyle w:val="TableGrid"/>
											<w:tblOverlap w:val="Never"/>
											<w:tblW w:w="15270" w:type="dxa"/>
											<w:tblLook w:val="01E0"/>
											<w:tblLayout w:type="Fixed"/>
											<w:tblBorders/>
										</w:tblPr>
										<w:tblGrid>
											<w:gridCol w:val="1635"/>
											<w:gridCol w:val="13635"/>
										</w:tblGrid>
										<w:tr>
											<w:trPr/>
											<w:tc>
												<w:tcPr>
													<w:tcW w:w="1635" w:type="dxa"/>
													<w:tcBorders/>
													<w:tcMar>
														<w:bottom w:w="0" w:type="dxa"/>
														<w:left w:w="0" w:type="dxa"/>
														<w:top w:w="0" w:type="dxa"/>
														<w:right w:w="0" w:type="dxa"/>
													</w:tcMar>
													<w:vAlign w:val="baseline"/>
													<w:noWrap w:val="off"/>
												</w:tcPr>
												<w:p>
													<w:pPr>
														<w:pBdr/>
														<w:bidi w:val="off"/>
													</w:pPr>
													<w:r>
														<w:rPr>
															<w:color w:val="000000"/>
															<w:rFonts w:ascii="Arial" w:fareast="Arial" w:h-ansi="Arial" w:cs="Arial"/>
															<w:sz w:val="24"/>
															<w:sz-cs w:val="24"/>
															<w:spacing w:val="0"/>
															<w:b w:val="on"/>
															<w:b-cs w:val="on"/>
														</w:rPr>
														<w:t><![CDATA[Source:]]></w:t>
													</w:r>
												</w:p>
											</w:tc>
											<w:tc>
												<w:tcPr>
													<w:tcW w:w="13635" w:type="dxa"/>
													<w:tcBorders/>
													<w:tcMar>
														<w:bottom w:w="0" w:type="dxa"/>
														<w:left w:w="0" w:type="dxa"/>
														<w:top w:w="0" w:type="dxa"/>
														<w:right w:w="0" w:type="dxa"/>
													</w:tcMar>
													<w:vAlign w:val="baseline"/>
													<w:noWrap w:val="off"/>
												</w:tcPr>
												<w:p>
													<w:pPr>
														<w:pBdr/>
														<w:bidi w:val="off"/>
													</w:pPr>
													<w:r>
														<w:rPr>
															<w:color w:val="000000"/>
															<w:rFonts w:ascii="Arial" w:fareast="Arial" w:h-ansi="Arial" w:cs="Arial"/>
															<w:sz w:val="24"/>
															<w:sz-cs w:val="24"/>
															<w:spacing w:val="0"/>
														</w:rPr>
														<w:t><![CDATA[S:/zebrafish_160208/131023_Blanc_Sample5_14dps_C3_01_2372.d/ProteinAnalysisResults.mgf]]></w:t>
													</w:r>
												</w:p>
											</w:tc>
										</w:tr>
									</w:tbl>
									<w:p/>
								</w:tc>
							</w:tr>
							<w:tr>
								<w:trPr/>
								<w:tc>
									<w:tcPr>
										<w:tcW w:w="1710" w:type="dxa"/>
										<w:tcBorders/>
										<w:tcMar>
											<w:bottom w:w="0" w:type="dxa"/>
											<w:left w:w="0" w:type="dxa"/>
											<w:top w:w="0" w:type="dxa"/>
											<w:right w:w="0" w:type="dxa"/>
										</w:tcMar>
										<w:vAlign w:val="baseline"/>
										<w:noWrap w:val="off"/>
									</w:tcPr>
									<w:p>
										<w:pPr>
											<w:pBdr/>
											<w:bidi w:val="off"/>
										</w:pPr>
										<w:r>
											<w:rPr>
												<w:color w:val="000000"/>
												<w:rFonts w:ascii="Arial" w:fareast="Arial" w:h-ansi="Arial" w:cs="Arial"/>
												<w:sz w:val="24"/>
												<w:sz-cs w:val="24"/>
												<w:spacing w:val="0"/>
												<w:b w:val="on"/>
												<w:b-cs w:val="on"/>
											</w:rPr>
											<w:t><![CDATA[Protein:]]></w:t>
										</w:r>
									</w:p>
								</w:tc>
								<w:tc>
									<w:tcPr>
										<w:tcW w:w="13545" w:type="dxa"/>
										<w:gridSpan w:val="3"/>
										<w:vmerge w:val="restart"/>
										<w:tcBorders/>
										<w:tcMar>
											<w:bottom w:w="0" w:type="dxa"/>
											<w:left w:w="0" w:type="dxa"/>
											<w:top w:w="0" w:type="dxa"/>
											<w:right w:w="0" w:type="dxa"/>
										</w:tcMar>
										<w:vAlign w:val="baseline"/>
										<w:noWrap w:val="off"/>
									</w:tcPr>
									<w:p>
										<w:pPr>
											<w:pBdr/>
											<w:bidi w:val="off"/>
										</w:pPr>
										<w:r>
											<w:rPr>
												<w:color w:val="000000"/>
												<w:rFonts w:ascii="Arial" w:fareast="Arial" w:h-ansi="Arial" w:cs="Arial"/>
												<w:sz w:val="24"/>
												<w:sz-cs w:val="24"/>
												<w:spacing w:val="0"/>
											</w:rPr>
											<w:t><![CDATA[Annexin OS=Danio rerio GN=anxa2a PE=1 SV=1]]></w:t>
										</w:r>
									</w:p>
								</w:tc>
							</w:tr>
							<w:tr>
								<w:trPr/>
								<w:tc>
									<w:tcPr>
										<w:tcW w:w="1710" w:type="dxa"/>
										<w:tcBorders/>
										<w:tcMar>
											<w:bottom w:w="0" w:type="dxa"/>
											<w:left w:w="0" w:type="dxa"/>
											<w:top w:w="0" w:type="dxa"/>
											<w:right w:w="0" w:type="dxa"/>
										</w:tcMar>
										<w:vAlign w:val="baseline"/>
										<w:noWrap w:val="off"/>
									</w:tcPr>
									<w:p>
										<w:pPr>
											<w:pBdr/>
											<w:bidi w:val="off"/>
										</w:pPr>
										<w:r>
											<w:rPr>
												<w:color w:val="000000"/>
												<w:rFonts w:ascii="Arial" w:fareast="Arial" w:h-ansi="Arial" w:cs="Arial"/>
												<w:sz w:val="24"/>
												<w:sz-cs w:val="24"/>
												<w:spacing w:val="0"/>
												<w:b w:val="on"/>
												<w:b-cs w:val="on"/>
											</w:rPr>
											<w:t><![CDATA[Accession:]]></w:t>
										</w:r>
									</w:p>
								</w:tc>
								<w:tc>
									<w:tcPr>
										<w:tcW w:w="6030" w:type="dxa"/>
										<w:tcBorders/>
										<w:tcMar>
											<w:bottom w:w="0" w:type="dxa"/>
											<w:left w:w="0" w:type="dxa"/>
											<w:top w:w="0" w:type="dxa"/>
											<w:right w:w="0" w:type="dxa"/>
										</w:tcMar>
										<w:vAlign w:val="baseline"/>
										<w:noWrap w:val="off"/>
									</w:tcPr>
									<w:p>
										<w:pPr>
											<w:pBdr/>
											<w:bidi w:val="off"/>
										</w:pPr>
										<w:r>
											<w:rPr>
												<w:color w:val="000000"/>
												<w:rFonts w:ascii="Arial" w:fareast="Arial" w:h-ansi="Arial" w:cs="Arial"/>
												<w:sz w:val="24"/>
												<w:sz-cs w:val="24"/>
												<w:spacing w:val="0"/>
											</w:rPr>
											<w:t><![CDATA[Q6P603]]></w:t>
										</w:r>
									</w:p>
								</w:tc>
								<w:tc>
									<w:tcPr>
										<w:tcW w:w="1755" w:type="dxa"/>
										<w:tcBorders/>
										<w:tcMar>
											<w:bottom w:w="0" w:type="dxa"/>
											<w:left w:w="0" w:type="dxa"/>
											<w:top w:w="0" w:type="dxa"/>
											<w:right w:w="0" w:type="dxa"/>
										</w:tcMar>
										<w:vAlign w:val="baseline"/>
										<w:noWrap w:val="off"/>
									</w:tcPr>
									<w:p>
										<w:pPr>
											<w:pBdr/>
											<w:bidi w:val="off"/>
										</w:pPr>
										<w:r>
											<w:rPr>
												<w:color w:val="000000"/>
												<w:rFonts w:ascii="Arial" w:fareast="Arial" w:h-ansi="Arial" w:cs="Arial"/>
												<w:sz w:val="24"/>
												<w:sz-cs w:val="24"/>
												<w:spacing w:val="0"/>
												<w:b w:val="on"/>
												<w:b-cs w:val="on"/>
											</w:rPr>
											<w:t><![CDATA[Parent m/z:]]></w:t>
										</w:r>
									</w:p>
								</w:tc>
								<w:tc>
									<w:tcPr>
										<w:tcW w:w="5760" w:type="dxa"/>
										<w:tcBorders/>
										<w:tcMar>
											<w:bottom w:w="0" w:type="dxa"/>
											<w:left w:w="0" w:type="dxa"/>
											<w:top w:w="0" w:type="dxa"/>
											<w:right w:w="0" w:type="dxa"/>
										</w:tcMar>
										<w:vAlign w:val="baseline"/>
										<w:noWrap w:val="off"/>
									</w:tcPr>
									<w:p>
										<w:pPr>
											<w:jc w:val="left"/>
											<w:pBdr/>
											<w:bidi w:val="off"/>
										</w:pPr>
										<w:r>
											<w:rPr>
												<w:color w:val="000000"/>
												<w:rFonts w:ascii="Arial" w:fareast="Arial" w:h-ansi="Arial" w:cs="Arial"/>
												<w:sz w:val="24"/>
												<w:sz-cs w:val="24"/>
												<w:spacing w:val="0"/>
											</w:rPr>
											<w:t><![CDATA[896.44494, 2+]]></w:t>
										</w:r>
									</w:p>
								</w:tc>
							</w:tr>
							<w:tr>
								<w:trPr>
									<w:trHeight w:val="405.0"/>
								</w:trPr>
								<w:tc>
									<w:tcPr>
										<w:tcW w:w="1710" w:type="dxa"/>
										<w:tcBorders/>
										<w:tcMar>
											<w:bottom w:w="0" w:type="dxa"/>
											<w:left w:w="0" w:type="dxa"/>
											<w:top w:w="0" w:type="dxa"/>
											<w:right w:w="0" w:type="dxa"/>
										</w:tcMar>
										<w:vAlign w:val="baseline"/>
										<w:noWrap w:val="off"/>
									</w:tcPr>
									<w:p>
										<w:pPr>
											<w:pBdr/>
											<w:bidi w:val="off"/>
										</w:pPr>
										<w:r>
											<w:rPr>
												<w:color w:val="000000"/>
												<w:rFonts w:ascii="Arial" w:fareast="Arial" w:h-ansi="Arial" w:cs="Arial"/>
												<w:sz w:val="24"/>
												<w:sz-cs w:val="24"/>
												<w:spacing w:val="0"/>
												<w:b w:val="on"/>
												<w:b-cs w:val="on"/>
											</w:rPr>
											<w:t><![CDATA[Sequence:]]></w:t>
										</w:r>
									</w:p>
								</w:tc>
								<w:tc>
									<w:tcPr>
										<w:tcW w:w="6030" w:type="dxa"/>
										<w:tcBorders/>
										<w:tcMar>
											<w:bottom w:w="0" w:type="dxa"/>
											<w:left w:w="0" w:type="dxa"/>
											<w:top w:w="0" w:type="dxa"/>
											<w:right w:w="0" w:type="dxa"/>
										</w:tcMar>
										<w:vAlign w:val="baseline"/>
										<w:noWrap w:val="off"/>
									</w:tcPr>
									<w:p>
										<w:pPr>
											<w:pBdr/>
											<w:bidi w:val="off"/>
										</w:pPr>
										<w:r>
											<w:rPr>
												<w:color w:val="000000"/>
												<w:rFonts w:ascii="Arial" w:fareast="Arial" w:h-ansi="Arial" w:cs="Arial"/>
												<w:sz w:val="24"/>
												<w:sz-cs w:val="24"/>
												<w:spacing w:val="0"/>
											</w:rPr>
											<w:t><![CDATA[K.GLGTDEESLIEILCSR.S]]></w:t>
										</w:r>
									</w:p>
								</w:tc>
								<w:tc>
									<w:tcPr>
										<w:tcW w:w="1755" w:type="dxa"/>
										<w:tcBorders/>
										<w:tcMar>
											<w:bottom w:w="0" w:type="dxa"/>
											<w:left w:w="0" w:type="dxa"/>
											<w:top w:w="0" w:type="dxa"/>
											<w:right w:w="0" w:type="dxa"/>
										</w:tcMar>
										<w:vAlign w:val="baseline"/>
										<w:noWrap w:val="off"/>
									</w:tcPr>
									<w:p>
										<w:pPr>
											<w:pBdr/>
											<w:bidi w:val="off"/>
										</w:pPr>
										<w:r>
											<w:rPr>
												<w:color w:val="000000"/>
												<w:rFonts w:ascii="Arial" w:fareast="Arial" w:h-ansi="Arial" w:cs="Arial"/>
												<w:sz w:val="24"/>
												<w:sz-cs w:val="24"/>
												<w:spacing w:val="0"/>
												<w:b w:val="on"/>
												<w:b-cs w:val="on"/>
											</w:rPr>
											<w:t><![CDATA[Score:]]></w:t>
										</w:r>
									</w:p>
								</w:tc>
								<w:tc>
									<w:tcPr>
										<w:tcW w:w="5760" w:type="dxa"/>
										<w:tcBorders/>
										<w:tcMar>
											<w:bottom w:w="0" w:type="dxa"/>
											<w:left w:w="0" w:type="dxa"/>
											<w:top w:w="0" w:type="dxa"/>
											<w:right w:w="0" w:type="dxa"/>
										</w:tcMar>
										<w:vAlign w:val="baseline"/>
										<w:noWrap w:val="off"/>
									</w:tcPr>
									<w:p>
										<w:pPr>
											<w:pBdr/>
											<w:bidi w:val="off"/>
										</w:pPr>
										<w:r>
											<w:rPr>
												<w:color w:val="000000"/>
												<w:rFonts w:ascii="Arial" w:fareast="Arial" w:h-ansi="Arial" w:cs="Arial"/>
												<w:sz w:val="24"/>
												<w:sz-cs w:val="24"/>
												<w:spacing w:val="0"/>
											</w:rPr>
											<w:t><![CDATA[58.02]]></w:t>
										</w:r>
									</w:p>
								</w:tc>
							</w:tr>
							<w:tr>
								<w:trPr/>
								<w:tc>
									<w:tcPr>
										<w:tcW w:w="7740" w:type="dxa"/>
										<w:gridSpan w:val="2"/>
										<w:vmerge w:val="restart"/>
										<w:tcBorders/>
										<w:tcMar>
											<w:bottom w:w="0" w:type="dxa"/>
											<w:left w:w="0" w:type="dxa"/>
											<w:top w:w="0" w:type="dxa"/>
											<w:right w:w="0" w:type="dxa"/>
										</w:tcMar>
										<w:vAlign w:val="baseline"/>
										<w:noWrap w:val="off"/>
									</w:tcPr>
									<aml:annotation aml:id="2" w:type="Word.Bookmark.Start" w:name="__bookmark_3"/>
									<aml:annotation aml:id="2" w:type="Word.Bookmark.End"/>
									<w:tbl>
										<w:tblPr>
											<w:tblInd w:w="0" w:type="dxa"/>
											<w:tblStyle w:val="TableGrid"/>
											<w:tblOverlap w:val="Never"/>
											<w:tblW w:w="7739" w:type="dxa"/>
											<w:tblLook w:val="01E0"/>
											<w:tblLayout w:type="Fixed"/>
											<w:tblBorders/>
										</w:tblPr>
										<w:tblGrid>
											<w:gridCol w:val="1702"/>
											<w:gridCol w:val="6037"/>
										</w:tblGrid>
										<w:tr>
											<w:trPr/>
											<w:tc>
												<w:tcPr>
													<w:tcW w:w="1702" w:type="dxa"/>
													<w:tcBorders/>
													<w:tcMar>
														<w:bottom w:w="0" w:type="dxa"/>
														<w:left w:w="0" w:type="dxa"/>
														<w:top w:w="0" w:type="dxa"/>
														<w:right w:w="0" w:type="dxa"/>
													</w:tcMar>
													<w:vAlign w:val="baseline"/>
													<w:noWrap w:val="off"/>
												</w:tcPr>
												<w:p>
													<w:pPr>
														<w:pBdr/>
														<w:bidi w:val="off"/>
													</w:pPr>
													<w:r>
														<w:rPr>
															<w:color w:val="000000"/>
															<w:rFonts w:ascii="Arial" w:fareast="Arial" w:h-ansi="Arial" w:cs="Arial"/>
															<w:sz w:val="24"/>
															<w:sz-cs w:val="24"/>
															<w:spacing w:val="0"/>
															<w:b w:val="on"/>
															<w:b-cs w:val="on"/>
														</w:rPr>
														<w:t><![CDATA[Modification:]]></w:t>
													</w:r>
												</w:p>
											</w:tc>
											<w:tc>
												<w:tcPr>
													<w:tcW w:w="6037" w:type="dxa"/>
													<w:tcBorders/>
													<w:tcMar>
														<w:bottom w:w="0" w:type="dxa"/>
														<w:left w:w="0" w:type="dxa"/>
														<w:top w:w="0" w:type="dxa"/>
														<w:right w:w="0" w:type="dxa"/>
													</w:tcMar>
													<w:vAlign w:val="baseline"/>
													<w:noWrap w:val="off"/>
												</w:tcPr>
												<w:p>
													<w:pPr>
														<w:pBdr/>
														<w:bidi w:val="off"/>
													</w:pPr>
													<w:r>
														<w:rPr>
															<w:color w:val="000000"/>
															<w:rFonts w:ascii="Arial" w:fareast="Arial" w:h-ansi="Arial" w:cs="Arial"/>
															<w:sz w:val="24"/>
															<w:sz-cs w:val="24"/>
															<w:spacing w:val="0"/>
														</w:rPr>
														<w:t><![CDATA[Carbamidomethyl: 14]]></w:t>
													</w:r>
												</w:p>
											</w:tc>
										</w:tr>
									</w:tbl>
									<w:p/>
								</w:tc>
								<w:tc>
									<w:tcPr>
										<w:tcW w:w="1755" w:type="dxa"/>
										<w:tcBorders/>
										<w:tcMar>
											<w:bottom w:w="0" w:type="dxa"/>
											<w:left w:w="0" w:type="dxa"/>
											<w:top w:w="0" w:type="dxa"/>
											<w:right w:w="0" w:type="dxa"/>
										</w:tcMar>
										<w:vAlign w:val="baseline"/>
										<w:noWrap w:val="off"/>
									</w:tcPr>
									<w:p/>
								</w:tc>
								<w:tc>
									<w:tcPr>
										<w:tcW w:w="5760" w:type="dxa"/>
										<w:tcBorders/>
										<w:tcMar>
											<w:bottom w:w="0" w:type="dxa"/>
											<w:left w:w="0" w:type="dxa"/>
											<w:top w:w="0" w:type="dxa"/>
											<w:right w:w="0" w:type="dxa"/>
										</w:tcMar>
										<w:vAlign w:val="baseline"/>
										<w:noWrap w:val="off"/>
									</w:tcPr>
									<w:p/>
								</w:tc>
							</w:tr>
							<w:tr>
								<w:trPr/>
								<w:tc>
									<w:tcPr>
										<w:tcW w:w="15255" w:type="dxa"/>
										<w:gridSpan w:val="4"/>
										<w:vmerge w:val="restart"/>
										<w:tcBorders/>
										<w:tcMar>
											<w:bottom w:w="0" w:type="dxa"/>
											<w:left w:w="0" w:type="dxa"/>
											<w:top w:w="0" w:type="dxa"/>
											<w:right w:w="0" w:type="dxa"/>
										</w:tcMar>
										<w:vAlign w:val="baseline"/>
										<w:noWrap w:val="off"/>
									</w:tcPr>
									<w:p/>
								</w:tc>
							</w:tr>
							<w:tr>
								<w:trPr>
									<w:trHeight w:val="6750.0"/>
								</w:trPr>
								<w:tc>
									<w:tcPr>
										<w:tcW w:w="15255" w:type="dxa"/>
										<w:gridSpan w:val="4"/>
										<w:vmerge w:val="restart"/>
										<w:tcBorders/>
										<w:tcMar>
											<w:bottom w:w="0" w:type="dxa"/>
											<w:left w:w="0" w:type="dxa"/>
											<w:top w:w="0" w:type="dxa"/>
											<w:right w:w="0" w:type="dxa"/>
										</w:tcMar>
										<w:vAlign w:val="baseline"/>
										<w:noWrap w:val="off"/>
									</w:tcPr>
									<w:p>
										<w:r>
											<w:pict>
												<v:shapetype id="_x0000_t75" coordsize="21600,21600" o:spt="75" o:preferrelative="t" path="m@4@5l@4@11@9@11@9@5xe" filled="f" stroked="f">
													<v:stroke imagealignshape="false" joinstyle="miter"/>
													<v:formulas>
														<v:f eqn="if lineDrawn pixelLineWidth 0"/>
														<v:f eqn="sum @0 1 0"/>
														<v:f eqn="sum 0 0 @1"/>
														<v:f eqn="prod @2 1 2"/>
														<v:f eqn="prod @3 21600 pixelWidth"/>
														<v:f eqn="prod @3 21600 pixelHeight"/>
														<v:f eqn="sum @0 0 1"/>
														<v:f eqn="prod @6 1 2"/>
														<v:f eqn="prod @7 21600 pixelWidth"/>
														<v:f eqn="sum @8 21600 0 "/>
														<v:f eqn="prod @7 21600 pixelHeight"/>
														<v:f eqn="sum @10 21600 0"/>
													</v:formulas>
													<v:path o:extrusionok="f" gradientshapeok="t" o:connecttype="rect"/>
													<o:lock v:ext="edit" aspectratio="t"/>
												</v:shapetype>
												<w:binData w:name="wordml://75.png">iVBORw0KGgoAAAANSUhEUgAABUcAAAJdCAIAAACeV1HeAABruElEQVR4nOzdC3bqOLOGYYaXATGczIUeSmbi3uCEGNsq2SoF1eV91r/O6STGLpW4+NsycJm8uQAAAAAAgNnokK4VYAgAAAAAADQg1QMAAAAA4BWpHgAAAAAAr0j1AAAAAAB4RaoHAAAAAMCrwan+dl19ct/H59fpnZDqAQAAAAA5GUj1LUH+BakeAAAAAJATqR4AAAAAAK9I9QAAAAAAeGUg1f+63pp2QqoHAAAAAORk5zPwvz4/GtftzQwBAAAAAIC3spPq2y/HNzQEAAAAAADeyFKqf6zWN1yFb2gIAFp8TR+Xf4/k3/99fI4uyb5N0/79T/spJQnRxq1VTz6mRP24cQcAAHhkKdWzVg8k9UgRvw/+OVSkyhINVk1DG9q48oi1y39fv16mW2njeEj1AACX/iDV35fcNyvuPx+L9/qH2/U3xT+2aPq8PFI90MzGw2cvWf3LEpfroHp+2ejPLk9xlDZ28Y423q5D/kHNzD3EYqo30xwAgF39U/02nd9j/nd6X11k//hR+xH4vOAB7Ww8fPaS1dfn/fT6NqagJxv92UUc7YI2vrqn+gGPOzP3EFI9AMClnql+kdGXAf0e839/fv2pi3/H+w9Ak8to85PHXrL6Pr0eXaBFv027rN//PLo0T2jjyvcj7/psxe/FMqNLe4fl087qHGO40S8UAADr7q8W5zL0Yy3+98L5zRfSrT/zbvVu+daPxJNfWZ8Hs7C4Bzhy+hngT0ipfkxFP2z0ZxeLzF3QxoJ50f5dn5Zn5h5i4mlnxUxzAAB2nU/1L8F8J6NXUn3zZ+KVkeqBZjbOF7kCvwFxtAvaKNt8eN7fMHMPIdUDAFxqSfXP5L54w/zmb8+fSfUAKgqflsf320k8xVHDaKPs0Z+/T/VmWEz1AABUtaX653vod+K5gVR/+32H5E24HQAjNsnqyjfbVRFHu6CNr27X6fWDcZK9kpLqAQAuKVP9zjvk/+599SXrVP/8gJ9B39AD4KTNJ5axSl+3/Zg30kgD2rhye+1GttfQ2/rOYOD7NQEAqGq/Av9fUt9N6JtfvuMz8J97f11VYBEGqPjvv/9Gl2Aa/emCNnYRuI2Bh6ZHcwAAVa2flve9+r79cvqdxfjy99X3Ib2v/prqDYHAaZwvyuhPF7Sxi8BtDDw0PZoDAKg6nernS+9f196/M/vi++ov68vzH5vtXrGvR6oHmnG+KKM/XdDGLgK3MfDQ9GgOAKCq9X31llSuwL/t3AQAAAAAgAAipvrnG+k/P/icG0DGKpCM/nRBG7sI3MbAQ9OjOQCAqoip/uODj64FDuJ8UUZ/uqCNXQRuY+Ch6dEcAEBVsFQP4BzOF2X0pwva2EXgNgYemh7NAQBUkeoBAAAAAPCKVA+kxiqQjP50QRu7CNzGwEPTozkAgCpSPZAa54sy+tMFbewicBsDD02P5gAAqkj1QGqnzhe/Pqfr7c9KMYnz6S5oYxeB2xh4aHo0BwBQRao36vP5Qf6P/318ji7Is1Uzn199iF3Xy0u75hj/r4e3Raq/fkx0sdmVR3TB8qHK4/SI1ZMbLxZV3MeAg3h6AXwh1Rv178n099nza/rgybTV9fUrDm/XdKvNspdVoNvmZfvr/k2RX9P3nfB6vf8v1dnwX6ySJUz1x9v49Tld+Dejgm0bX14pPHvncrS7+xhr9RgizNMLkITLVH/ZGF1Rf6sn0/u/mF7LW6PkliuCNlieL1bT5u2a7n5Iqu+CVN8Fqb4Ld/cxUj2GCPP0AiQRIRIHGMIWqb6P2+815Nj1e74o/wsIa/X9kOoF7hLXO5Hqu3B3HyPVY4gwTy9AEqR6o16eTIMuOL9n4m7X37eE3d5wvAeP98n7mW65RQHeV29nUgymejvNMZi47DRna/vGV7OvFHbayH0Mdlieei9PL5Z7CLwTqd6olydTY+cfvbx14m5vfVlydJ98rgLJqf65jd8LH9omJcla/V/fY12v1dt5OLteq5fbmHyt3k5z8GZ2nl62vDy9WO4h8E5BUn0k86CeT6Zz1npGqdHVebJ7b5k/PG90aebcW3P+kpDRVfvzvBOuTpVG12XC3IpV4hpdlF2rVwruTkdYvo/9h5RG3+/2uXt6GT2NgAn3B8OJs3iTAgxha/lkegv6TuYhE/eeTyhwdJ/878yn5bnWNin/sVbfw/E2ultHfadtG70spk2WlqPd3cfe2Ry8mZ2nly0vTy+Wewi8E6neqJ1Py3vj28Lf4x0Td3vN8O/68Dyv90nhm+38szMpCVP9ce4S11heTrsnS23kPgY7LE+9l6cXyz0E3olUb9T2yfRq+KNKLLt6+KyXgbarQHRs6Y/W6lcfQXTrfgxjDrZx+Xkiye94u3bX6lf3JRdn4VtvW472eB9jrR5DhHl6AZIIleq3F1cb/Cd5wBTOF2X0pwva2EXgNgYemh7NAQBUhUr124/7uvJd5YCI80UZ/emCNnYRuI2Bh6ZHcwAAVbFS/d7XvN9GlIQjAp+pBB6aX0yKgOYIaE4XtFFAc9Ji6vXoITCLluqXl9x7+ZyPtAI/ETsamqNSldpGmqQ/fz1M1220U7ydShrIxbsemh7NSYvJ1aOHwCxaqp+eV91/TR8s1NsW+InY0dAclapEqheQ6gV2irdTSQOCq4DmpMXk6tFDYPbeVH+7Xj4OfOjsv80ul+Pvh18N4f7t7tfHov3ffy054B0vhzL60wVt7CJwGwMPTY/mAACq3pXqH0H9rprqvz4/Hhs2p/p5ld7Rl9akFfhMJfDQ/GJSBDRHQHO6oI0CmpMWU69HD4HZW9fq74G9kurv6f96m//v0d1uh3D/iju+0M68wE/EjobmqFQlrsAXcAW+wE7xdippwEXmApqTFpOrRw+BmalU//y7NtXzhXYuBH4idjQ0R6UqkeoFpHqBneLtVNKA4CqgOWkxuXr0EJgZSvWLKK9L9TcW6oGjeDmU0Z8uaGMXgdsYeGh6NAcAUGUl1b/+aSfVX0TLLa8XvtDOh8BnKoGH5heTIqA5AprTBW0U0Jy0mHo9egjMrKT656fpvTi2Xh/gy/lyCvxE7GhojkpV4gp8AVfgC+wUb6eSBlxkLqA5aTG5evQQmFlJ9a+076uHC4GfiB0NzVGpSqR6AaleYKd4O5U0ILgKaE5aTK4ePQRmY1P941vsdnI+qR54E14OZfSnC9rYReA2Bh6aHs0BAFS9/fvqXy6tJ9WnFvhMJfDQ/GJSBDRHQHO6oI0CmpMWU69HD4HZW9fq/0iAIeQU+InY0dAclarEFfgCrsAX2CneTiUNuMhcQHPSYnL16CEwI9VjmMBPxI6G5qhUJVK9gFQvsFO8nUoaEFwFNCctJlePHgIzUj2QGi+HMvrTBW3sInAbAw9Nj+YAAKpI9Rgm8JlK4KH5xaQIaI6A5nRBGwU0Jy2mXo8eAjNSPYYJ/ETsaGiOSlXiCnwBV+AL7BRvp5IGXGQuoDlpMbl69BCYkeoxTOAnYkdDc1SqEqleQKoX2CneTiUNCK4CmpMWk6tHD4EZqR5IjZdDGf3pgjZ2EbiNgYemR3MAAFWkegwT+Ewl8ND8YlIENEdAc7qgjQKakxZTr0cPgRmpHsMEfiJ2NDRHpSpxBb6AK/AFdoq3U0kDLjIX0Jy0mFw9egjMSPUYJvATsaOhOSpViVQvINUL7BRvp5IGBFcBzUmLydWjh8CMVA+kxsuhjP50QRu7CNzGwEPTozkAgCpSPYYJfKYSeGh+MSkCmiOgOV3QRgHNSYup16OHwMxlqr9sjK4ILQI/ETsamqNSlbgCX8AV+AI7xduppAEXmQtoTlpMrh49BGYRInGAIeQU+InY0dAclapEqheQ6gV2irdTSQOCq4DmpMXk6tFDYEaqB1Lj5VBGf7qgjV0EbmPgoenRHABAFakewwQ+Uwk8NL+YFAHNEdCcLmijgOakxdTr0UNgRqrHMIGfiB0NzVGpeg2DTdIfrsAX2CneTiUNuMhcQHPSYnL16CEwI9VjmMBPxI6G5qhUPVJ9CaleYKd4O5U0ILgKaE5aTK4ePQRmpHogNV4OZfSnC9rYReA2Bh6aHs0BAFSR6jFM4DOVwENzjXkpoTMCmtMFbRTQnLSYej16CMxI9Rgm8BOxo6E5KlWPK/BLuAJfYKd4O5U04CJzAc1Ji8nVo4fAjFSPYQI/ETsamqNS9Uj1JaR6gZ3i7VTSgOAqoDlpMbl69BCYkeqB1Hg5lNGfLmhjF4HbGHhoejQHAFBFqscwgc9UAg/NNealhM4IaE4XtFFAc9Ji6vXoITAj1WOYwE/EjobmqFQ9rsAv4Qp8gZ3i7VTSgIvMBTQnLSZXjx4CM1I9hgn8ROxoaI5K1SPVl5DqBXaKt1NJA4KrgOakxeTq0UNgRqoHUuPlUEZ/uqCNXQRuY+Ch6dEcAEAVqR7DBD5TCTw015iXEjojoDld0EYBzUmLqdejh8CMVI9hAj8ROxqao1L1uAK/hCvwBXaKt1NJAy4yF9CctJhcPXoIzEj1GCbwE7GjoTkqVY9UX0KqF9gp3k4lDQiuApqTFpOrRw+BmadUfykbXRrgFS+HMvrTBW3sInAbAw9Nj+YAAKoiROIAQ8gp8JlK4KG5xryU0BkBzemCNgpoTlpMvR49BGakegwT+InY0dAclarHFfglXIEvsFO8nUoacJG5gOakxeTq0UNgRqrHMIGfiB0NzVGpeqT6ElK9wE7xdippQHAV0Jy0mFw9egjMSPVAarwcyuhPF7Sxi8BtDDw0PZoDAKgi1WOYwGcqgYeGkLjHCmhOF7RRQHPSYur16CEwI9VjmMBPxI6G5qjUIZL0hyvwBXaKt1NJAy4yF9CctJhcPXoIzEj1GCbwE7GjoTkqVetr+rhMl2vx77frvyeT6fPr5ZdJ+kOqF9gp3k4lDQiuApqTFpOrRw+BGakeSC3Py+Hnx/Tx+fvf/542nv+7/Wzz9TldPqZlrs/Tnz9FG7sI3MbAQ9OjOQCAKlI9hgl8phJ4aF7dXtL7dRHd70v0ix+vl+l6m7LhHiugOV3QRgHNSYup16OHwIxUj2ECPxE7GpqjUnfdV91fL6rfrrdPrwv1azdpud57fw7iCnyBneLtVNKAi8wFNCctJlePHgIzUj2GCfxE7Ghojkrdd1u/GX5nsf3xjvrVG+aX278E/teN3ffnGFK9wE7xdippQHAV0Jy0mFw9egjMSPVAagFeDl/W4V8X3qVfzh+et5f2l/8uEKA/FtDGLgK3MfDQ9GgOAKCKVI9hAp+pBB6aQctr5vevtL/tXJP/dL+G//Wv/36T7a313GMFNKcL2iigOWkx9Xr0EJiR6jFM4CdiR0NzVKrge3X9sfx+2/5ZTPXb6/OXqT5Gf6q4Al9gp3g7lTTgInMBzUmLydWjh8CMVI9hAj8ROxqao1IF98+xvz4W7Xe/jn73CvzXv5bemR+jP1WkeoGd4u1U0oDgKqA5aTG5evQQmJHqgdSCvByW3yT//Ovvn24v4X/9KfopPy3vr9HGLgK3MfDQ9GgOAKCKVI9hAp+pBB6aWdu3x6/+uny//fXxTwDf/zvwxXjhcY8V0JwuaKOA5qTF1OvRQ2DmMtVfNkZXhBaBn4gdDc1RqbKdL7Rbki/CL+8nTH9kXIEvsFO8nUoacJG5gOakxeTq0UNgFiESBxhCToGfiB0NzVGpEvnz8B72Px7/1XahPkh/akj1AjvF26mkAcFVQHPSYnL16CEwI9UDqcV4Obxe6on9+733ux+n93D/yL3NO/Nj9Gc42thF4DYGHpoezQEAVJHqMUzgM5XAQ3Nqfgs9SrjHCmhOF7RRQHPSYur16CEwI9VjmMBPxI6G5qhUjeZUn6Q/XIEvsFO8nUoacJG5gOakxeTq0UNgRqrHMIGfiB0NzVGpGqR6GaleYKd4O5U0ILgKaE5aTK4ePQRmpHogtSQvh6T6sWhjF4HbGHhoejQHAFBFqscwgc9UAg/NKd5XL+MeK6A5XdBGAc1Ji6nXo4fAjFSPYQI/ETsamqNSNVirl3EFvsBO8XYqacBF5gKakxaTq0cPgRmpHsMEfiJ2NDRHpWqQ6mWkeoGd4u1U0oDgKqA5aTG5evQQmJHqgdSSvByS6seijV0EbmPgoenRHABAFakewwQ+Uwk8NKd4X72Me6yA5nRBGwU0Jy2mXo8eAjNSPYYJ/ETsaGiOStVgrV7GFfgCO8XbqaQBF5kLaE5aTK4ePQRm7031t+vl4/Nr/29fnx+XX9fb8b2S6p0K/ETsaGiOStUg1ctI9QI7xduppAHBVUBz0mJy9eghMHtXqv+X52fFVH+7/v7psfXhYE+qB5oleTkk1Y9FG7sI3MbAQ9OjOQCAqreu1d+X44upvnHLiVTvVuAzlcBDc4r31cu4xwpoThe0UUBz0mLq9eghMDOa6u+L9aT66AI/ETsamqNSNVirl3EFvsBO8XYqacBF5gKakxaTq0cPgZnJVP94i/3hUE+q9yrwE7GjoTkqVYNULyPVC+wUb6eSBgRXAc1Ji8nVo4fAzGCq38/0F9GflQwEl+TlkFQ/Fm3sInAbAw9Nj+YAAKqspfqTy/QPpHqnAp+pBB6aU7yvXsY9VkBzuqCNApqTFlOvRw+BmalU3xLpJ1K9W4GfiB0NzVGpGqzVy7gCX2CneDuVNOAicwHNSYvJ1aOHwGxsql/G+HPfZrdEqncq8BOxo6E5KlWDVC8j1QvsFG+nkgYEVwHNSYvJ1aOHwOzt31c/+07vi1S/2mC5VQ2pHmiW5OWQVD8WbewicBsDD02P5gAAqiJ81FyAIeQU+Ewl8NCc4n31Mu6xAprTBW0U0Jy0mHo9egjMSPUYJvATsaOhOSpVg7V6GVfgC+wUb6eSBlxkLqA5aTG5evQQmJHqMUzgJ2JHQ3NUqgapXkaqF9gp3k4lDQiuApqTFpOrRw+BGakeSC3JyyGpfiza2EXgNgYemh7NAQBUkeoxTOAzlcBDc4r31cu4xwpoThe0UUBz0mLq9eghMCPVY5jAT8SOhuaoVA3W6mVcgS+wU7ydShpwkbmA5qTF5OrRQ2BGqscwgZ+IHQ3NUakapHoZqV5gp3g7lTQguApoTlpMrh49BGakeiC1JC+HpPqxaGMXgdsYeGh6NAcAUEWqxzCBz1QCD80p3lcv4x4roDld0EYBzUmLqdejh8CMVI9hAj8ROxqao1I1WKuXcQW+wE7xdippwEXmApqTFpOrRw+BGakewwR+InY0NEelapDqZaR6gZ3i7VTSgOAqoDlpMbl69BCYkeqB1JK8HJLqx6KNXQRuY+Ch6dEcAEAVqR7DBD5TCTw0p3hfvYx7rIDmdEEbBTQnLaZejx4CM5ep/rIxuiK0CPxE7GhojkrVYK1exhX4AjvF26mkAReZC2hOWkyuHj0EZhEicYAh5BT4idjR0ByVqkGql5HqBXaKt1NJA4KrgOakxeTq0UNgRqoHUkvyckiqH4s2dhG4jYGHpkdzAABVpHoME/hMJfDQnOJ99TLusQKa0wVtFNCctJh6PXoIzEj1GCbwE7GjoTkqVYO1ehlX4AvsFG+nkgZcZC6gOWkxuXr0EJiR6jFM4CdiR0NzVKoGqV5GqhfYKd5OJQ0IrgKakxaTq0cPgRmpHkgtycshqX4s2thF4DYGHpoezQEAVJHqMUzgM5XAQ3OK99XLuMcKaE4XtFFAc9Ji6vXoITAj1WOYwE/EjobmqFQN1uplXIEvsFO8nUoacJG5gOakxeTq0UNgRqrHMIGfiB0NzVGpGqR6GaleYKd4O5U0ILgKaE5aTK4ePQRmpHogtSQvh6T6sWhjF4HbGHhoejQHAFBFqscwgc9UAg/NKd5XL+MeK6A5XdBGAc1Ji6nXo4fAjFSPYQI/ETsamqNSNVirl3EFvsBO8XYqacBF5gKakxaTq0cPgRmpHsMEfiJ2NDRHpWqQ6mWkeoGd4u1U0oDgKqA5aTG5evQQmJHqgdSSvByS6seijV0EbmPgoenRHABAFakewwQ+Uwk8NKd4X72Me6yA5nRBGwU0Jy2mXo8eAjNSPYYJ/ETsaGiOStVgrV7GFfgCO8XbqaQBF5kLaE5aTK4ePQRmpHoME/iJ2NHQHJWqQaqXkeoFdoq3U0kDgquA5qTF5OrRQ2DmKdVfykaXBniV5OWQVD8WbewicBsDD02P5gAAqiJE4gBDyCnwmUrgoTnF++pl3GMFNKcL2iigOWkx9Xr0EJiR6jFM4CdiR0NzVKoGa/UyrsAX2CneTiUNuMhcQHPSYnL16CEwI9VjmMBPxI6G5qhUDVK9jFQvsFO8nUoaEFwFNCctJlePHgIzUj2QWpKXQ1L9WLSxi8BtDDw0PZoDAKgi1WOYwGcqgYfmFO+rl3GPFdCcLmijgOakxdTr0UNgRqrHMIGfiB0NzVGpGqzVV/3pSF230U7xdippwEXmApqTFpOrRw+BGakewwR+InY0NEelapDqq0j1JXaKt1NJA4KrgOakxeTq0UNgRqoHUkvyckiqH4s2dhG4jYGHpkdzAABVpHoME/hMJfDQnOJ99VXcaUvoTBe0UUBz0mLq9eghMCPVY5jAT8SOhuaoVA3W6qu4Ar/ETvF2KmnAReYCmpMWk6tHD4EZqR7DBH4idjQ0R6VqkOqrSPUldoq3U0kDgquA5qTF5OrRQ2BGqgdSS/JySKofizZ2EbiNgYemR3MAAFWkegwT+Ewl8NCc4n31VdxpS+hMF7RRQHPSYur16CEwI9VjmMBPxI6G5qhUDdbqq7gCv8RO8XYqacBF5gKakxaTq0cPgRmpHsMEfiJ2NDRHpWqQ6qtI9SV2irdTSQOCq4DmpMXk6tFDYEaqB1JL8nJIqh+LNnYRuI2Bh6ZHcwAAVaR6DBP4TCXw0JziffVV3GlL6EwXtFFAc9Ji6vXoITBzmeovG6MrQovAT8SOhuaoVA3W6qu4Ar/ETvF2KmnAReYCmpMWk6tHD4FZhEgcYAg5BX4idjQ0R6VqkOqrSPUldoq3U0kDgquA5qTF5OrRQ2BGqgdSS/JySKofizZ2EbiNgYemR3MAAFWkegwT+Ewl8NCc4n31VdxpS+hMF7RRQHPSYur16CEwI9VjmMBPxI6G5qhUDdbqq7gCv8RO8XYqacBF5gKakxaTq0cPgRmpHsMEfiJ2NDRHpWqQ6qtI9SV2irdTSQOCq4DmpMXk6tFDYEaqB1JL8nJIqh+LNnYRuI2Bh6ZHcwAAVaR6DBP4TCXw0JziffVV3GlL6EwXtFFAc9Ji6vXoITAj1WOYwE/EjobmqFQN1uqruAK/xE7xdippwEXmApqTFpOrRw+BGakewwR+InY0NEelapDqq0j1JXaKt1NJA4KrgOakxeTq0UNgRqoHUkvyckiqH4s2dhG4jYGHpkdzAABVpHoME/hMJfDQnOJ99VXcaUvoTBe0UUBz0mLq9eghMCPVY5jAT8SOhuaoVA3W6qu4Ar/ETvF2KmnAReYCmpMWk6tHD4HZe1P97Xr5+Pwq//3r8+PycL2d2Cup3qnAT8SOhuaoVA1SfRWpvsRO8XYqaUBwFdCctJhcPXoIzN6V6v/l+Vk51d83+Unzy/+uItUDzZK8HJLqx6KNXQRuY+Ch6dEcAEDVW9fq70vxxVT/uo5/3/RorCfVOxX4TCXw0JziffVV3GlL6EwXtFFAc9Ji6vXoITAzk+rXq/MnVutJ9U4FfiJ2NDRHpWqwVl/FFfgldoq3U0kDLjIX0Jy0mFw9egjM3KT6i+hPy8YfCfxE7GtovqptQ6qvItWX2CneTiUNCK4CmpMWk6tHD4GZm1QvINUDGhleEUn1Y9HGLgK3MfDQ9GgOAKCKVI9hAp+pBB6aU7yvvoo7bQmd6YI2CmhOWky9Hj0EZmZSPZ+Wl0/gJ2JfQ/NVbRvW6qu4Ar/ETvF2KmnAReYCmpMWk6tHD4HZ2FT/+H76n9/wzXbZBH4i9jU0X9W2IdVXkepL7BRvp5IGBFcBzUmLydWjh8Ds7d9XP/tO7C+pfrnZ4UR/R6oHNDK8IpLqx6KNXQRuY+Ch6dEcAEBVhA+QDzCEnGKfqcQenTu8r76Ke2wJnemCNgpoTlpMvR49BGakegwT+4nY0egcldqMtfoqrsAvsVO8nUoacJG5gOakxeTq0UNgRqrHMLGfiB2NzlGpzUj1VaT6EjvF26mkAcFVQHPSYnL16CEwI9UD2WV4RSTVj0UbuwjcxsBD06M5AIAqUj2GiX2mEnt07vC++irusSV0pgvaKKA5aTH1evQQmJHqMUzsJ2JHo3NUajPW6qu4Ar/ETvF2KmnAReYCmpMWk6tHD4EZqR7DxH4idjQ6R6U2I9VXkepL7BRvp5IGBFcBzUmLydWjh8CMVA9kl+EVkVQ/Fm3sInAbAw9Nj+YAAKpI9Rgm9plK7NG5w/vqq7jHltCZLmijgOakxdTr0UNgRqrHMLGfiB2NzlGpzVirr+IK/BI7xduppAEXmQtoTlpMrh49BGakegwT+4nY0egcldqMVF9Fqi+xU7ydShoQXAU0Jy0mV48eAjNSPZBdhldEUv1YtLGLwG0MPDQ9mgMAqHKZ6i8boytCi9hnKrFH5w7vq6/iHltCZ7qgjQKakxZTr0cPgVmESBxgCDnFfiJ2NDpHpTZjrb6KK/BL7BRvp5IGXGQuoDlpMbl69BCYkeoxTOwnYkejc1RqM1J9Fam+xE7xdippQHAV0Jy0mFw9egjMSPVAdhleEUn1Y9HGLgK3MfDQ9GgOAKCKVI9hYp+pxB6dO7yvvop7bAmd6YI2CmhOWky9Hj0EZqR6DBP7idjR6ByV2oy1+iquwC+xU7ydShpwkbmA5qTF5OrRQ2BGqscwsZ+IHY3OUanNSPVVpPoSO8XbqaQBwVVAc9JicvXoITAj1QPZZXhFJNWPRRu7CNzGwEPTozkAgCpSPYaJfaYSe3Tu8L76Ku6xJXSmC9oooDlpMfV69BCYkeoxTOwnYkejc1RqM9bqq7gCv8RO8XYqacBF5gKakxaTq0cPgRmpHsPEfiJ2NDpHpTYj1VeR6kvsFG+nkgYEVwHNSYvJ1aOHwIxUD2SX4RWRVD8WbewicBsDD02P5gAAqkj1GCb2mUrs0bnD++qruMeW0JkuaKOA5qTF1OvRQ2BGqscwsZ+IHY3OUanNWKuv4gr8EjvF26mkAReZC2hOWkyuHj0EZqR6DBP7idjR6ByV2oxUX0WqL7FTvJ1KGhBcBTQnLSZXjx4CM1I9kF2GV0RS/Vi0sYvAbQw8ND2aAwCoItVjmNhnKrFH5w7vq6/iHltCZ7qgjQKakxZTr0cPgRmpHsPEfiJ2NDpHpTZjrb6KK/BL7BRvp5IGXGQuoDlpMbl69BCYeUr1l7LRpaFF7CdiR6NzVGozzVp9hv5MpPoyO8XbqaQBwVVAc9JicvXoITCLEIkDDAEYKMMrIql+LHrYReA2Bh6aHs0BAFSR6jFM7DOV2KNzh/fVV3GPLaEzXdBGAc1Ji6nXo4fAjFSPYWI/ETsanaNSm7FWX8UV+CV2irdTSQMuMhfQnLSYXD16CMxI9Rgm9hOxo9E5KrUZqb6KVF9ip3g7lTQguApoTlpMrh49BGakeiC7DK+IpPqx6GEXgdsYeGh6NAcAUEWqxzCxz1Rij84d3ldfxT22hM50QRsFNCctpl6PHgIzUj2Gif1E7Gh0jkptxlp9FVfgl9gp3k4lDbjIXEBz0mJy9eghMCPVY5jYT8SORueo1Gak+qq/HqbfNtqp3E4lDQiuApqTFpOrRw+BGakeyC7DKyKpfjjaqBe4h4GHpkdzAABVpHoME/tMJfbo3OF99VXcY0voTBe0UUBz0mLq9eghMCPVY5jYT8SORueo1Gas1VdxBX6JncrtVNKAi8wFNCctJlePHgIzUj2Gif1E7Gh0jkptRqqvItWX2KncTiUNCK4CmpMWk6tHD4EZqR7ILsMrIql+ONqoF7iHgYemR3MAAFWkegwT+0wl9ujc4X31VdxjS+hMF7RRQHPSYur16CEwI9VjmNhPxI5G56jUZqzVV3EFfomdyu1U0oCLzAU0Jy0mV48eAjNSPYaJ/UTsaHSOSm1Gqq8i1ZfYqdxOJQ0IrgKakxaTq0cPgRmpHsguwysiqX442qgXuIeBh6ZHcwAAVS5T/WVjdEVoEftMJfbo3OF99VXcY0voTBe0UUBz0mLq9eghMJMj8e16uXx8fr2vnCakeqdiPxE7Gp2jUpuxVl/FFfgldiq3U0kboX7vQ1PiCvy0mFw9egjM5FT/9fmxWBC/3t5W1imkeqdiPxE7Gp2jUpuR6qtI9SV2KrdTSRtSfQmpPi0mV48eArOjl6+/5Htj8Z5UD2hkeEUk1Q9HG/UC9zDw0PRoDgCg6miqv1+Lv2Xj6nxSvVOxz1Rij84d3ldfxT22hM70QidL6ExaTL0ePQRm7VfgP3K+iVV7Ur1TsZ+IHY3OUanNWKuv4gp8gZHijZTRjCvwS7gCPy0mV48eAjM+LQ/DxH4idjQ6R6U2I9VXkeoFRoo3UkYzUn0JqT4tJlePHgKzaqrfhPp70jexRP9Eqgc0MrwikuqHo416gXsYeGh6NAcAUHU+1d+vyre1fk+qdyr2mUrs0bnD++qruMcKaE4XtLGEzqTF1OvRQ2DGWj2Gif1E7Gh0jkptxlp9FVfgC4wUb6SMZlyBX8IV+GkxuXr0EJgVUv3+R97b/GI7Ur1XsZ+IHY3OUanNSPVVpHqBkeKNlNGMVF9Cqk+LydWjh8Ds/Fq9PaR6QCPDKyKpfjjaqBe4h4GHpkdzAABVR7+v3rIAQ8gp9plK7NG5w/vqq7jHCmhOF7SxhM6kxdTr0UNgtpvqn19oV7oQv+Ua/Pun7FVuvDzciUOQ6p2K/UTsaHSOSm3GWn0VV+ALjBRvpIxmXIFfwhX4aTG5evQQmL1prX75EXuFj9t7/lPCzw+Hgz2p3qnYT8SORueo1Gak+ipSvcBI8UbKaEaqLyHVp8Xk6tFDYFZJ9cuo/bOS3vBO+9f3599X7TeJffWFeWe+P49UD2hkeEUk1Q9HG/UC9zDw0PRoDgCgSk71i2z9/M+GT9Bbr87vrtY//tHgZ89nQj2p3qvYZyqxR+cO76uv4h4roDld0MYSOpMWU69HD4HZ0c/Af7wr/pHETwXu527qqX5avPX+3AUBpHq/Aj8XOxqao1KbsVZfxRX4AiPFGymjGVfgl3AFflpMrh49BGZHU/1vEP+rVP+73+9w/3qQ/Y/t+3GmGhgS+LnY0dAcldqMVF9FqhcYKd5IGc1I9SWk+rSYXD16CMzq76t/fhj+Jt8fdiTVr373e21AHake0MjwikiqH4426gXuYeCh6dEcAEBVdaF79Rl5Z9L2y05qn5Z39Cr9HaR6vwKfrAQemke8r76Ke6yA5nRBG0voTFpMvR49BGZjv9nu8W8Ey8vuf7Y59Y8HpHq/Aj8XOxqao1KbsVZfxRX4AiPFGymjGVfgl3AFflpMrh49BGbVVL/4BLtfpxfr735W/dfX2f+u4v9scfIQpHq/Aj8XOxqao1KbkeqrSPUCI8UbKaMZqb6EVJ8Wk6tHD4HZge+rb4rw70SqBzQyvCKS6oejjXqBexh4aHo0BwBQVf0MfPuhnlTvWOCTlcBD84j31VdxjxXQnC5oYwmdSYup16OHwIxUj5ECPxc7GpqjUpuxVl/FFfgCI8UbKaMZV+CXcAV+WkyuHj0EZge/2c40Ur1fgZ+LHQ3NUanNSPXDuW6jkeKNlNGMVF9Cqk+LydWjh8Cs9ml5u99CZwypHtDI8IpIqh+ONuoF7mHgoenRHABAVf0K/D22cj6p3q/AJyuBh+YR76uHBg/nLmhjCZ1Ji6nXo4fA7E3fV/+nAgwhrcDPxY6G5qjUZqzVV3xNH/9adC3+/Xa9N1DzfizXbTRSvJEymnEFvoDm5MTk6tFDYHYg1b98z/zjG+ZtLdWT6h0L/FzsaGiOSm1Gqpd9fkwfn5vf3u5Nez7ff31Ol4+pOde7bqOd4u1U0oDgKqA5OTG5evQQmFVS/c/b6hdvr7f3ufikekAjwysiqV7ySO+31S/n1ftFqv/n+vrjKfHb+BZR2xh1XF3QHABAVfV99fNH4C9S/f0/bX0uPqner8AnK4GH5lHO99V/fqwvqt9db99dqJ8D/CrGK5fr/eLh3AVtFNCcnJh3PXoIzEj1GCnwc7GjoTkqtVnStfrb+s3wO4vtjzX51VP6M+evt9/b+CDHbbRUvJ1KGnCRuYDm5MTk6tFDYCan+meY5wp8/InAz8WOhuao1GZJU/1qHX73SvvNL+8fjPezwr/9V4Dmi/Bdt9FO8XYqacC3sgtI9TkxuXr0EJjVPi3vO8Mv319vbKWeVA/oZHhFTJvql9fMFz8Sb3FR/eoa+22G/7eThKnejsBtDDw0JToDAKg68Bn4jyRv6qvqLxujK0KjwCcrgYfmUc731c++k/nj4vnb9s+vqX7+Brv1/xZvzm9O9a7xcO6CNgpoTk7Mux49BGYH31f/+jsT0f4Xqd6vwM/FjobmqNRmadfqp58r6u+L8LtfR797Wf4PrsCf2SneTiUNuAJfQHNyYmb16CEwO5/q+bQ89BP4udjR0ByV2ixzqn9+R93+87b4AXh8Wt7MTvF2KmlAcBXQnJyYWT16CMxYqweyy/CKmDrVz19xV/5Guv332z90/Ga7AG20IHAbAw9Nj+YAAGSFVH+P7kW2Mj2p3rPAZyqBh+ZR5vfVT9XL5sWL8E/sJy4ezl3QRgHNyYl516OHwOz8Wr09pHq/Aj8XOxqao1KbpV6rv9UX2IXl+ifNQv3kvI12irdTSQMuMhfQnLSYXCUaCMwifIB8gCGk5eW5uOGrFrwMbXJVarPMqf56qSf27/fe736c3sP82fiaf+R13UY7xduppAHBVUBz0mJylWggMKtmldfvtTN5DT6pHn8t9hcoZnhFzJzqq97z9oTwbXyPwG0MPDQ9mgMAkFWyir2PxtsROG6F5+VMJfZafQbJ31cvozlVPJy7oI0CmpMWU69EA4FZ9X319kM9qd4xL8/FpHrvWKsXsFZfZad4O5U04CJzAc1Ji8nVo4fARKrHWF6eiEn13pHqBaT6KjvF26mkAcFVQHPSYnL16CEwHbkC3/6H4JPq8ddiv68+A1K9gFTvSOA2Bh6aHs0BAMhqWeX+YXnWV+uJW355OVNxuFZ/+CvI799XJn4L+fWi+kIzG3jruIDmVI1+OAdBGwU0Jy2mXo8eAtORK/D32Mr5/wri8eyUl4mLm+ofX2i2vR5n/h6z582PfJu5bazVC1irr7JTvJ1KGnCRuYDmpMXk6tFDYArzffU8np3yMnFhU/09vW++o3xevX+5+eGVf6tI9QJSfZWd4u1U0oDgKqA5aTG5evQQmMKk+tElIDiH76ufc/jtO7HtZ/LdhfrFDZc3cb5cT6oXkOodCdzGwEPTozkAANluVhE/I8/eO+1Zq/fLy8R5Xat/rsPf1+Q3742/r8mvfvnM+ZtUv7OxJ7x1XEBzqkY/nIOgjQKakxZTr0cPgamc6mWkevThZeK8pvrb88e9Zfnt5ffX58fmbS+5930RPmv1Atbqq+wUb6eSBlxkLqA5aTG5evQQmHyt1Qv/zMDj2SkvE+c/1S8T+3OT68tF9S/X2G8z/OPfBV53sGL5fQqkegGpvspO8XYqaUBwFdCctJhcPXoITLyvHjjCcl4tOJ/qrz/vwF/+7/cmpPqwSPWOBG5j4KHp0RwAgMzuWfhxrNX75WXi/K/V72Xy3Q/A37/57m/Woqb68GhO1eiHcxC0UUBz0mLq9eghMJHqMZaXifOa6p9vpPn8KHyDXekD8Fo+LS9qqh89lX+OtfoqO8XbqaQBF5kLaE5aTK4ePQQmUj3G8jJxXlP9x8fPtfS7a/K732y3uPlt8YsD32xHqneKVF9lp3g7lTQguApoTlpMrh49BKYwqX50CQjOcl5VkS7Cf9nuyAfgW+4SqV5AqnckcBsDD02P5gAAZHbPwo9jrd4vLxPncK3+IGG5fuHAQv0UN9WHR3OqnDycraONApqTFlOvRw+BiVSPsbxMXNxUP79hfvPx+Ev3z8avvKN+FjXVu5nKVqzVV9kp3k4lDbjIXEBz0mJy9eghMJHqMZaXiQuW6lfD6VUqqd4pUn2VneLtVNKA4CqgOWkxuXr0EJjCpPrRJSA4y3m1Aan+lPCnC6R6RwK3MfDQ9GgOAEBm9yz8ONbq/fIycbHX6o3vtgveOi6gOVWWH86O0EYBzUmLqdejh8BEqsdYXiYudqpnrV5meSq7YK2+yk7xdippwEXmApqTFpOrRw+BiVSPsbxMHKm+YbemkOoFpPoqO8XbqaQBwVVAc9JicvXoITCFSfWjS0BwlvNqA1L9KeFPF0j1jgRuY+Ch6dEcAIDM7ln4cazV++Vl4mKv1RvfbRe8dVxAc6osP5wdoY0CmpMWU69HD4GJVI+xvExc7FTPWr3M8lR2wVp9lZ3i7VTSgIvMBTQnLSZXjx4CE6keY3mZOFJ9w25NIdULSPVVdoq3U0kDgquA5qTF5OrRQ2BymuovG6MrQnDB7mak+lPCny6Q6h0J3MbAQ9OjOQAAmd2z8ONYq/fLy8TFXqs3vtsueOu4gOZUWX44O0IbBTQnLaZejx4CE6keY3mZuNipnrV6meWp7IK1+io7xduppAEXmQtoTlpMrh49BCZSPcbyMnGk+obdmkKqF5Dqq+wUb6eSBgRXAc1Ji8nVo4fAFCbVjy4BwVnOqw1I9aeEP10g1TsSuI2Bh6ZHcwAAMrtn4cexVu+Xl4mLvVZvfLdd8NZxAc2psvxwdoQ2CmhOWky9Hj0EJlI9xvIycbFTPWv1MstT2QVr9VV2irdTSQMuMhfQnLSYXD16CEykeozlZeJI9Q27NYVULyDVV9kp3k4lDQiuApqTFpOrRw+BKUyqH10CgrOcVxuQ6k8Jf7pAqnckcBsDD02P5gAAZHbPwo9jrd4vLxMXe63e+G674K3jAppTZfnh7AhtFNCctJh6PXoITKR6jOVl4mKnetbqZZansgvW6qvsFG+nkgZcZC6gOWkxuXr0EJhI9RjLy8SR6ht2awqpXkCqr7JTvJ1KGhBcBTQnLSZXjx4CU5hUP7oEBGc5rzYg1Z8S/nSBVO9I4DYGHpoezQEAyOyehR/HWr1fXiYu9lq98d12wVvHBTSnyvLD2RHaKKA5aTH1evQQmN6Z6r8+P+aT/uvtyFaV7ZZI9X55mbjYqZ61epnlqeyCtfoqO8XbqaQBF5kLaE5aTK4ePQSmt6X62/U3pS//+8Uj0X98fp3dOaneLy8TR6pv2K0ppHoBqb7KTvF2KmlAcBXQnLSYXD16CEzvSvX/gvwird/T+zbWPzL94fX5JbNBAmFYzqsNSPWnhD9dINU7EriNgYemR3MAALK3nIWvV+f3Vuvvob5hnf6OtXq/vExc7LV647vtgreOC2hOleWHsyO0UUBz0mLq9eghMBlK9ffffXw831S/2eAi4vHslJeJi53qWauXWZ7KLlirr7JTvJ1KGnCRuYDmpMXk6tFDYLKW6n/X6lc/ikj1fnmZOFJ9w25NIdULSPVVdoq3U0kDgquA5qTF5OrRQ2AyluqXvztxRb7ZIIEwLOfVBqT6U8KfLpDqHQncxsBD06M5AACZmU/LW6f4E4v1rNX75WXiYq/VG99tF7x1XEBzqiw/nB2hjQKakxZTr0cPgWn0N9u9fJfdMsef+kB8Ur1fXiYudqpnrV5meSq7YK2+yk7xdippwEXmApqTFpOrRw+B6W2p/u6e2lcfg7f+hvqfTbYflich1fvlZeJI9Q27NYVULyDVV9kp3k4lDQiuApqTFpOrRw+B6a2p/s8EGAKMs5xXG5DqTwl/ukCqdyRwGwMPTY/mAABkds/Cj2Ot3i8vExd7rd74brvgreMCmlNl+eHsCG0U0Jy0mHo9eghMpHqM5WXiYqd61upllqeyC9bqq+wUb6eSBlxkLqA5aTG5evQQmEj1GMvLxJHqG3ZrCqleQKqvslO8nUoaEFwFNCctJlePHgJTmFQ/ugQEZzmvNiDVnxL+dIFU70jgNgYemh7NAQDI7J6FH8davV9eJi72Wr3x3XbBW8cFNKfK8sPZEdoooDlpMfV69BCYSPUYy8vExU71rNXLLE9lF6zVV9kp3k4lDbjIXEBz0mJy9eghMJHqMZaXiSPVN+zWFFK9gFRfZad4O5U0ILgKaE5aTK4ePQSmMKl+dAkIznJebUCqPyX86QKp3pHAbQw8ND2aAwCQ2T0LP461er+8TFzstXrju+2Ct44LaE6V5YezI7RRQHPSYur16CEwkeoxlpeJs5xXG7BWf4qXe2kz1uqr7BRvp5IGXGQuoDlpMbl69BCYSPUYy8vEWc6rSwfrJNWf4uVe2oxUX2WneDuVNCC4CmhOWkyuHj0EJqep/rIxuiIE5+VuRqovIdULSPWOBG5j4KHp0RwAgMzuWfhxrNX75WXiLOfVpbZU/+ajD8FbxwU0p8rLM5VxtFFAc9Ji6vXoITCR6jGWl4k7lVcHZiTW6ktYqxewVl9lp3g7lTTgInMBzUmLydWjh8BEqsdYXiZOn+rfk3hJ9SWkegGpvspO8XYqaUBwFdCctJhcPXoITGFS/egSEBypvuPRhyDVC0j1jgRuY+Ch6dEcAIDM7ln4cazV++Vl4mKn+jcffQjeOi6gOVVenqmMo40CmpMWU69HD4GJVI+xvExc7FTPWr3My720GWv1VXaKt1NJAy4yF9CctJhcPXoITKR6jOVl4kj1HY8+BKleQKqvslO8nUoaEFwFNCctJlePHgJTmFQ/ugTY1SVqkuo7Hn0IUr2AVO9I4DYGHpoezQEAyOyehR/HWr1fb5g4Un3zZn909CF467iA5lTxEtMFbRTQnLSYej16CEykeoxFqu+LVF/CWr2AtfoqO8XbqaQBF5kLaE5aTK4ePQQmUj3GItX3RaovIdULSPVVdoq3U0kDgquA5qTF5OrRQ2AKk+pHlwC7SPXNm/3R0Ycg1QtI9Y4EbmPgoenRHACAzO5Z+HGs1fvFWn1fpPoS3jouoDlVvMR0QRsFNCctpl6PHgITqR5jker7Op3qu+a5qKk+/NMLa/VVdoq3U0kDLjIX0Jy0mFw9eghMpHqMRarvi1RfQqoXkOqr7BRvp5IGBFcBzUmLydWjh8AUJtWPLgF2keqlzUj1B4Q/XSDVOxK4jYGHpkdzAAAyu2fhx7FW7xdr9X2R6kt467iA5lTxEtMFbRTQnLSYej16CEy+Uv2ljMezU6T6vkj1JazVC1irr7JTvJ1KGnCRuYDmpMXk6tFDYPKV6ktI9X6R6vvKk+rPHotULyDVV9kp3k4lDQiuApqTFpOrRw+BKUyqH10C7CLVS5uR6g8If7pAqnckcBsDD02P5gAAZEFSPS94TrFW3xepvrw9bx0vojlVvMR0QRsFNCctpl6PHgITqR5jker7ItWXt2etvoi1+io7xduppAEXmQtoTlpMrh49BCZSPcYi1ff15lS/Ohyp3ilSfZWd4u1U0oDgKqA5aTG5evQQmMKk+tElwC5SvbQZqf6A8KcLpHpHArcx8ND0aA4AQBYk1fOC5xRr9X2R6svb89bxIppTxUtMF7RRQHPSYur16CEwkeoxFqm+L1J9eXvW6otYq6+yU7ydShpwkbmA5qTF5OrRQ2Ai1WMsUn1fpPry9qT6IlJ9lZ3i7VTSgOAqoDlpMbl69BCYwqT60SXALlK9tFm+VN9QZPjTBVK9I4HbGHhoejQHACALkup5wXOKtfq+SPXl7dtTfXi8r76Kl5guaKOA5qTF1OvRQ2Ai1WMsUn1fbam+ubYkqT780wtr9VV2irdTSQMuMhfQnLSYXD16CEykeoxFqu+LVF/enlRfRKqvslO8nUoaEFwFNCctJlePHgJTmFQ/ugTYRaqXNiPVHxD+dIFU70jgNgYemh7NAQDIgqR6XvCcYq2+L1J9eXveV1/E++qreInpgjYKaE5aTL0ePQQmUj3GItX3Raovb89afRFr9VV2irdTSQMuMhfQnLSYXD16CEykeoxFqu+LVF/enlRfRKqvslO8nUoaEFwFNCctJlePHgKT01R/2RhdEewi1UubkeoPCH+6QKp3JHAbAw9Nj+YAAGQRIjFr9X6xVt8Xqb68Pe+rL+J99VW8xHRBGwU0Jy2mXo8eAhOpHmOR6vsi1Ze3Z62+iLX6KjvF26mkAReZC2hOWkyuHj0EJlI9xiLV90WqL29Pqi8i1VfZKd5OJQ0IrgKakxaTq0cPgSlMqh9dAuwi1UubkeoPCH+6QKp3JHAbAw9Nj+YAAGRBUj0veE6xVt8Xqb68Pe+rL+J99VW8xHRBGwU0Jy2mXo8eAhOpHmOR6vsi1Ze3Z62+iLX6KjvF26mkAReZC2hOWkyuHj0EJlI9xiLV90WqL29Pqi8i1VfZKd5OJQ0IrgKakxaTq0cPgSlMqh9dAuwi1UubkeoPCH+6QKp3JHAbAw9Nj+YAAGRBUj0veE6xVt8Xqb68Pe+rL+J99VW8xHRBGwU0Jy2mXo8eAhOpHmOR6vsi1Ze3Z62+iLX6KjvF26mkAReZC2hOWkyuHj0EJlI9xiLV90WqL29Pqi8i1VfZKd5OJQ0IrgKakxaTq0cPgSlMqh9dAuwi1UubkeoPCH+6QKp3JHAbAw9Nj+YAAGTvOwv/+vyYz6evt9qmt+uhzX6wVu8Xa/V9kerL2/O++iLeV1/FS0wXtFFAc9Ji6vXoITC9LdXfc/pPTF/+946f9E+qz4BU3xepvrw9a/VFrNVX2SneTiUNuMhcQHPSYnL16CEwvSvV/wvyH59fPz/dc3sps8+RvxL8V0j1fpHq+yLVl7cn1ReR6qvsFG+nkgYEVwHNSYvJ1aOHwPSmVL8O6aXQfo/7j/R/OtWrS0RYpHppM1L9AeFPF0j1jgRuY+Ch6dEcAIDMUKpf/Ja1+ixYq++LVF/envfVF/G++ipeYrqgjQKakxZTr0cPgclOqn8u05c2uIh4PDtFqu+LVF/enrX6Itbqq+wUb6eSBlxkLqA5aTG5evQQmOyk+sfH3m8cW68n1ftFqu+LVF/e/k9S/TuH/HdI9VV2irdTSQOCq4DmpMXk6tFDYLL3aXnP7XlfPfog1UubkeoPINV3wVlXF4HbGHhoejQHACB70ylp4ZvtHt9it8j7e5vXsVbvF2v1fZHqy9v/yfvqSfVJ8BLTBW0U0Jy0mHo9eghMb0v1dz8X2S/iOqk+O1J9X6T68vas1RexVl9lp3g7lTTgInMBzUmLydWjh8D01lT/Z0j1fpHq+6oe5bIw/0yqryLVd+H6WdpO8XYqaUBwFdCctJhcPXoITGFS/egSYJeQu45HMlL9kcOR6p0i1TsSuI2Bh6ZHcwAAshinpKzVezV2rZ5UT6p/cxk28b76Kl5iuqCNApqTFlOvRw+BiVSPsUj1fZHqy9uzVl/EWn2VneLtVNKAi8wFNCctJlePHgITqR5jker7ItWXtyfVF5Hqq+wUb6eSBgRXAc1Ji8nVo4fAFCbVjy4BdpHqtxuQ6k8di1TfBWddXQRuY+Ch6dEcAIAsxikpa/VesVbfF6m+vD3vqy/iffVVvMR0QRsFNCctpl6PHgITqR5jker7ItWXt2etvoi1+io7xduppAEXmQtoTlpMrh49BCZSPcYi1fdFqi9vT6ovItVX2SneTiUNCK4CmpMWk6tHD4EpTKofXQLqRuUfUv12A1L9qWOR6rvgrKuLwG0MPDQ9mgMAkMU4JWWt3oHd/MNafV+k+vL2vK++iPfVV/ES0wVtFNCctJh6PXoITKR6vA2pnlTfEWv1HbFWX2WneDuVNOAicwHNSYvJ1aOHwESqx9uQ6kn1HZHqOyLVV9kp3k4lDQiuApqTFpOrRw+ByWmqv2yMrgh1o2aKVL/dIHCqL/+eVF9EqnckcBsDD02P5gAAZDFOSVmrd2A3/7BW31f3VC/vMEmqbyjDF95XX8VLTBe0UUBz0mLq9eghMJHq8TakelJ9R+9M9azVd+H6WdpO8XYqacBF5gKakxaTq0cPgYlUj7ch1ZPqOyLVd0Sqr7JTvJ1KGhBcBTQnLSZXjx4CU5hUP7oE1I3KP6T67Qak+lPHItV3wVlXF4HbGHhoejQHACCLcUrKWr0Du/mHtfq+SPV/keobyvCF99VX8RLTBW0U0Jy0mHo9eghMpHq8DameVN9c9vGb/EWqZ62+C9fP0naKt1NJAy4yF9CctJhcPXoITKR6vM2RVP8XGYlUv92AVH/qWKT6Llw/S9sp3k4lDQiuApqTFpOrRw+BKUyqH10C6o7kH1K9EqmeVN+AVO9I4DYGHpoezQEAyGKckrJW78Bu/mGtvi9S/V+k+oYyfOF99VW8xOCvcR9Li6nXo4fARKrH25DqSfXNZR+/yV+ketbqu3D9LG2neDuVoC+uwE+LydWjh8BEqsfbkOpJ9c1lH78Jqb4Bqb7KTvF2KkFfpPq0mFw9eghMYVL96BJQdyT/kOqVSPV/keobyvCFVO+I4zZ+TR//7mnX4t9v1/v98PPrjSX54XjeAQBvEeOUlLV6B3bzD2v1fZHqT6V6/aSQ6pPgJUbv82P6+Fz/Zr7vPaP+1+d0+Zhy5nruY2kx9Xr0EJhI9XibwKl+E25J9Z3LPn4TUn0D1uqr7BRvp5Jzbvf72O3542PdfhXyZ9fLdL3t/D48rsBPi8nVo4fARKrH25DqSfXNZR+/Cam+Aam+yk7xdiqZ3dfbXy+q311vXy3Ub28l3zwDUn1aTK4ePQSmMKl+dAmoO5J/SPVKpPrOqb6Wd0n1x3HW1YW5Nt7Wb4bfWWx/rMz/brP6cRI3xoO5eQcAGOPplPRSxguefbv5h7X6vkj1pPoGDak+xsDRxcs6/OpK+91fPn78eL6pfvOvADkvwuc0Ji2mXo8eApOvVF9CqneBVE+qby77+E1I9Q3ek+p5lu7CYBuX18xvPxLv7vZ6Uf1qeX+z2v9vJ6T6U3+Fa0yuHj0EJlI93oZUT6pvLvv4TUj1DUj1FZa+ks1mG79X1x+Num3/vJfql5tt33VPqj/1V7jG5OrRQ2AKk+pHl4C6IzGAVK9EqifVNyDVy5aZcw7wy//NYf5tn/Fms433tlwfTdj9t49VjN+8c/76+nn4Oa/Al9mcdwCAHTFOSVmrd2A3BrBW3xepnlTf4D2p3qvXRDrH112ps+h8OUPpgoVNjL+38ecfQe7/FiBm/iQ4jUmLqdejh8BEqsfbkOpJ9c1lH78Jqb5BzrX6tq9kE1L9e5brrbXx6d7P8vC377dfXvVwW/yeb7Zr+CtcY3L16CEwkerxNqR6Un1z2cdvQqpvkDPVt3wlm5jq37PIbK6NPyqXKmzeS9+4n7hI9WkxuXr0EJjCpPrRJaDuSAwg1Sv9Xarf3YZUT6o/zuBZ1+mvZNu8r361/RsSqcE23t3qC+z7H4//Ku1CfZXReQcAmBHjlJS1egd2YwBr9X2R6kn1Dd6T6g06/ZVsqz9e18E+54e3T5uPu9tn6asEDOI0Ji2mXo8eAhOpHm/ztlR/PGqS6kn1pPopcaqfzn4l28rmkvs3pHqnL3ZH7mNOh9YLV+CnxeTq0UNgItXjbUj1pPrmso/fhFTfIHOqP/eVbCt739BGqt9Fqq8i1afF5OrRQ2AKk+pHl4C6IzGAVK+kT/Wl7pHqT5XhS+ZUf+4r2f79uFi6X3/qe+5Py5OR6pVoDgBAFuHM7MJavQe7MYC1+r5ip/ojgZxU3+DPU33DAd7o1FeyXRcflXfki/Ews30XMIHTmLSYej16CEykerwNqZ5U31z2djNSfUfJU72vr2Rz+mLHWn0VV+CnxeTq0UNgItXjbUj1pPrmsreb/V2qf/klqb54kyip/ubsK9mcvtiR6qtI9WkxuXr0EJjCpPrRJaDuSAzInOr/YuylDUj1wsak+mM3CZLq3X0lm9OTV1K9Es0BAMhinJKyVu/Abgxgrb6hGM1OSPWk+q3Mqb7Kc+2G0MYqTmPSYur16CEwkerxNqR6Un1z2dvNSPUdkeoF1mp3+mLHWn0VV+CnxeTq0UNgcprqLxs8nu3bjQGk+oZiNDtZPmqetQpB9/ljPQCT6t0i1Qus1e70xY5UX0WqT4vJ1aOHwOQ01a8EGEIGR2KA8VR/cD+k+u5lbzcj1XdEqhdYq93pySupXonmAABkMU5JWat3YDcG+FqrJ9XLhyPVO0WqF3iu3RDaWMVpTFpMvR49BCZSPd6GVE+qby57uxmpviNSvcBa7U5f7Firr+IK/LSYXD16CEykerwNqf5g3j5Sj7yTI0ch1Zc2JtUfuwmpfgynL3ak+ipSfVpMrh49BKYwqX50Cag7EgNI9aT6g5uR6jsi1Qus1e705JVUr0RzAACyGKekrNU7sBsDWKs/eIiDSPWk+gakeoHn2g2hjVWcxqTF1OvRQ2Ai1eNtSPWxU72mflL9WKR6gbXanb7YsVZfxRX4aTG5evQQmEj1eBtSPam+uezS4Y7vilQvINULrNXu9MWOVF9Fqk+LydWjh8AUJtWPLgF1R2IAqZ5Uf3AzUn1HpHqBtdqdnryS6pVoDgBAFuOUlLV6B3ZjAGv1Bw9xEKmeVN+AVC/wXLshtLGK05i0mHo9eghMpHq8DameVN9cdulwx3dFqheQ6gXWanf6YsdafRVX4KfF5OrRQ2Ai1eNtvmPA68kdqf7gIQ4i1ZPqG5DqBdZqd/piR6qvItWnxeTq0UNgCpPqR5eAut1Uv79NlwMd2CepvkuqX/mLsrebldN76fek+iJSvcBa7U5PXkn1SjQHACB73ynp1+fHfCJ4vcl/lzbadWGt3oPvGMBafdMhDjp+lIu9VH+w+N06d7d5/T2pvohUL/BcuyG0sYrTmLSYej16CExvS/W3629QX/73yyYfn1+LzY8H+wup3oPvGECqbzrEQcePcgmU6oX6F7f9w1SvnLXhSPUCa7U7fbFjrb6KK/DTYnL16CEwvSvV/0vpv5H9sSpfiez3TRa3kF1I9R58x4B3pXo5jp49nBzeNkmYVN9S9sHij//3621J9UWkeoG12p2+2JHqq0j1aTG5evQQmN6U6ter84XV+tUtzqT69trwLt8xQDy56xKQVhFR2Ofxw8nhbZOESfXnqj1481KdQv2L25Lqi0j1Amu1Oz15JdUr0RwAgOwt56NnU/3jLfarUL+bH554wbPvOwawVt90iIOOH+VCqifV/yDVCzzXbghtrOI0Ji2mXo8eApPJVL+X6UUXUr0H3zGAVN90iIOOH+VCqifV/yDVC6zV7vTFjrX6Kq7AT4vJ1aOHwGQv1Z+O9BOp3onvGOA/1W9vtUnCpPpz1R68ealOof7FbUn1RaR6gbXanb7YkeqrSPVpMbl69BCY3pTqj35aXkuknx5jUFWHt/iOAeLJXZeAtIqIwj6PH07e4SYJk+rPVXvw5qU6hfoXtyXVF5HqBdZqd3rySqpXojkAANmbzkcL32y3jPHnvs1u6cJavQffMYC1+gOHaHb8KBerqV7YQ6lOof7FbUn1RaR6gefaDaGNVZzGpMXU69FDYHpbqr97xPbLS3JfpPqfvy4dzPgXUr0H3zGAVH/gEPI2+g1+N3tvqpd3Xt1DqU6h/sVtSfVFpHqBtdqdvtixVl/FFfhpMbl69BCY3prq/8yFVO/BdwyIlep3syip/mB5q51X91CqU6h/cVtSfRGpXmCtdqcvdqT6KlJ9WkyuHj0EpjCpfnQJqPuOAeLJXZeAtMqHwj6PH660w90sSqo/WN5q59U9lOoU6l/cllRfRKoXWKvd6ckrqV6J5gAAZO7PRyfW6p34jgHpU305dp5Oxc0b/G5Gqn9jqj++5ZuR6gWeazeENlZxGpMWU69HD4GJVI+3+Y4BpPpi7Kznw14b/G5GqifVk+pF1mp3+mLHWn0VV+CnxeTq0UNgItXjbb5jAKm+GDvr+bDXBr+bvSvVFxr1svNqB0p1CvUvbkuqLyLVC6zV7vTFjlRfRapPi8nVo4fAFCbVjy4Bdd8x4OfkTo6++gPJcfTs4Uo7LIRVUn3tuOWbC/WX6hTqX9yWVF9EqhdYq93pySupXonmAABkRs8yT7mwVu/Bdwwg1RdjZz0f9trgd7O/T/XCBrs3F+ov1SnUv7gtqb7o53F5orxzY7GWjM/wXLshtLGK05i0mHo9eghMpHq8zXcMCJ3qn/9Jqhe2kW8u1F+qU6h/cVtSfRGpXmCtdqcvdqzVV3EFflpMrh49BCZSPd7mOwaQ6ouxs54Pe23wuxmpnlT/l6n+ezNryfgMa7U7fbEj1VeR6tNicvXoITCFSfWjS0Dd6vyeVC8cQi5Dv8HvZqR6Uj2pXmStdqcnr6R6JZoDAJAZPcs85cJavQer83t9qi/nt5d8KOzzyOG2gXMbC1d/UqZ6oaRqwQc3+N2MVF8u+OVmYklyz3frN4VUL/BcuyG0ESjhDFaPHgITqR5vszq/J9XLZbcVfHCDVWrdjuhg2Zc91W3kmx8c/pH/fr0tqb5YBqleYK12py92rNUDJdzz9eghMDlN9dsYwOPZvtX5PaleLrut4IMb/G42ItXvdu/s8I/89+tts6d6YSpJ9QJrtTt9sSPVAyXc8/XoITA5TfUrAYaQwer8Xoi+yox0PCgeOdZ2P9tYuPoTqf7gNrt/Ojj8I//9eltSfXEqSfUCa7U7PXkl1Vd8TR//WnQt/v12vTfw8+uNJQEAXBl5ltnLhbV6D1bn96R64UBnh3x2g9/NSPWkelK9yHPthtBG2efH9PH5+K/b8/H4+785zH99TpePiVwfD2ewevQQmEj1eJvV+T2pXjjQkWLaRrTeA6meVE+qF1mr3emLHWv1kkeSv5X/9Fyiv16m6/52cCzvPb8feghMpHq8zer8XpPq5QR4PCiePdY2FO3+iVR/cJvdP1WHX7qt3AFSvTCVpHqBtdqdvtjlTPWfH+uL6nfX238X6mt7YLk+pHj3/Pejh8AUJtWPLgF1q/N7Uv2pQR3cpjqi9R5I9aR6Ur3IWu1OT15zpvrVSvu0u9j+eEf9/hvmt2v4wsYAgNxGnmX2cmGt3oPV+X3OVH+w7LaBHxnReg+kelI9qV7kuXZD0rbxZR1+m9JLv9ze9gcX4cfDGawePQQmUj3eZnV+byfVy4fb7mcbC1d/ek+qF3ZycDjzz6T6UsEvNxNLEmou1f9+wlSS6gXWanf6Ypd0rf71mvn9K+1vhYvqC2n/305I9cGEvOe/GT0EJlI93mZ1fm851QvpUfjr4kdS/aFtdv9UHX7ptnIHSPXCVJLqBdZqd/pilzbVT8/V9cfF87ftnwupvvRme1J9PFHv+e9ED4EpTKofXQLqVuf3pPpTgzq1k9LNd45CqifVk+pF1mp3evKaOdXfv2r++li03/06+t01+cJC/cQV+ACAgpFnmb1cWKv3YHV+T6o/NahTOyndfOcopHpSPale5Ll2Q1K38bFKfyl9yt3eB+AVPxWfT8uLiDNYPXoITKR6vM3q/J5Uf2pQp3ZSuvnOUf441e9usNu948Mv3VbuAKlemEpSvcBa7U5f7DKv1U/zF9SVv5FuleHvq/qFhXq+2S6kwPf8t6GHwESqx9uszu9J9acGdWonpZvvHIVUT6o3k+rH9qeEVN9F8lRfuWy+fL39uf3Ap8D3/Lehh8AUJtWPLgF1q/N7Uv2pQZ3aSenHnaMcS/Vyo4Rtdje4FHp7cPil26622QxEm+rrG9cc3/IvlDozkepFpPouUqf6W32BvXjJ/QIL9QAAgcWzqLMurNV7sDq/H57qhb9ug99yy9JfFz8OSPW7v69vRqoXB2Uh1TfcSih196+lVC8c+mBV2zaeLXs4a6neqcxtvF7qif37vfe7H6f3cP/IPd5RHxRnsHr0EJhI9Xib1fk9qb5adnWb6nDkzS7LMFcZ0X5J25rlw622kf9aGr7crtKuSPXPX+5NE6m+6E/jaMOQnb7YpV6rr6E5yTG5evQQmEj1eJvV+T2pvlp2dZvqcOTNLrlT/ZFBkepLhz5Y1baNZ8sejlTfBcFVQHOSY3L16CEwhUn1o0tA3er8nlRfLbu6TXU48mYXUn1tUGlTfXU6Dla1bePZsocj1XdBcBXQHACAnsWzqJLtefwTL3j2rc7vXaT63f0I4ef5n6R6YYPdYwlH2R3OwX0ubkuqfxn4659I9UXWUr1Tf9pG72hOcpzB6tFDYPKV6ksupHoPVuf3pHplzasNdn8vb3Yh1dcGRaovHfpgVds2ni17OGup3umLHcvRApoDKPEAASZSPd5mdX5PqlfWvNpg9/fyZhddqt+t+dQ2R/awOy+7t5Vb9DpWUj2p/ihSfRcEVwHNAZR4gABTmFQ/ugTUrc7vSfXKmlfbCL+UygiU6uVdkepXA3/9D1J9Eam+C4KrgOYAAPQsnkWddWGt3oPV+X1bqhdim7BNdbP9Uk+m+uVWMVK9XJJ+myN72J2Xap3bXf11qpcrF/ZQ1XArodTCf/hO9c03PLZzW6neqT9to3c0J7Wv6ePfHeBa/Pvter97fH69sSSHSAHARKrH26zO702l+tU2q9iz2qYUfpZbDU/1pf3sFPq6WWFE9V01bHNkD7ujq9a53VXOVL/tWOE/SPXCzm2leqcvdixHC2hOZp8f08fn74/Xn+fLZc7/+pwuHxO5XsADBJhI9Xib1fk9qf5UzYUDkeorFnvonOoPVr7ds7xNl1utxlj65eI/SPXCzkn1HRBcBTQnr9t96m8/P/2L9M+E/y/tL4P9vz9dbxNKeIAAU5hUP7oE1K3O70n1p2ouHKhDql9tVjpQQ0nVbY7sYXd01Tq3u0qS6lfFbDtW+A9SvbBzUn0HBFcBzYlnlcmnwnr7cqF+vcHjyvznhfcs1wOo+sOTobe5sFbvwer8Pk+ql+sp7GFdc3Wb3SKr+yHVbw/3cnNSPaneWKp36k/b6B3NCeixCL98M/zOYnstt7/c5HVjANiKcEpxIdV7sDq/d5rqVxuX/vi2VL9b6vbH0n7Cp/rF9mNS/bbm7Ta7G8u/lPewGuNqP3v/QaoXdm4r1Tt9sWM5WkBzQnp5w/wj5N9WW6x++cjtqxi//IcALsIHIPvDk6G3uZDqPVid3x9J9dtT3uM5qmGzdal/nOqFnW9rrm4p/1jaD6l+e7iX23ZK9fI2q42P/FLew2qMq/1sO0CqF3f+V6n+yF1iy+mLHcFVQHNCWq69rz4S79ttc1H97flSdf/TKtX/2wmpHoDgD0+G3ibAEDJYnd+PTfXyNnuxZ3/j0h9J9Ue2ObKH7ZZH6tzb3mWqP3IroVHbjm3/YzHQ9cbCoQ9WtW1jfePzmm94bOek+g4IrgKaE9X36vpj1f22/fM21S9tLrkn1b+ofSNgCd8UiMD+8GTobS6s1XuwOr8flep3/7q7zZGNS38k1R/Z5sgetlseqXN3r1FTfaktu3/a/seqOaWGV0uVNouY6g/Oqbhn1c19+bt/HAmA5kR1D5DXx6L9bvh8rMzfhNsKb7NPb+fyh71/Jbk3//H4WraOjx5EVBFOKS6keg9W5/d/lOq3G6w2K21wqWXj3R2W/vg84MFjCYeolr3d2/bH0n5I9dvDbW+z/P3BO5Kw2XZ0q413b37wVkI9q4G/bkyqF3beIdXvbnb85ktOX+xYjhbQnLDm9eTSynD5A/DmLPryJz4tb2n1DyK37wfRKqvP/6qy/e+JfyJBUH94MvQ2F1K9B6vze1K9sPPlIaplb/e2/bG0H4+pvpX1VC/fvHSrI81Z1b/tQKRU37yT8s5J9R0QXAU0J7D7V9yVl4VXC87zxeHz/26vWyZZXm74RkBhy+vy30Fe3weRpJ/IpvMJ0BABhpDB6vw+Q6o/fqzzhzixtyP9OXu4I62ubnOw5i6Z/kiqL91m9954sHj5r7vbHPzT8faUdrUZ6P7GwkF3/7SzGal+b7PjNw+A4CqgOYFV1oRXa87N+wnj0ZBT3wj4++tVUN/0lm8KRAtXn+AQ4ZTiwlq9B6vze1K98NcDhzjhSH8adqg53JG56Fy0yVR/9ubTHqGS5a22v1z+RKov7/xcqt8tQPhl32rNOnYXSIrmhHWrLwjvfzz+q1QLy6e/EfDHuVSf5x9KoHPkExzu15g8v71ikf/f/8iNcEpxIdV7sDq/J9ULfz1wiBOO9Kdhh5rDHZmLzkWT6je/XP5Eqi/vnFTfAcvRApoT1b/cWE3s1ZXAbJ/Z3vKNgJsbfm8mpnq+UwB1q3vR7Se6r97rsfjxehn5CQ4uTym2p6284Nn3PL9fBondbUon6Nt5F06US5uVNriQ6k/usO2vB7c5NKnnBEn1B3ey3WFpV/NPB1O9UMau5d6PbnzetvKGnZR3TqrvgOAqoDlpcZnGrrZvBCTV47i+n+Ag/PXNy/URTikCDCGD5/n9Mkis/rqbQ0rbyCfKpY2P/7W6cXkDUn3kVF8/klh7dWTCBtsHRac7kvVULx93W3n1WMcZSvWeEwDBVUBz0vL8mP5Dbd8IeOrT8iauwE/ucS/q8wkOqx2vvpPyvZ/g0PkEaIgLa/Vm1M/LX4PE6q+r09zV3gqB5ETCkTeYNmfq8sblDWyl+suBHjbsUD7WkXqqG3QtWpXqd29YPJJYe3Vkwgbbu2inO1KfVF/cvneqX225rbx6rONI9V14rv3P0Zy0mPp9Td8IuM1awjfb8Wl56PYJDi9/u9+vVsv77/z3o84nQENcSPVm1M/LX4PE6q+r09zdc/et7VGELY//tbpxeYOeUbzjrnrt7fKuVP/93w317e3ynale/qs8HcIG27vowXpqm5HqhapI9R0cqT3t6zjNScvzY/pvnfpGwN93O28+ruz5p1WsSvUBhNjV7RMcFnbvt+98r0fnE6AhLqR6M+rn5a9BYvXX1Wnu7rn71vYowpbH/1rduLxBtyjeZT+XP0j11WN13EnUVF/dYPdxsd3ySD21zRpT/WqD4vZ7u9oStjl+3NWWp45SODSpvgPPtf85Un1aPC5Ken0jYOP+kUOfT3D4UfqnKFL9OQGGEEb9vPw1SKz+ujrN3T1339oeRdjy+F9Pbbz6o1zGQdXhnNrVkf50PFbHnZDqS3s+2OoDm3lN9aVhCns7Usnr9oZS/dni7SC9CEj1afG42FdIU0tHvhGwhIV6zHp9gsMkXl3CFfjnXFirN6N+Xr44Ezae6hW7MpfqL53C9tsOVLjPqHYppHr5Ngc3PriN5v585DelHcqbCG3efYDvblDcXtyV8JvqcUvDFPZ25CivvyTVd/D+9OKoV0S7tJj6XV2+EbAk2zcFQtLpExyuwl2RT8s760KqN6N+xrw4EybVKw5h15GJOLWTeKm+evPjDTxYT22zLKl+d1ByAfpUXzqoXIxwyKPbW0KqF7BWnxapXo8eQqPDJzisfvn6OQ58s91pF1K9GfLJ6/L8Xk71u2fMym2qTt1c3NhlGu9FOQs7O+y2m5ZUv/6NsVR/xIEdalN9ZXtxV/Kzx9njrv5Uei4Sdr65SUuqX/5ydzPh90Vnt6/tSb+fM0cUz7z/4MT8/WNsRixJi6nXo4fQCPYJDm5e9gQBhhCGfPK6PL8n1UelnIWdHXbbTd5UX91Ek+rr24u72nmWKDyxyOPandPSfoRBbW4SPNX32mftiKT6IrOxxFEPndJMPbMzM/vwgQO3aJ/gEOFJ4cJavRnyyeuFVJ+AchZ2dthtNyZS/ZGb9+3hgb31T/WrvQu72tn+2OG2tyr99/YowqA2T1/fz1RHCt49xO5mwu+Lzm5f29P2v/+O2VT/nuHXajAaSyw0JzZSvZ7Zhw/si/cJDhGeFC6kejPkk9dLU6pfnX2WNpD3cMSpnYgbk+q77rDbbjqk+kNHipjqNYfzmOoXv/SR6k/tanekHe21hVQv1GA0llhoTmykej2zDx8E4+KeFuFJ4UKqN0M+eb2Q6hPoMhcvO+y2G1J9cZNgqX53bzuF7R1l88uwqb40BL29tvRP9XLlB8fVa/ia/WxeDV+bMe5c8i/uG1gi1eu5yFoIwMU97X1PCl+fH/NzkPCxAUe22eJ5zQ755PWySfWLU2fJdj/bDeQ9HHFqJ+LGpPquO+y2G1J9cZOOqX5378td7T5XbI+43KZUmPBjaW/FItWpvnrcUiXic+rOM2nh1yd2JXTpOOGGe70l1Qu3JdUnRarXc5G1EICLe9qbnhRu19+kvvzvs9vs4nnNjvpJ58t/kuoD6jIXLzvsthtSfXETUv2qpMUv35fqVz+ubbYXWicTunSccMO93pLqi9uT6tMi1eu5yFoIwMU97T1PCv9C+sfvBwbcV+S3kf3INvt4XrOjftL58p+k+oC6zMXLDrvthlRf3IRUP62D1vOXpHppJ0f2P5Hqxe1J9WmR6vVcZC0E4OKe9pYnhfXK+95K/JFtCnhes6N+0vnyn6T6gLrMxcsOu+2GVF/chFQ/rYPW85ekemknR/Y/kerF7Un1aZHq9VxkLQTg4p72licFUn0a9ZPOl/8k1QfUZS5edthtN6T64iak+mkdtJ6/JNVLOzmy/4lUL25Pqk+LVK/nImshABf3tLc8KfRI9duzEAAAAAAA4CPVC0pDOPv799xk7NEbbpL56A03yXz0hptkPnrDTTIfveEmmY/ecJPMR2+4CQU7OnrDTTIfveEmmY/ecJPMR2+4SeajN9ykuKN+xnxantF2u7t/JD56w00yH73hJpmP3nCTzEdvuEnmozfcJPPRG25CwY6O3nCTzEdvuEnmozfcJPPRG26S+egNNynuqKPCt9Y9vp/+J8t3/2Y7o+12d/9IfPSGm2Q+esNNMh+94SaZj95wk8xHb7hJ5qM33ISCHR294SaZj95wk8xHb7hJ5qM33CTz0RtuUtxRZ/ekfrdI6y+pvrBNna8Z8nf/SHz0hptkPnrDTTIfveEmmY/ecJPMR2+4SeajN9yEgh0dveEmmY/ecJPMR2+4SeajN9wk89EbblLckRdCLzg6R+foHJ2jBzj68AI4Okfn6Bw9w9GHF8DROTpHb99Vrx2NEmYmODpH5+gcnaPbLICjc3SOztEzHH14ARydo3P09l312tEoYWaCo3N0js7RObrNAjg6R+foHD3D0YcXwNE5Okdv31WvHY0y/OlvIMaeE2PPKfPYp9zDZ+w5MfacMo99yj18xp4Tqf4X94OcGHtOjD2tzMNn7Dkx9pwyj33KPXzGnhOpHgAAAAAAkOoBAAAAAHCLVA8AAAAAgFekegAAAAAAvCLVAwAAAADgFakeAAAAAAALbtfLPx+fXydu4zjVf31+XB6ut9Gl/Kl/07qZ09LYo/TkOY6dwUQf+7Qe/uuAEgz/x+MJbTmc8GOfn8IXfh/54cf+sLjnL8YTfOybWU8278vxJ3yuWww/zytdj7Mar33YG3vp99HHnulMTx577Ke+0n1+yniad0JLqHeb6u+D/Znb5X+H8ny5f53U0tgD9eR2/R3yy4M+wdin1+E/hvPzY47hP/w8hT+HkmHspfozjH2e8e3rV4qxLy0e8AnGvnx6e3muTzD26XX4jwdA+Fe6Tmc1LvtQGHuKM739MeY406uPPe5pXuk+P0t5mnfc3J6Tod5rqn/9l5/70MNO8n1wq+eC/bGH7cmiA+nGfvf7HJZn+POYV8/k8cdeeLnKMPaXSLOQYexLyz4kGPvq5e33xwRj3764pxm++qzGcR82Yy/9PtHYN39NN/bYp3mFsSc9zTusLdQ7TfXrk9/I/3azfjyUxh63J7//iplv7MWVu+XP0Yb/vMsvBpJj7PvVZxh76ZQnw9iXpCWJkGN/LOUsV6szPdXvBTlxmFGGrz2r8dyHo6k+09hnsc/0xLEHP83bG3u+07yfyxau15/rF56D272a4ftCht+Brt6zUboGglRvXYbnesnyutxUY/9+BK8u0oo//P3n+Dxj377RLsPYH2c1Hx+bwWcY+6/XJ/ssY1+cq7xci59g7KsrVJ4/Rh8+qZ5Uv/e3yGd6+2PPcZq3HXvG07zn6d299N9XvX8//fyw97kLhXHu3mRGqrcuw3N92et7bXONfbboQILhF2NNgrGvPF4CHkPJMPbFWsXLjxnG/rQaRIqx/z7iX85vU4z9YfkveY9/14qaZpdI9aT67V9in+mJa/XBT/OKb7S6S3Oa9/NUP1f+/dPvpK8ivBjqd7b/Raq3LsNzfcHm47MSjX1h70qlh4DDX57ivqzbJhj7WqZ539T+M/gMY/9WvBx7/XOksa9qT7NYvS/NQ55UT6pf/Trr2Dd/TjD2pKd5p1K9FOrFTO811d9HleWzEzJ8hsqe3U/ETjL2V7/LmNmGv3zuzjb2RB+ddbd3SvtzjhN97LOdE5UEYy+eriUY+8bvM3304fNpeXxa3vJ3Gc70DnxaXtiX++pnCqQ4zTuT6oVQX8n0blP9+o7gcYoPEt+Rcui/HXrcb0t36OBjfwxg9U92Z4bsfvi/XoYSf+z/pvr3kf5yrhN/7C+R5uVOn2HspdOe+GOfT15+6s83779W4Sb28PVnNX77cDjVZxh7ojO9nX+4TnOadzjVBxz7rzOpfv7FdpTC2+mfvKb6u+o/WXi3uk5lvaSxN/YYPdm7QOd3RLHHfvc6/u0CXvDhP22evYOPPfu8L8b/OproY199aNqL6GN/vdvnmvdJuM9PQYff8azGXR9KY89wprc7xiRnevvzm+PlXrhvL7ZIcZp3ItUXQv2RTO871QMAAAAAYNPxVD//uMnue/8ItpP9SfUAAAAAAAxTCPVHkeoBAAAAABhFGepJ9QAAAAAAuEWqBwAAAADAK1I9AGxUvl4WevMnunpusv8R6C0+wue9jeAR+uf837/9j+C08ndKAAiPVA/An9ePA/2Ds7ZyZng5dOnbiZ5/Lf1+5xaPw5W3P1p155O574Jed/l9nEWDfr505XDBm69zW+6h8Pv1boU/7Y9jZ0aP/r50rPt2p+9/953tfpvPdv+Hxli++Xmb2mSlbw/mEVqsWj9He8PlEcoj9PxWAEIh1QPwZXOW9+8X3U9fipnhdv399aOS/UOXvoP89/fHTjal7zLf3/jEOfuRc92f09HltuvvTX38/LvB1+e1uuPV6F+GuWjrssOrbp85WS990evR3wtlnJuh39JXX0u9f6eSjjvVb/4Oe6meR6i4MY/QLR6hvZHqgYRI9QA8eeM5keKMvnRCu/j9oXPeU+tMc823Y+ewZzLDx+fn9fJyWvr4zc+vzp81r2+xKub559XwV907esh5220rD/++XMbuz7WBV3JdMVb+QcrU204Ej9BKzTxC94bAI7QvUj2QEKkegCPl86b5XOnz96TsvtnvOdpy1er7xHr/Ys3vzT8UmaG+DCiOpLqf8tbPMT9vtXM6/u/H1WXEy8Wm1dLYd5m/5+jfZ4u3emaYj/W53en+tb2bY+5Gi9+z6WONeY5/Z+3x4O/LZazqPUqe1+dfq8c9t/MTD5DrrTh3a5uZ4BEqbs0jtNQVHqFdH6GkeiAhUj0AP4TTpvns5+WS09WPj9u9bPZyrvqyxnjoNHB1qvvjwDLgtDxB30SXyn6EYn6H+LPD/cywsxJYCAHL8/f7/79dt6fa383ef1Ptdgr2zvh/zl3//fq3suJJ8+Pg1+tH6Yz2ZVCrgZz/ff3c/cy65O4O1n98TtHpzFC4T06nHiBzZtidu7X10HmEysXwCN22kEfo4i+9HqGkeiAhUj0AP4TT6NLJ8eqGpd+vzvs2p9T7B9w5hzu0DLjzp721lhOnZevz/J//PpoZXof/+9OqQdfr4qdVH9dn8IfjynoHr+eqq5j1kxlWC4s7k/V6nNcMcOb3xTIKR6qqJt/F3InHlW++87eDD5CflcDSxgvruMQjVKyGR+i6JTxCS0XqHqGkeiAhUj0APypnW+WznNIJa/X3YiU7WxxbBqz/9eQ1o6+NWZxdto3398f1qfPuAtqq7sWa0rHMsFP9asVqjhIfy5XAVeDZX5Hdmt+Pe+b3xTJe6u+RGbZ3Kvm41Zuv/3rwAaJI9TxCpXJ4hO6UwiN0v0jdI5RUDyREqgfgiPyuXUVmKL15s1zGmeW+2rLe+u8nlwFfTi1fz3Y7Zob7D4v/lCbi+a7TQ5lhM9rCzp8J8lhm2N74TJgr73N7NW+fzFBb6atcRVy7+XtSPY9Q4fY8QiU8Qkn1AFRI9QA8KZ4ZtWWG53nY6jxOOgssn5y1LQNuNzi5DLhzEvqs8eiJ+/b63p3MsF/x7XOzrCfHkmoSLK/sLdblXieregbbLTPsnLp3eNdu/eJd8SAHr/19Q6rnEbqHRyiP0Pc+Qkn1QEKkegC+vL5lc3qcv/w7fWnJDMvzwpeLIzfHeD268I7Lo8uAwjcYSwtFuzWJ56CbC3QLYWC93YHreH8yw8smvz8VZ0SIOMXxr65dXd7g5cbF+emTGVZl7GxanqbXnaxXPuVT8PVxj415s4t3pHoeoccOzCO0XLDi9zxCf39BqgeSIdUDcGd1Oev/7dtbboMwEAXQTXc53Uu21o+oxY8ZCFLaMvicvzgy2Dgj+Qpn/71T/3HoOu9cn82fSYyJDtI2G+GgS9LeX2g82ptdJ9ymxd9sG8ntVv1esJnuYxhSFAHmy/+0d5PpWuMVSUPO9Di21mkQTYfmUr+TGXaGET2KdDc9/XyGBRqfYnrfdpp59+nef5Pq5zGpUBU6T3tvwGfbVahUD0j1wEryfHJtL51hrePsCebr6hfmZst07OTR5heo0EtQobVJ9bAgqR5YSdXM8P709L+yF57VBP+3vtMyHZLqv91t6VVoaVI9LEiqB1ZSNDM8PiqOetfzWGrlWc0zuOEyHWhOWb9p5ir0KlRoQfH/JIAlSPUAAABQlVQPAAAAVUn1AAAAUJVUDwAAAFVJ9QAAAFDVFx8bG8a3npctAAAAAElFTkSuQmCC</w:binData>
												<v:shape id="_x0000_i1075" type="#_x0000_t75" style="width:748.5pt;height:335.25pt" o:borderbottomcolor="#000000" o:bordertopcolor="#000000" o:borderleftcolor="#000000" o:borderrightcolor="#000000">
													<v:imagedata src="wordml://75.png"/>
													<w10:borderbottom type="none" width="0"/>
													<w10:bordertop type="none" width="0"/>
													<w10:borderleft type="none" width="0"/>
													<w10:borderright type="none" width="0"/>
												</v:shape>
											</w:pict>
										</w:r>
									</w:p>
								</w:tc>
							</w:tr>
						</w:tbl>
						<w:p/>
					</w:tc>
				</w:tr>
			</w:tbl>
			<w:p>
				<w:pPr>
					<w:sectPr>
						<w:hdr w:type="odd">
							<w:tbl>
								<w:tblPr>
									<w:tblW w:w="15352" w:type="dxa"/>
									<w:tblLook w:val="01E0"/>
									<w:tblLayout w:type="Fixed"/>
								</w:tblPr>
								<w:tr>
									<w:trPr>
										<w:trHeight w:val="1133"/>
									</w:trPr>
									<w:tc>
										<w:tcPr>
											<w:tcW w:w="15352" w:type="dxa"/>
										</w:tcPr>
										<w:p>
											<w:rPr>
												<w:vanish w:val="on"/>
											</w:rPr>
										</w:p>
										<w:tbl>
											<w:tblPr>
												<w:tblInd w:w="0" w:type="dxa"/>
												<w:tblStyle w:val="TableGrid"/>
												<w:tblOverlap w:val="Never"/>
												<w:tblW w:w="15137" w:type="dxa"/>
												<w:tblLook w:val="01E0"/>
												<w:tblLayout w:type="Fixed"/>
												<w:tblBorders>
													<w:bottom w:val="single" w:sz="6" w:space="0" w:color="000000"/>
												</w:tblBorders>
											</w:tblPr>
											<w:tblGrid>
												<w:gridCol w:val="12061"/>
												<w:gridCol w:val="3076"/>
											</w:tblGrid>
											<w:tr>
												<w:trPr/>
												<w:tc>
													<w:tcPr>
														<w:tcW w:w="12061" w:type="dxa"/>
														<w:tcBorders/>
														<w:tcMar>
															<w:bottom w:w="80" w:type="dxa"/>
															<w:left w:w="0" w:type="dxa"/>
															<w:top w:w="0" w:type="dxa"/>
															<w:right w:w="0" w:type="dxa"/>
														</w:tcMar>
														<w:vAlign w:val="center"/>
														<w:noWrap w:val="off"/>
													</w:tcPr>
													<w:pPr>
														<w:jc w:val="center"/>
													</w:pPr>
													<w:p>
														<w:pPr>
															<w:jc w:val="center"/>
															<w:pBdr/>
															<w:bidi w:val="off"/>
														</w:pPr>
													</w:p>
													<w:p>
														<w:pPr>
															<w:jc w:val="left"/>
															<w:pBdr/>
															<w:bidi w:val="off"/>
														</w:pPr>
														<w:r>
															<w:rPr>
																<w:color w:val="000000"/>
																<w:rFonts w:ascii="Arial" w:fareast="Arial" w:h-ansi="Arial" w:cs="Arial"/>
																<w:sz w:val="24"/>
																<w:sz-cs w:val="24"/>
																<w:spacing w:val="0"/>
																<w:b w:val="on"/>
																<w:b-cs w:val="on"/>
															</w:rPr>
															<w:t><![CDATA[Spectrum Report]]></w:t>
														</w:r>
													</w:p>
												</w:tc>
												<w:tc>
													<w:tcPr>
														<w:tcW w:w="3076" w:type="dxa"/>
														<w:tcBorders/>
														<w:tcMar>
															<w:bottom w:w="0" w:type="dxa"/>
															<w:left w:w="0" w:type="dxa"/>
															<w:top w:w="0" w:type="dxa"/>
															<w:right w:w="0" w:type="dxa"/>
														</w:tcMar>
														<w:vAlign w:val="center"/>
														<w:noWrap w:val="off"/>
													</w:tcPr>
													<w:pPr>
														<w:jc w:val="right"/>
													</w:pPr>
													<w:p>
														<w:r>
															<w:pict>
																<v:shapetype id="_x0000_t76" coordsize="21600,21600" o:spt="75" o:preferrelative="t" path="m@4@5l@4@11@9@11@9@5xe" filled="f" stroked="f">
																	<v:stroke imagealignshape="false" joinstyle="miter"/>
																	<v:formulas>
																		<v:f eqn="if lineDrawn pixelLineWidth 0"/>
																		<v:f eqn="sum @0 1 0"/>
																		<v:f eqn="sum 0 0 @1"/>
																		<v:f eqn="prod @2 1 2"/>
																		<v:f eqn="prod @3 21600 pixelWidth"/>
																		<v:f eqn="prod @3 21600 pixelHeight"/>
																		<v:f eqn="sum @0 0 1"/>
																		<v:f eqn="prod @6 1 2"/>
																		<v:f eqn="prod @7 21600 pixelWidth"/>
																		<v:f eqn="sum @8 21600 0 "/>
																		<v:f eqn="prod @7 21600 pixelHeight"/>
																		<v:f eqn="sum @10 21600 0"/>
																	</v:formulas>
																	<v:path o:extrusionok="f" gradientshapeok="t" o:connecttype="rect"/>
																	<o:lock v:ext="edit" aspectratio="t"/>
																</v:shapetype>
																<w:binData w:name="wordml://76.png">iVBORw0KGgoAAAANSUhEUgAAArgAAAFzCAYAAADVB3rFAAAACXBIWXMAAC4jAAAuIwF4pT92AAAKT2lDQ1BQaG90b3Nob3AgSUNDIHByb2ZpbGUAAHjanVNnVFPpFj333vRCS4iAlEtvUhUIIFJCi4AUkSYqIQkQSoghodkVUcERRUUEG8igiAOOjoCMFVEsDIoK2AfkIaKOg6OIisr74Xuja9a89+bN/rXXPues852zzwfACAyWSDNRNYAMqUIeEeCDx8TG4eQuQIEKJHAAEAizZCFz/SMBAPh+PDwrIsAHvgABeNMLCADATZvAMByH/w/qQplcAYCEAcB0kThLCIAUAEB6jkKmAEBGAYCdmCZTAKAEAGDLY2LjAFAtAGAnf+bTAICd+Jl7AQBblCEVAaCRACATZYhEAGg7AKzPVopFAFgwABRmS8Q5ANgtADBJV2ZIALC3AMDOEAuyAAgMADBRiIUpAAR7AGDIIyN4AISZABRG8lc88SuuEOcqAAB4mbI8uSQ5RYFbCC1xB1dXLh4ozkkXKxQ2YQJhmkAuwnmZGTKBNA/g88wAAKCRFRHgg/P9eM4Ors7ONo62Dl8t6r8G/yJiYuP+5c+rcEAAAOF0ftH+LC+zGoA7BoBt/qIl7gRoXgugdfeLZrIPQLUAoOnaV/Nw+H48PEWhkLnZ2eXk5NhKxEJbYcpXff5nwl/AV/1s+X48/Pf14L7iJIEyXYFHBPjgwsz0TKUcz5IJhGLc5o9H/LcL//wd0yLESWK5WCoU41EScY5EmozzMqUiiUKSKcUl0v9k4t8s+wM+3zUAsGo+AXuRLahdYwP2SycQWHTA4vcAAPK7b8HUKAgDgGiD4c93/+8//UegJQCAZkmScQAAXkQkLlTKsz/HCAAARKCBKrBBG/TBGCzABhzBBdzBC/xgNoRCJMTCQhBCCmSAHHJgKayCQiiGzbAdKmAv1EAdNMBRaIaTcA4uwlW4Dj1wD/phCJ7BKLyBCQRByAgTYSHaiAFiilgjjggXmYX4IcFIBBKLJCDJiBRRIkuRNUgxUopUIFVIHfI9cgI5h1xGupE7yAAygvyGvEcxlIGyUT3UDLVDuag3GoRGogvQZHQxmo8WoJvQcrQaPYw2oefQq2gP2o8+Q8cwwOgYBzPEbDAuxsNCsTgsCZNjy7EirAyrxhqwVqwDu4n1Y8+xdwQSgUXACTYEd0IgYR5BSFhMWE7YSKggHCQ0EdoJNwkDhFHCJyKTqEu0JroR+cQYYjIxh1hILCPWEo8TLxB7iEPENyQSiUMyJ7mQAkmxpFTSEtJG0m5SI+ksqZs0SBojk8naZGuyBzmULCAryIXkneTD5DPkG+Qh8lsKnWJAcaT4U+IoUspqShnlEOU05QZlmDJBVaOaUt2ooVQRNY9aQq2htlKvUYeoEzR1mjnNgxZJS6WtopXTGmgXaPdpr+h0uhHdlR5Ol9BX0svpR+iX6AP0dwwNhhWDx4hnKBmbGAcYZxl3GK+YTKYZ04sZx1QwNzHrmOeZD5lvVVgqtip8FZHKCpVKlSaVGyovVKmqpqreqgtV81XLVI+pXlN9rkZVM1PjqQnUlqtVqp1Q61MbU2epO6iHqmeob1Q/pH5Z/YkGWcNMw09DpFGgsV/jvMYgC2MZs3gsIWsNq4Z1gTXEJrHN2Xx2KruY/R27iz2qqaE5QzNKM1ezUvOUZj8H45hx+Jx0TgnnKKeX836K3hTvKeIpG6Y0TLkxZVxrqpaXllirSKtRq0frvTau7aedpr1Fu1n7gQ5Bx0onXCdHZ4/OBZ3nU9lT3acKpxZNPTr1ri6qa6UbobtEd79up+6Ynr5egJ5Mb6feeb3n+hx9L/1U/W36p/VHDFgGswwkBtsMzhg8xTVxbzwdL8fb8VFDXcNAQ6VhlWGX4YSRudE8o9VGjUYPjGnGXOMk423GbcajJgYmISZLTepN7ppSTbmmKaY7TDtMx83MzaLN1pk1mz0x1zLnm+eb15vft2BaeFostqi2uGVJsuRaplnutrxuhVo5WaVYVVpds0atna0l1rutu6cRp7lOk06rntZnw7Dxtsm2qbcZsOXYBtuutm22fWFnYhdnt8Wuw+6TvZN9un2N/T0HDYfZDqsdWh1+c7RyFDpWOt6azpzuP33F9JbpL2dYzxDP2DPjthPLKcRpnVOb00dnF2e5c4PziIuJS4LLLpc+Lpsbxt3IveRKdPVxXeF60vWdm7Obwu2o26/uNu5p7ofcn8w0nymeWTNz0MPIQ+BR5dE/C5+VMGvfrH5PQ0+BZ7XnIy9jL5FXrdewt6V3qvdh7xc+9j5yn+M+4zw33jLeWV/MN8C3yLfLT8Nvnl+F30N/I/9k/3r/0QCngCUBZwOJgUGBWwL7+Hp8Ib+OPzrbZfay2e1BjKC5QRVBj4KtguXBrSFoyOyQrSH355jOkc5pDoVQfujW0Adh5mGLw34MJ4WHhVeGP45wiFga0TGXNXfR3ENz30T6RJZE3ptnMU85ry1KNSo+qi5qPNo3ujS6P8YuZlnM1VidWElsSxw5LiquNm5svt/87fOH4p3iC+N7F5gvyF1weaHOwvSFpxapLhIsOpZATIhOOJTwQRAqqBaMJfITdyWOCnnCHcJnIi/RNtGI2ENcKh5O8kgqTXqS7JG8NXkkxTOlLOW5hCepkLxMDUzdmzqeFpp2IG0yPTq9MYOSkZBxQqohTZO2Z+pn5mZ2y6xlhbL+xW6Lty8elQfJa7OQrAVZLQq2QqboVFoo1yoHsmdlV2a/zYnKOZarnivN7cyzytuQN5zvn//tEsIS4ZK2pYZLVy0dWOa9rGo5sjxxedsK4xUFK4ZWBqw8uIq2Km3VT6vtV5eufr0mek1rgV7ByoLBtQFr6wtVCuWFfevc1+1dT1gvWd+1YfqGnRs+FYmKrhTbF5cVf9go3HjlG4dvyr+Z3JS0qavEuWTPZtJm6ebeLZ5bDpaql+aXDm4N2dq0Dd9WtO319kXbL5fNKNu7g7ZDuaO/PLi8ZafJzs07P1SkVPRU+lQ27tLdtWHX+G7R7ht7vPY07NXbW7z3/T7JvttVAVVN1WbVZftJ+7P3P66Jqun4lvttXa1ObXHtxwPSA/0HIw6217nU1R3SPVRSj9Yr60cOxx++/p3vdy0NNg1VjZzG4iNwRHnk6fcJ3/ceDTradox7rOEH0x92HWcdL2pCmvKaRptTmvtbYlu6T8w+0dbq3nr8R9sfD5w0PFl5SvNUyWna6YLTk2fyz4ydlZ19fi753GDborZ752PO32oPb++6EHTh0kX/i+c7vDvOXPK4dPKy2+UTV7hXmq86X23qdOo8/pPTT8e7nLuarrlca7nuer21e2b36RueN87d9L158Rb/1tWeOT3dvfN6b/fF9/XfFt1+cif9zsu72Xcn7q28T7xf9EDtQdlD3YfVP1v+3Njv3H9qwHeg89HcR/cGhYPP/pH1jw9DBY+Zj8uGDYbrnjg+OTniP3L96fynQ89kzyaeF/6i/suuFxYvfvjV69fO0ZjRoZfyl5O/bXyl/erA6xmv28bCxh6+yXgzMV70VvvtwXfcdx3vo98PT+R8IH8o/2j5sfVT0Kf7kxmTk/8EA5jz/GMzLdsAAAAEZ0FNQQAAsY58+1GTAAAAIGNIUk0AAHolAACAgwAA+f8AAIDpAAB1MAAA6mAAADqYAAAXb5JfxUYAAD+7SURBVHja7J3dcdvG14d/eSf3f6SCQBUEqsDQDO9DVWCqApMViKoAcgWiKzBzrxnBFQiuQEgFQSrIe7FLk7IlGR8LYBd4nhmN7YSkwLNfvz179pxfBAD+sblPJKWS3klKJMWvvLKwP18k5coWJcYDAIC58wsmAPBG1EaSVpI+vCFof0Yu6ZOyxQ6DAgAAAhcAxhS3WytsI0efWEraKFvsMS4AACBwAWBIYZtIupMJQ+iDXNIVoQsAAIDABYAhxO3Kitu+qSRdKlvkGB0AABC4AO5FXWr/luh4HP+7fow5jfXzONTS/nxPIenfE3FXfPt7tig8scOdTLztkFwRmwsAAAhcgHbiLdHx5v8fVsimnj1lYcVvKenvE7Fc9n6cP464ReQCAAACF6CmWIuteP3Ditp0It/sIIC/nAjf3IG9VhomLOEtLghXAAAABC7AUaBFVsT+af+MZ2aB0v4chG9RO+zBhGc8ePAdKklnyhYVHRoAOq4J8avrABtpQOBCAKJ2aUXtEoO8SC7j9f36oug1Nnz0aEOQK1tc0GwAs5rHk5P/kp78/X/6MZNLpH6zuxz4Yv8sZO5JIIoBgQu9T4hLSe8RtZ1F7xeZimRrz57vkjy5AJMSrgfRerj78L2QDYVKxyqNLzsNABC40GKyXFthG2OQSVMqW5xhBgDv5+VEzy/rvlO/HlafnQaHsuQ5HQMQuFBnAo0lXWu82/0wDmRVAPBnHk51TJE4VxFbl8oK3r8k7blTAAhc+H5CjaywXWOMWUIsLsDw8+5BxKYy4QQxQrYze0l/sWEHBC5Im/u1FbeRJ09U6li4odCxWMNzQfac9JXPenfy98NiAi9zRilfgF7FbGJ/3ul5kRtwTyVpJ+kj8xoCF+Y34SYyuVjH8BgcROyXk78Xgx0v/VhJ7XAZY86LDmEKAG7nmFMxy+Z6PPZW6OaYAoEL0598tzJe26HIdbgUMKSQ7bY4xTrGwMUzWKB2yhZXDA6AxvNFJHOKdBC0KUbxklzSDUIXgQvTnYg/DzABl3bX/GVSKaiOXplDxbZkUpM/cbgATQTtuxNhC+Gwl7QhdAGBC9OZlBMrbuOeRe2nWeUqfC56U4Xs6c0WzAUAr4/zU1ELYVPJhC1sMQUCF8IXtw/qJ770IGr3GFphe3cQuACHcRzreTnyCKNMkkLm/kGBKRC4EN5EvZS5TOZygq6ssL3hmOen9k/t5gKBC+D/WP1ThB3MsvWVLW4xw/T4FRNMdsJOehC3N5JuSagNAIHPj5GOXtql8NLOmUyb+3cy3lzWtgmB12a64tZlWMJOeGzbtEOqUDy40kYmmwITPExZ1C5PRC3AKYWkS9Y5BC74PYk/yM0xWyFzfJNj2NYbjcfAnnovqgHBdMZgbMXsO0Rtb9RZH2KFcQm3knRBXC4CF/yc0D87mshvuGXqpD3+C/TJKx2TpDPZQ2ib/KWk9yLrQRuhWkr62/69sHOBmRNczgXGARDZfx3a6VB4Z8x2Q+QicMHDiX0pkw6sC6XMMQ2D202bPCr8SyulpI+S9hzfgeeilvCD1zmI1S/PBK2vJ3SmTRMrdg/5x2NELiBw5znBP6lb3G1uxW2FQZ21SyZpPaFvtBep4cCvTf2fklYY45swK+zPv3ZOLyezMX1+OTDtWfAichG44MnAv+s4yVOutb8F+PMEv1kp6ZPtNyUNDQOOqUQm/GCleWc/KOw4/Do5IdusL6S2PyQ92fgCpw8CF8Yd5F0uM11xqajX9vln4gvxXnh1od8xFFlB25eQCUHMFlbMFlz8HXTjQylzBC6MOLAf1D4oH3Hbf/tMLUzhNUoZry65ksHV2FlqfiEIlRWzX2Q8swXjqfFmaCnpWu5CGLh0jcCFEQZzLBN7i7idZhuFyk5kYID242Ul442LZ/CNSytkv1gxy5hx15dWDoXuBZ5zBC4MO4Dbxt4ScztsO23tRDs3Cit02UjBz8bI0ora5YwEbU4Me+/9KpI5Qbt20G7neNMRuDDcwG2TOaFQtjjHgIO31aP88UgVdsIeSkxUMqnGCF+A78fFStIHTddbW8nEqSNox+1riUz5+qTDpxCqgMCFgQbsyg7YppxzDDZKe6Xyo3RvZftAOdJx8E6UfkZsGFG7mug3PBW0zLV+9b2udyLOmLsQuND/QG1TtexW2WKD8UZrs63GD1W4fDHjgRHg7wcUHbkVujkdY1ab8g+aXiaE8puoJZtIKP3wruW798oWlxgRgQv9DdBI0j8N31XZ3WeFAUdtu645i7vw84uFwx8bFyJOd+pz1VrTuzRWyGQNocJfuCI3U7uUYlw4Q+BCj4NzqeYFBPDezlvkNs+aMaxXt5R0YwUDm7Dw+3gsc1qxmsg3qmROHf6ij856HZXIjYvAhV4HZps4ImKH/GrDrYYJV6gkbTp5SIeN1a3EhbSQ+3Vq+3U6EVG7l/QXoQeT7a8rtQtXYD1F4EJPg7JpcQcyJ/grBu56FI2FTMxt6fCZD0K3bwGD0A1PKEwhvhZRO7++28ZhRKpNBC70NCD/a/oOZYtbDOdlW0Z2cv0gdyUmK3X12v78uWMZT91S/ZYiRuj63XeXcls1ClELY/Tlx4abs0rcaUHggvOBmMjkVG0CqcHCEbpdwgBKDR3HOtylNITutDdlY7BD1MLJhv2xYX+mGigCFxwPxFTN8qlWyha/YbjgNjFLSe+sVyF6Q/QVMhdfxs+5OUz4AkIXYduFXMfsB/QfOO3fWzW7F0HKMAQujDwIufE5nY3N6aal8PhZE/WfyB+hO1x7xhomHKUvSttXSOkFP+vrT2p2EvUb84+f/IoJZkGBCSZASHkXjfi+0ub+RsfwBdfCKLKi64M29wjdfoXtKsCnr2Tiaj8SngUNuFGzrApLmVAX8Iz/wwRB8kfD1/+LyWAkoVva2u1nkjYynjTXHITukzb3W3uMDl2FrcnV/BSguM0lXclcALpC3ELDOWvXcJ56h9H8BA9umDRdwJngYexFo5J0K+m2x3RSB6GLR7eLsA3TY1vJeNE+EoIADvik+mGAKebyE2Jww1yEmubApawg+NiPU/VbEKASMbpTF7aFKPMM/YyHpwbvoOiDhxCiAADjkC0Olx8v1E8MW6Rj6MIKg7+4kEc2yX1ooQg7mdSH54hb6GFuKmXit+uSYDQELgDAS0LXxEz2J3TvtLlH6D4XtlsrbNeBPHUpcwHoN2JrYQC+IHDDhhhcAPBF6JY6Zl7o47g8tkL3WtLNLD1/Yeax3Uv6RDEGGKHfZTVf+wfm8g88uADgn9A1Ht3fZDx2VU9C9+G73MJTF7crGY/tdQDitpDJhPCbssUl4hZG2nCXNV8dYTD/wIM7DxKZ1DkAIS0wlaStNve36sfrmEpKtbnPZTy60xwjRtheq98yyi6oRN5a8G+jVWfcpJgKgQvjwO4SELo/F7o7K3TLiQjbVP1mqXApIg5Vxio6PHjEV5lCDoDABU/5HyYAhO5PWUlaWaG7CVZsmRRHdwEI253w1oL/m6+64y5ig4bAhe6UDV+fYDJA6DYSusvgikWYC2SZ/E73Vcok0Sc3MYRAkz6aiFBABC505m8ELiB0exW6kY5V0W6ULW49F7Z9CH2XFKIgA4RHgQnChSwK8yCyiyDANIVuttjK5NF1nXUhkpTZHLpLD8XtStKj/M2MsJeppEhBBgh1Ew0IXBiQvMV7EswGCN3WxJI+e5NabHOfanP/KBNrG3vYGjuZ8qWXlAkHgDEgRGE+pCI+COYidI+hC9dyW6krlcm4sJe5iFYOLGxjmTjbpYeWr2SyIRBfCwCj8wsmCJTN/X8N35ErW1xgOJjhWInVT2U0yXiK+xd0xzjbaw8tXIqLY8Bae8FphV8QohAuZcPXJ5gMZsmxMtqZzNG5S64lPWlzv+5xgV3pGGfr2xx0pWxxpmyxRdwCgE/gwQ13V/mg5nku2WEC9FcA4SD4ckfPmciEI6SeWbCUKYixozPBDOaLuh7cs8kUiZkIxOCGy5cWC18q4nBh7hgBmvcgdGNJD7b071Xrxc6EI7iOHUbYAvQ7ryBuPYMQhXBpM5j+xGwAJ0LXxKVftRxPb20kn7S5zxqn5zPhCE+eidtSx1AExC3MB3OKAghcGJiixXsSe+EGAI5Cd6dscWaFbuXwk9eqG5+7uU9s2NGd/Mlni7CFuRM1GCuAwAVHi3LR8p1LjAfwitB1n0M30rFQRPqCsI20uc9kLpGlCFsABC4gcKFdPO17zAbwqsg9LRbhUtzFMvG5n7+dovgXjlDJxNgibAEMCQIXgQvj8KXVgCVMAaCO0D2kFssdfvJSJmzhUIUs8kbYmlvgWxof4Bu/13zd35gKgQtuabvwLjEdQC2hW9qLaBdqF/f++kbTD26/CVvy2AJ8T1zzdQWmQuCC28W3rcD9gPEAGo61bHEu9xkXxmJnhe0GYQvwKmnN15WYCoEL7mkjcmPSnwC0Ero7SedyexFt6PniXNniirydAG/QZI1sf+kbELjwBl9avg8vLkA7kXu4iHYu96V/+6KUqWR4wWIMUIu0waYRELjQA/uW71s2TkIPAKdCt7QX0S48XuQqHVN+sRAD1OePmq9jw4jAhZ4W2ULtjkojSSsMCNB5DJ5WRPNJ2B4yI+xoJIDGpDVf9xVT+cmvmGAS7FuK1Q8yt6gBoAumiIMvYT87mXy2JQ0D0Go8x6qfQSHHYH6CB3ca/NXyfbE290vMB9B6ITxUInvQ+Km/cpk4Wy6QAXQjrfm6krGGwIU+yRZ7tb/RzWUzgHbiNpUpsbse+UlKmTjbC+JsAZzwZ4NNJSBwoWfaDrTULtQAUE/YRtrc38l4beORn+ZGJu3XjoYBcEbdNfELpkLgQv/81eG97zEfQC1xu5T0JH8uaP6PRgFwPsajmq/OMRgCF/pnr/ZhCisbVA8ALy96kTb3nyV9brD4DcFa0iOnMADOqBueUBB/i8CFITDlNvcdPuEaIwK8KG6XMl7bpadPGEt60Ob+M7mtATpTd5znmAqBC8PRJUwBLy7Ac2Hrq9f2rYX5SZv7FY0H0HozW3esf8JgCFwYim7ZFCS8uACnC53PXtvXiCTdaXP/wIYVoDF1wxNKSl4jcGF4dh3eixcX5i5sQ/PavkYqE5u7plEBao79+hvaPQZD4MLwdD02yTAhzHSBM6JwXK9tLunC0QIaScqsNzehgQHeZCnCEybFL5hgkgv1o7pVVSJhPMxpvEQy4TnrEZ+ikinWsD95rqXdcMaOfseNssWWBgd4cR54UL38t6WyxRkG8x88uNPkY8f3E4sLc1nUUo1fjexW0tkzcSsdYurP7f93wbU29494cwF+mAdi1S/ugPcWgQsjsle3y2ZUN4M5LGpbjVuNrJA5LdnYNH8/ki0qZYuNFbqFg9+ZyMTmbukAACebv/rsMFcYEKIw3cX7Tt2qLXEMA1MdG4mkO3UL4+lCJeljq3ABc2nsWm4uwBUyYREFnQJmPB9EMhlT6oypXNniAqOFAR7c6XLT8f0x+TRhgovZWiYkYSxxm0s6bx0Lmy1uZby5ewfPkghvLsBSXC6bJHhwp72Y1w2af41KJjawwpgQ+FiIZby26UhPUEnaKFvsHH6npf1OkYNPKyRdUnoUZjg3PKlemFKlbPEbBgsHPLjTputls0jjXr4BcCUEH0cUt3u7Udw5/VRzCe1Mbi6hJSJvLsxzbohrvnqHwcICDy670zqc4dmBAPt+JOPhXI70BJW+T/3V33dN7XeNHXxabp+bMQ9TnyOanHKyDgYGHtzp89HBZ9xhRghs4Uo1btGGW72U+qsvskVuL4XeOPg0Yzti8GH6c0RdcZsjbhG44B87dUsZZhY8c5QDEMLCtdV46b9K/Sz1V79Cdys3KcUiSXfa3H+2nnCAqdEkNdhHzBUehCjMZ8HvWryhlLn9XWFQ8LSfx5I+a7wMCbcy1cKqCY17achQC4BhxkZqN8H11j5SZgYJHtx5sHPwGbG4cAb+LlgrjZf+q9SYXtvXMN7cM5mY2i5Ekj5rc5/hzYWJ0GTjd4O5wgQP7nwEQNfCDwfOSQwPHvXrSONeJLuVT17b1+20lpsCEYUoDgFhzxmp6ntvSQ0WMHhw54OrXWiGKcGThSrReBfJSvnotX111H4rEJF3/CRjc4pDQLgQezsT8ODOSxC48uJu7IIJMFZf3spNfGkbbhWC1/Z1263lxpubi3RiEFbfT9XEe0uhIwQuBDO4Y5ma211h4MNYfTiSuUiWjvDbK5lqX/lE5gIXld0qcQENwun3TfLe3rQuqQ1eQIjCnDCelp2DT4pEblwYfnFK7QZtDHG7t5u6fDJzQba4kLRRtzSCZsOxub/jAhoEMH/UnTsquakQCAhcGBBXsbhLcuPCgItTJnO0OLSIqmS8tpeTPLE4xuYWHT9pJenBxkUDeNnbG7z2IyeU4UOIwjzFgqtY3EqEKkC/fTXWeLltcytuq5nYeis3cc3E6INvfXul+qeOrGsTAQ/uPHHlxY003kUfmP6itNQ4uW0rK9IuZrXIuauCllEBDTyaR5quU3hvEbgQ8EJWyk0sriStbWwTgMtFKZPx3A4tkgqZ9F+3M50bCmWLcwebYLM5YW6A8VmrftnuSsTeTgZCFOYrIGK5yaggUcYX3PbLsUISuDX9vC0S2xYxdoWA55PHBhtl+uqEwIM7V9x6cWMRqgDdF6OlxglJKGW8tixsz+eIQiZk4bbjJ11rc/9AyAKM0YsbiNtKeG8nBR7ceQuKSMaL62rhuSQfJrTsi5nMUeLQ7GXyuFY0wk83H3cd54pKU8kjDCH02VT1izpIXI5E4MLkJoGt3HlfK3H7FJr1v1jjhCRUdkHb0QiNNsR36l4amWNgGKK/NjkNKpUtzjDatCBEAW7VLdH7KYcFEKDOArTUOCEJhUxIAuK2CdmiUra4VPfiEIQsQN9zy7rhvHKD0aYHHlw4TAaZw08kVAF+1ufGCkm4VbbY0ACd2y9Wd897JUIWoJ++2eRiWW6r+gECFyY6KTyp+23p04Xr3F5kAzjtZ5FMXFwy8G+uZGJt2Xi5bc+tuoc4EbIALvvkZzULo7lgkzVNCFGAb9OCw8+KRKgC/LjwpDKXGocWt7lMbDji1jVGmF7IZKJoCyEL4HKOaSJud4hbBC5Mf6HaWyHgitSGPgAcPH0PGr5ww83sKpINP3fkMunEumwgzObH5N4FaDPHRGrmWKlE7C0CF+YzRbhe+liwWHTskeHQeZIrkdt2SJF7uIB2pfYX0CKZ6mdsjKEN12oWZveRMLppQwwufC9IXF/+KazQqDDu7PpSIjeVsJqSy1xeos+N1+536haKshf5iaF+n0vVLOdtKapvTh48uPA9N3KXNkx2kaPK2fwWnJXMTeZ48P5LSMK4ZItC2aJrBbSljDc3waBQp9c1naGYIxC4ML/FqZL7uKS1zXkK8xC3dxr+kmEl47Xd0gDezCUbSZcdNsyxpAe7WQJ4bb7ZqtlpQc6F03lAiAK8Nmm4TsBfidRhU+8zscapSlZYcUvf8rNfRLZfpB0+ZSe8bvBj30pkToqacMZcMQ/w4MKrU4fjz4tE6rApLzSpxqlKtlO2YOPkM+YC2oW6nQytZLy5MQaFE5quKTfMFQhcYFHKZbwmLkntcRJMS9xuNXwKsErmEtIVDRDMnLKVyZlbtfyERCYud4kxoUVoQqluceEQGIQowFsTSCSTmN+1cKFyzHT6x52aJVZ3QSkTklDQCMH2m64hC5RcnncfStUsa4JECXkELsB3E8lK7kMLSpGiJfR+kah7Kqg25CIF2FT60FbdMqzQF+a7QWqaoWVv8zTDjCBEAd4mW+zktsKZ7MREPG64C8xSxnsytLi9JQXYpOaWrbqFLKQy1c9SjDkrmhZ0qOT+TgkgcGEi9BHnuKRiUZDiditzvBwN+FsrmXhbFqnpidxc0lmHTXQkc/mMuWQ+m+umbc3FsplCiAI0ETZ9FGw4J5YyiPaPRLwt+D3H7EX1s6nPQU3vhByKjsAMwYML9TDHiX2IjM924gJ/F5ZEJiRhaHFbsAGa3RzTpTDEUlQ/mzJtTo7IsoLABagndXr4zFjE4/osbpcaJ972kN+2ohFmJXL3ks47bKZjK3LXGHNS89BazbNu3LI5RuAC1F18cvWTR5B4XD8Xla2Gj7c1Gyny2855nillLp/tunyKNvecDk1jHkokZQ3fVcp9yXkIDGJwoelkE6l5ipY6VDL5cdlx+9HGY8TbVjIxlHsaAWxfXKnbCU8pYrhDn4vanCCRax3w4EJDzJFxH941I6rwuIy9oMQaJ972sMFB3MLpfLOTCVkoW35CLEIWgu4BLcTtHnELCFxou+jk6idUIVHzoyhwJ25TGe98MvBvLiSd4WWDV+abworcLqKFkIXw5qOVpFWLjTLhTYDAhU7cqL1X5S1W1JofZTFZy3huhxYAuYzntqIR4A2RWylbXHTcWC9FYYhQ5qNE7ZwdpImDbxCDC10moVTN64HX3YWfk5x7sHa8U3NPiQt2XCaDFv11ZcVPl83YjU1LBv61b6R2cbeU44Vn4MGF9phQhT5uqkYiddgwC8nm/hFxC4HNOzuZLAtdNsDX2tyTM9fTFm4hbisRmgAIXHC82GzVTwGIlIshvYrbRKYq0BgLPGnAoOu8U6h7XG4iyvz6Ni+tW264N4QmwPcQogCuxFIf8ZuVCFXoo71W6n7E25Yr64EDcNWfM0ldRWpu+yZzzbjryGOrtjPx2QAIXOhNNL3v4ZM/IYicLyJjZaqgLcHn+aeSic0tMOgobXindvnV2ZgAAAAAAAAAAAAAAAAAAAAAAAAAAAAAAAAAAADAc35RP5Wo4Egh6V/7Z6F+ytvWpU0CbXi5PUv7k3vwTInGy4zwEhv1kxv5NXyYwz5J2k30uw3Rnr714T7bnDV3GuN0pX4yB82JUtLfMhlMDhqpcvXhv0pKsXGvpC806F7SxxHEbkJ7O2/Pg+jNJX2xbTs0kWftGnnQJkPzZcLfre/2TNRPHu0+uekglJiDpzFOY9qyN9F7up62FrxUMhueWCYp+ZNMOdoYkwRPYtv0s6R/aFeASYvbK0lbmg6gN420suvoP3ZdbbWRQOCOy0qmckuCKSZDZNuVDQzAtMRtJelS/YSiAMDLLO088dBU6CJw/RBED4jcSW9gVpgCIHhxe6FxQpAAwIjbBzWI1Ufg+iNyPyusYzqo37Z39gcAwhO3hRW3BU0HMDprGcfRT+cPBK4/xJKuMcNkWdUdlACIW8QtALw5jzzpJyffCFz/diYpZmBxh0ZUmID+3wN7K27pXwD+Eekn4Z0IXP/4gAkmv8hnmMEpBSZA3DpmJ3OhDHEL4LfIvXttXkHg+sdS3LyfOivbzgCIW/+4kUkFBgBhzC/XCNywRC5Mm0yEKgDi1jfIcQsQHmu9EKqAwPWTd5hg8sR2UAIgbsenEjluAUImQ+CGQYoJZgF1zAFx64e4JcctQPi6KUbg+k8kjq/nQCyKQADidkwKkQYMYCpcI3DDWSRg+vyJCQBxi7gFgM4sEbgAfg3ICDPABIgDErd7keMWYGpEpyIXgesvCSaY564TINCFJZRy4zuR4xZgqvyJwA1jwYB58AcmgMDnqodANuXkuAWYNt/moV+xBYA/AxIAcdsbVyINGMBs1lM8uADjk2ICQNz2RiVy3ALMbk3Fg+svOSaYnVioMAMgbp2LWzIlAMxvfvJO4Jb2Z0gj+DpBT13sFAN/x1jfJYH2jIRNDSBuna8nl4hbr+ZhH/oETJ9E0t43gftJw9cBT+RnapupT8qbEQRdqnBuegMgbrvNn6QB83MeBvdcjNCOK5nyuN6up8Tgmolw49kzMeH0Z9ePmAFg0uI2R9wC9M5OnmckQeAeG6r06Hn+okl64xYTAExW3O4QtwCDsZfHYR8I3COFZ50G+qGSn+EfJU0DiNvOm1dy3AKgV0oE7nO+evIcO8TOICIXgQtQj7sAxO2V/As1A5gD/yJw/ed/njzHDU3ROxEmAJjEeKlEAQcAeAHy4B5JPHiGnfDkDbFYJ549U06zALQSt+S4BRiXdx4+Uy7hwT0Qa/xqUqU4YhuCpacLNQA04wpxCzB77fTqeooH13DnQYNcInR6J5XJ2+cbX2kagMZ8EBdyu/JeYZYK34nTTh/E7WcPn6vwVeC+0/CFHt5r3ApXleZ5zJaJSmYHcuZKgFYb1rVI/deFVaDPnSNwR11P5fHG6IuvAjcNdDfZZacx12O2hDnp2wYHgQvQjmt5nosTgPV0UPaHvxCDO56ouZF0LmLIGIwA0JZI44eYAYAflKeaCoE7jrA90/ChGOAnVK0D6EbKfAoA+s5hhMAdnt9FHlY47jb3mAGgM9fimBZg7nxE4I5HJBPU/yRzrIbQnTefMAGAMwhVAJgvub6LxUfgjsdB6K4xxSwpxe1vAJckIlQBYK78UAUWgTsukUx6jwf5m8IK+huMFWYAcAqhCgDzY6cXshEhcP0glfTIxDwb9nZAAoB7PovwL4C5UOqVKrAIXH+IZDy5iNzpD8YrzADQG7GMJxcAps+VXjkNReD6J3LxPkyXSpRkBhiCteZVNAhgruI2f+1/InD9I5bx5ML0xO0cSzIDjAWZagCmLW53b70AgesnibgNPCVKxC3A4MQyl3gBYDpUdcQtAtdvPgjvwxTYi5LMAGOxkrTEDACToJBxFu3qvBiB6y+RyJEbMrkdiMTcAowLoQoAYVPKeG0bOYsQuH7zARMEx84K2wu9EfwOAIM6C6hyBhAeuRW2Z2qRWvNX7Of9xLyUOeYGPynsz192MFaYBMA7lsylAN5Tfreell0+DIHrP++YlL3lRlwGBAiFO7t4lpgCwDtymZNPZxCi4D8JJvCWD6LEMkAoRCJUAcBXUjm+EOqbB9cXj1gsU3Ah8aTRwd8FM5O5SAaMkblzJf+riKUyl3dvaS5JxqNdBfjcFU03STI5DPUjROFlShlX+aP88NAlml6aqU3D7xTZTYdvLEVsH8ybSs/zPP8pv0+eru14LWk6bcRl2Dmup5I5zYg9+x6x3YBuXX3gfx79bD0zduaJXVJH3+fBo7Zu8522nvXXw8+Txk1DlM54HEcT/87/ef7z+ELfTwJ47jGrRf4X+DwM/q1H6QTWjdMfJxtkYnDf5qsnz5HQFJLMsaKPXpfDrhOOHryhWHrynYsZtvNOJi9l9YItbjx/9lRcEIV5k8vfk0cnFQgRuG/ji5iKaArJLqQbT5/tWuMd9+Se2SIZ0BbvPeqbc+LK/rzGNgDRf43zAGbOxtO5K5WpQojA7XmhBr/Yy9+YMW5oD2uLtThiHUPIn6te0vUr+imA15SSPnr6bJk6OvcQuG/zOybwEl8XTie7zg7CwzdbPKi/04eVHB1jOSKfwbjLZSoKFTVfX8j/UIVEhCrAvNnKz9C/SB0zsiBwf76I+sA7muKHXaevC2fnXWdLCg9tkcpcwFs6nvS28svzVs5gzN3KZEqoWrzPd/sQqgBzx1en0VodTukQuK9zJ2JffV9wJ7nrnJjIimTSuz103DDGVtg+yb88q8XEx9pG7WPfK4URqvCZ+R5mTK4JXjjzLQ/ue/nhrYzlV364kvH34sK5kZ+5cdeSPg0sfL563l6p/bmzk+kX26/Lk/Ysvht7iUyYUCq/PWxfJz7Wuvbj3G5I1x5/x9hunDaaF5nmdUHyk+rFj8+RjZ1rfdvoJepQnOU/frz/2TrqKKHnwfX9O42ZZzNhnISds9Hj+dnFWI1kvO++t2U6wFhlzEwjX/V2gv1262m7/dNGeBOiAKHj84WzIT1WhfD0j0GleebAbWOnULIqRDQXzJSt/A39a3zvAoEbBiygr1PK3wtn1wMvljndYXD2mKBR/7z1/BljkToM5o2vG9GlGnqqEbjhiDh4nVuPd51DprL6RFcYnI+YoBE3AcxnS/lTIQ9gjI2orxv3RptPBG4YFJjgTSr5ezlkpeGKEeRshgZfCBibzccqoQoAfuNrhbNYDeKoEbhhLKLwc/Ye22pIL+4NXWEw8Ji3n9NuPX/GSIQqwHwp5e/p1AfVzHKFwPWfvzBBbXz1DCUarlrSTnhxhxJpO8zQaSNWef6MS/lT7AdgaLYK/MIZAtd/9pig0a7TVw9m7V3nhIX+lNhggk5UgfTTTH7lRAcYEp+zFC0RuGFTCG9cU27FhbNceBf75EbE3rravPu+gY9EqALMl1x+VziLELjhwg3t5lTy17u21HAXzjaIsN4m/C1mcMaV/A9VSOV3FTaAvtcSH8do/LNxicD1l1J44dqyl78XzobyBlWSLhC5TikkXWIG5/00hFCFaxGqAPPVIh9DHJcIXH/hNnw3fF00Yw3nAUTkuhW3F/Lf2xjqhnTv+TNGkj7TVDBTtvI3XPIOgRveYrrDDJ13nT5XOIsHFrk5XaKTAEPc9r8h9d2+iQhPgXmPUR9J9Uq2EwQuHWnK3Ia46+xR5HIq0JwbmbAExG3/fTSUUIWE5oIZkiuwC2cIXP/gcpDbRdPXC2ephi8HupV0Tv+qRWk3BVtMMRh7hZEWkawKMFd8PWmJ7OYTgesxO/lf4YdFs+ddZ88UVuReiRR0r3FrbZRjChbQF0jY+MBMqeTvSeBa352uIHD9oRDJ4/vC5zQn1yNups7tZIXQNeSSzjzuLyyg/nCt4VL+AfjmACg8fbY7BK5/7MUllj4p5W+akx92nQOLia0VdVear8fyMP4uEPveLKAh9MU7DX8CA+ADvjrjEp3kxkXgjktlOwqXWPpn67F4yTx4hp0VeGfy+3Key03Prf2+lyIcwTdCCFWINd4JDMCY5PI309P1YeOJwB1XUJyLmNuhF00fSfVKmpORhN/GCr9D/ywmJmoPQn4jPLY+t1UIoQprEaoA88TXUK5IJ06j//gZ7OdJxpMYj9TwDx7ZYqxF4bOnfeMf+X3cGVsR/tk+ayjj7c4+dxzoIjLnserbnPVWP4sCa9O5/mwd9s0t66nWHrd1+iubkN69EIWkLzIu/QKTeLHrTD0Uk4dd55XHfXmn47FUYn/enfx9TKqTsVbYH7yz4XMl6TGAzd+dKOMM8+NW0nv5mRv67hdxvNIHhfx03SceLRRj2sgnO7wk0kLlYNfDnPLuRLy7mABL+1NJ+nryb1/HmwvSmY9Vn8fr9+QsfbMilj8nQ2OOUZ/s8Ixf6KMA4LFwO4hYAAAAAAAAAAAAAAAAAAAAAAAAAAAAAAAA6AkumYEbNvcrmXQhrvmkbLHDwM7aKdF4ldNoS/B5/qkk3ShbFBh0lDa8U7vb+FfKFiUGBAQu9CWaHuQ+lU8l6ZzJqxcxkGmc1EtXiFxw3J8zndSfb0mOUPJiHXls1XbZ4gIDAgIX+piYHtVPoueNssUtBg5qU0K7wlB9OJKprJd23ETf0B+9adO12p0wMacAAhecT0hbSdc9fDK78mEEwoPGqUKzU7a4ohGgwwbts7olmC9kvLYFBvWqbQ/ltZtuVM6ULSoMCAf+DxNAh4ko7UncVvK3ZO10yBaVssW5juV3h2RlFzKApvPOym7MuojbG2WLc8Stny2s5hUdI5lyyQDfwIMLbReZSCZeKu7h0y+VLfYYedD2XGucy2e5be+KRoAa/bRrvG0p47XNMabX7ZyoXQgVawcgcGH0heY1OLoer01TmWPfaODfXEi6QOTCTzbUXeNt91bc0s/CaPOVmntlKxGqABZCFKCtEOpD3BYyx1MwBsarda7mx4NdSSQ9Wa8NwPfzTSJzWtRF3G6ULTgpCGs+2ql5+FQkQhUAgQstF5u+JpBKeFd8WFRKSRcy3q4hiSQ9aHO/pBHgZL5ZqVsoVCmTavAWY4bZA2wbNmFpnTAwcwhRgKYLTl+hCaR58a+tt+rnEiF9AepspDM1v01/yp5N8yT6QqLm+XEPGxvaHoELUGuiSWUC/12zV7a4xMBetvlSxmMfDfybicWeb5+LZeJtEzZJYPvEWs0vwd4qWxDyhsAFqDXJ9FHQgZ22/+2eWJGbDPybC3H5jA1V8/nkkvRfk+wbD2oeh00quBlDDC7UnVy2PQkcLn74jlkgxojLTSQ9cvlsVnNMlyweewTNpLmUuavRBC6czRg8uFBn4YklPfXxyRwjBilCho7LrWxf2dEAk+xTkbqnAGMumUdfWdq+0oQbZYstxpsfeHBhrF3wngUpQMxC0caT0oVI0p294AjTEiyp3Ty3FbeVTBgLc8k85p+9pKZt/cE6aQCBC/BsAVqpm2flJUpRijf0ReZCw+fLXWtz/2A9fhD+3LJVu2pVB3KZpP45xpwVN2qWOizSOFUaYWQIUYC3FqBIxrviWlBcsChNpn/cSVoO/JtLcZEo9H7TNSSBG/Lz7kOJmqcOo4zvzMCDC2+R9SBubxC3U+kdi8qmdxtaaMQyRSFWNEJwwiRV95CES8Tt7OeeQsaT22w94/QHgQtgFyLXAiIn2H+Si82tTMhCNeBvjWTicrklHc6cslW3kIRCJkvCHmOCXUuKhhvjNYZD4AK4jlmqRNztlBebXNK5ho/LXWlz/8glEq+FbWRzmHbJvrGTCW0qMSic0HRNuWauQODCvBektdznvL1icZq8yC2VLc6tGBmSRCZf7pJG8G4uWap7SMKVsgUld+GlOadQ81AFTn1mApfM4PsFKZL7i2VcCJlfP1qNtJCQ89KfPpCp25FwKS4TQr2+1rTKJhfOZgAeXPiea8fits0OG0LHFGU4V7N0Pm76L6nExhYbiRUcXcTtXlQlgwa9rukMxRyBwIW5LUzug/A5WpyvyC2syN0P/JtTSU/2oiQMO4esZC6SJZ3ESraghDc0mWtyNSsAEYsLZ5OHEAU4XZwe5LaoA+Uz4dC3thq+xK9EyMJQ7Rupe07kSuYiWYFBoWUffLTitW5/O+duCAIXpj85LNW8xvdb5MoWFxgWTvpYavtYNPBvzmVi7ioaobd2vWsgLGgj6LMvPjR4x07Zguw+E4UQBTjgMi1YJVKCwQ89bJFLOtPwqcRSmZCFJY3gXFBsraDoIm5vlC0uELfgaI7ZN3jHilAmBC5Me5Fad1ygvoeUYPDaAlTZVGK3A//mSNJne7Mfus8Zsb1I1iXspJIJSdhiUHDZO9Ws6Mw1JpsmhCiwUEVymxZsb8u3Avys7y1ljrajgX9zYTdhBY3QekPcNdtKLkISoN8+2mQze2Uzv8CEwIMLa4cCoxKhCVAXk4dyjOpniaQHe+MfmmyGN/efrXDoMmcQkgB9zy23DecVvLgTBA/uvBesWObWqSuBS/JsaNsXuxYFaMtepLKr0z5Ldfe2V3aOyDEoDNBnUzW7cEbWn4mBB3feuCzqcIu4hdaYSneXahY754KlTJnflEZ4USREdvPRNftFLukMcQsDzim5ml04u6b4AwIXprFwxZJWjj6tFNXKoPuCtNc4IQuxTMjClkZ4NkckMic8646fREgCjNaLG2yaI1H8YVIQojDfxevOocC9wDMDjvvnWCELhbiA5qowR2ltydwAofTlSuakgc3YBMCDO88BHzsUt7csYOCc8UIWEhlv7nqmc0PiIP2XZI6Gz5kbwANu7WarDpHw4k4GPLjzXMRceW/Z7cIQm7HPVngOTa45pbJyV06ZyzrgW99eyVySZF1D4MLEBcOTo08jawIM1W/HClmoZI7Z9xOfE1xsIgoR3gH+9vPHBn38hgIk4UOIwvxwle9vj7iFwTAhCxcaPmQhkqmA9nmSN6xNKEaThf81bmVi8RG34G1vb/DaD2RUCB88uPPawcZy472txBEOjNOHjeCU0hF+e6Wp5HE1c8GdAztWmrqHG6Y0fzw06PN4cQMHD+68cOW9vUHcwihki0rZ4kLjpKWLZC6gZUF7d45e267iNpe5SIa4hVBoMm/gxQ0cPLjz2bnGcuO9za3AABi7Tycy3tx4hN9eKrQUWO68todN7pZOCAHOG3hxZwIe3Pngynu7wZTgBSbe81zNqhW5IlZI3lx3XltjcxZ9CJdmXlwIFjy489ixxnLjvWU3C7728ZWkTO5KTzehlK/eXOPlzuTGa3srwpNgGvNFEy/ulbLFDqOFBx7cebBytIjfYkrwErMAjVHmV/LVm2vy2rrw2lYyGRI2iFuYCE28uNeYK0zw4E5/pxrJeG+7LrzkvIVQ+vx2xEWp1NjeXOO1vZOb4hh7+30QtjC1eaKJF5f1L0Dw4E6flQNxmzO4IRhMGM2F6pfndEmsMb25R69tV3FbWWF7ibiFiUIs7sTBgzv9XeqTut8yP1O2KDEmBNb3IxlP5nKkJziIxP0A3zW13zV28Gm5fW7GPEx9jmjixWUdDAw8uNMevEsHC94NgxqCxOTMvZR0qeEroElDVEHb3Ee2jPGDg7FeSdooW1ww5mEmfGzwWry4CFzwiK4DshIXyyB8obuXuYCWj/QES0lPNtOD6w3sk6S1g08rZNJ/Md5hbnND3c3cCoOFBSEKU8VNajDSo8DUxsVaJm3WWOTqevxvxnYmd6EXpP+DOc8JK5nwHtbEiYEHd7p0vUVeMpBhchgP5VjpxCQT7/doL4O1FeiPjsRtIYo2AOxVP4TpPeYKBzy409yRRuqeGuwiqDKkAM3HyVbj5rgsZGJe8xrPmshdwQYJry3A6fi6U/0QBC6bBQIe3Gmy7Chuc8QtTJ5x04lJJpXX2ynFjpfIXBRsOIhqvLYA32/46rPCXAhcGI8PAw52gJBFbi4TsnA74lOsZS6hLb8Tt0srbNfOFvFsca5sUdDwAM/mgVL1L6ESphAIhChMDXOU+djhE/Y2tRLA3MZOKne5ZNuS2w3mB7m7RJaLvLYAPxv/K9W/bMZGMQDw4E6PrrvLDSaEWXL05u5HfIpUJqetC3Fbiby2AHXZi8tmCFzwmlWH9+5YCGHmInfs4hCuMGKdvLYA9cd+/c3tEoMhcGFITMxe1OETiL0FMIvdXtKZxvXmtqGSCUfAawvQnL9qvi624YCAwIWB+LPDe/HeAjwXuaF5c40oJ381QJeNbd2xTpgCAhcGwaQZWnb4BLy3AK8vej57c0uZvNWX9pgVALptFOuQYioELgzDUu3DE/DeArwtcn315t7KxNrmNBKAE+qGKSS2bDYgcKFnuoQnfMJ8ALWE7l7Gm3vryRP9S6MAOB/jdTexKQZD4EL/tB1oVC0DaLYAVsoWG41bBe3AtaRHm8MTANxQd018h6kQuNAn3bInfMSAAK2Ebq7xq6BJpjDFnTb3D7ZYBQB0o26YAuMNgQs90zY8obTHMQDQTuSeenOLkZ8mlfSgzf0dsYEAnchrby4Zawhc6JVly/fhvQVwI3Rzj8bTSiZsYWuzqwBAs/Fcqn74UYrBELjQBybZdJtFrJK0w4AAncdgqs39g+rXsR+CSCY+94n4XIBW5DVf9wemQuBCPyxbvm9PzkyATsI21ub+TtKD/PXiRDLxuU/E5wI04mvN1yWYyk9+xQTB0/YWJ+EJAO2EbSRpLemDupXGHpJYJj43l7RRtihoSIA3yWu+jo2jp/yCCYJfbP9r8a5S2eIM4wE0Hm8rSVlAwvY1dpJuKPAC4GR9PWfT6B+EKIQ9+NruHPHeAjQda5v7R5k422gC32glE5+bcREN4FXymq+LMRUCF9zSVuDuMR1ALWEb2wtkD3Iba1d48g3XVuiScQHgR8qar0swFQIX3NIm/rbgWBLgp8I2shfInuQ2xm4v6UzZ4lzSleqXBO2TSMeMC1saH+Abf9d83e+YCoELbmmz8H7CbABvCtutFbYrh59cSrpQtrj8tsHMFjtJZxq/EtpzoWsyLqzoDAC1T1piTIXABXcLcdLynXuMB/DimFpZYXstd3G2lUzWgjNbDOI5x0po56of79c3sY6pxRC6MGcqBC4CF4anjcAlPAHgJWG7uX+S+wtktzLhCLc/fWW2KJQtLuRP2AJCFwCBi8CF0RafpvyF2QC+CdvTCmQuF6jcCttN42Iq/oUtIHRhvpD6K2jIgxvu4tymetLFi8ekAHMTtiYMIXX8yaWkK2djzIQhZfIvkXwpk0N3R2eCGcwXdXPhnnFCisAFN4PuSc28TpWyxW8YDmY8ZmIrbFeOP7mygu+2p+de2eeOPbMoQhcQuEdwIHkGIQrh0nSxKzAZzFbYHlN+uRa3N6obZ9sWIyDP7e/ybQ46hC6QRxcAvOJXTBDkgp22eNcXDAczGyeRjOdz3cOn7zRkqVsTy7vV5n4nE7aw9EzoXkv6oM39R0m3jWOPAQAQuNCSHBPAjITtWtIHuS+rm1thO854MoL60m5yM/lVQemwobi2QvyGmEQAQOBCE9IW7ykwGyBsW1PK5LPde/FdjcA+9zg+dyVppc39XtJHYhMBYGiIwZ0HFUeGMGlhe6w+5rJIgxk7x0INe++++/P4XB/H+FLSgzb3D6QYg0A3zRAoeHDDpGnd6wKTwUQXn7X68dhWksKIJ30en9tHlggXpJJSbe6vZcqFE6cLIZBgAgQuDEuMwAWEbS/CVjIXyDbBCTAT73qlzf2NTPGK1NO56zRO9yPJ9MFjmswv9GMELozAv5gAELa1hG34F6PM81/0WNDCFSuZON1Cxlu+x6sLnpE0GHf0XQQujAADDxC2r5NrzMwI/QndXFLu8UW0UxFxJyk7uZRW0PHBA/7ABAhc8BsWC0DYzkXY/ih0d5J2VuhmPdnSBZHw6oJ/m6+6cwl4BlkUAMA3YXtaecx1VgTJpPy6UraYV2lNI3TP5G/Ghe+FxZ2kf7S5v9PmfsnAgMHnofqnHmzCPAQPLgD4tKD0mQWglPHY7mZr42PGhVv16x13yUrGq1uKDAwwHE02VV8xl3/gwQWAsYVteuKx7UPcVjIe27NZi9vvhW622Mp4dG8DeerDBujg1U1oSOiRdw1eW2AuBC4AwKmwfZD00KOwvZGEsH1b6G6s0A3JRitJj9rcP1JAAnqYm2I18+AicD2EEIV5EGEC8GjxWMkcjSc9/YZKoRRp8Efoljrm0PW1WMRLJJLutLnPrED/GHyaN/BlA1WXkj6HwAW3C3jTRWCP2WBEURvZReOD+ktXhbCdr9CNZGKK12RgAAe8b/DaHHMhcMEdX9Xs+OR/mAxGErbxibCNELYI3QFIRF5daD9nrRpuwr9gNAQujDvhQ/gTb3IiEv0+FjPP+qFnYYSwHV7oLhVOyFOk5xkYDl7dkoaFN7hu+Po9JvOTXzBBkEInlbmYU18IZIvfMFxwYnYpc5M3eUNUVDJHZF8k5aN7qoz34736LQ+LsB2vfSOFk17sNXKZdGOEMMD3/XvbUODulS0uMRwCF9yKn8eG7zrnmC4Y8fBe7eNUCw0dfzhMfC3CFqHbB3tJn5Qt9jTq7Pt0bNfVJv35igwtCFxwPxj/a/oOZYtbDDcbsVDZNt/1+Nyxhjm2Rtj63XeXth/EAX+TyordvxC7s+3Lj2oWzlfJpCBkTkLgguPB+KBmx8CFssU5hvOuHVOZCzF9iYPcehlKh8+8Uv9hCAjb8PrySv2mf0PsQl99N7NOhibslC2uMB4CF/wYkGdcsPCqDdeSsoEW7KtOi/UxG0KX8AmE7Xw2bdcDbIAQu+BqY3bX4p2spwhc6GlQLiV9bviuW1u1CMZvvzsNn3qpebyYESvvB3rWUqbyGJd/ptHHY4WXYuxnGLFLH53SZuyhxTtzZYsLDIjAhX4GZiTpn4bvqkTM0FzFbX2RO9ylsQOFTK7SHZ1jsnPVWsN4/4ckt2I35wJvkP1yKeO5jVq8+0LZIseICFzob4B+VrOCDxJe3LHbbKvmeRZdc/niceuw3tqDQLhhoZhV/z9snJKJfbNSxrv7hVCGYPrhXct3kxoMgQseD1JSho3TXqnaHYe5prJ9oBw4tvbAzgrbkk4x27GQqP9CIGOSC++ur32vzf2VU4i9ReDCAAM1kvSk5kcsZFQYp60e5c8RbSHjdVoO9PtKmeT6XByD78fFSsOFw4xBqefFWBBH422q7tTt9OBG2WKLMRG4MMygbRvPSYqTYdtpq/FDE8YS0sTXQp0xspQ5SVhO/JsieIffRK0dzL+lzMkXG3QELgw0eGMZL24bqMLifxuFys4K24IOAC3Gy0rTu5RWR/AWjBmnfWkld0VIuFiGwIURBnHTog+I3GHbp2vMV0gLNWEI4HLsLCX9qenG6r5EZQXvV/tnwXhq1Gciua+uR2gCAhdGGtCJTHxnWxC5/bbPP+q3lO3Y7CV94vY49CxaVjJe3WSGFijsz1creHM6xYvr4CELjMv5lpy3CFwYeXB3za1KTG4/7bJU84IcIVDKeGt3xBDCRIRMiKK31NHTW85uLJq+kPa48SlkQhMqBh4CF8Yb6JHaZVR4vlM1OVIZzO7aZWrhCXvhrQW/NpBzC2F4i0pHb++/kxO+Zp1LJb2TCUOIe7blBTHRCFzwZ7Lv6i0sZUIWcgzqpE0eFf6Rainpo4y3ls0P+Cp8DmJ3iUFepLCi7Yv9t5njfZ3rTZsmVtD+bv+MB/rtiFsELng4KbSpbvYSBNW7aY//An3ySsZbSyYEQOzOg/xkQ/v3d6LYzAku5wITXhDZf6X2zz/sf0tHnvsQtwhc8HRyf5Abr2EhaYM3t9ME/hjYU+8l/cWlQ5jIGIytyH2H2O1dGL9FpDBOshC3CFwIQFg9yN0FjJ0ordqmHVL5UZq31tOKEASY/uZ/KTy78DKFzB0U1jkELsxM5ErSjchxOk2Bmy2YC2BuYjc9EbsRRpk1e5m7J6xtCFwISGB9djx5V3YywKOLwAWY0lj904reBIPMq/WVLW4xAwIXwpu4E7n35J7uekkZdbR1pGMKm7AWSgQuwGEcxzp6d1Ph3Z0qhYzXtsAUCFwIW+R+Vn8pVsoTsVvMyK4HEfuHhk1hg8AFGHacn25cIWwqmewwW0yBwIVpTNKRFbl9T9AHsftlUp7d52I20bSOMSlFCVB/Hj0VuwlGCYq9TEhCiSkQuDC9CXor6XpQ8WQSi+cyNdSrAIRsbH/enfx9ylCmGaCb4E2Eh9fvTby5N5JjCgQuTHtSTiTdaRzvQ2l/vpz8fTjhawSs7HePdEwsfvj3HLki7y2A0znmIHiTGWyQfWYvE46AsEXgwswm4rWMN9cXYXcQvNKxlvoplf3vp7wmTP84+e8xi8ybnHFkB9DbPBvrGNb0buab6SGoZHK3f2ReQ+DCvCffyIrcNcaYJXtli0vMADC46I1lQhr+sH9PMEzHuYwqjIDAhVcm3GtJK4wxKwhPAPBnHk71/A5AhPB9lUomtvYvu1GvMAkgcOGtCTaS8ea+F8f6U6dUtjjDDADez8uJFbup/S9zFb+5DpeWiasFBC50mFSXVuguMUbrybiwE/I7+RcGckmRDoDg5+lToXsQwKd3ENIAv1Vl585C0leZi8gFjQ0IXOhjAl3qWLcdXhezL0/GxoaP8scrTu5bgPkK4e+F7//0sje4D3F8EK8Hvtg/C0kVnllA4MKYk2SqYxnLeGYWKPU8zVl9z4KJr3vw4DtUMpkTKjo0AHRcE+JX1wHEKiBwIfDJLdWxwlc6kW9WWCF4zNfrYrLe3K9kchCPyQULDwAAIHABmom4RMcE54dYMN+E70HAlpL+1pBFJzb3dxovWwVZEwAAAIEL4FjcHYRuouMliN/14xFXrJ+HPxxE6Uvi9VAkotIx3qvy5qLCOCIXcQsAAAhcAOhV5K40TLhCJZMxIcfoAAAwB/4PEwCMhPGmnuvH8sMuySWdI24BAGBO4MEF8IHN/VbSB7mrUV9K2pDnFgAAELgAMKbIjWTicj+offq1XNInYm0BAACBCwC+id1EJvPEOx0zUrxEoWO1tFzZosR4AAAwd/5/ACcTx7RI7BQsAAAAAElFTkSuQmCC</w:binData>
																<v:shape id="_x0000_i1076" type="#_x0000_t76" style="width:69.13173971219695pt;height:36.8503937007874pt" o:borderbottomcolor="#000000" o:bordertopcolor="#000000" o:borderleftcolor="#000000" o:borderrightcolor="#000000">
																	<v:imagedata src="wordml://76.png"/>
																	<w10:borderbottom type="none" width="0"/>
																	<w10:bordertop type="none" width="0"/>
																	<w10:borderleft type="none" width="0"/>
																	<w10:borderright type="none" width="0"/>
																</v:shape>
															</w:pict>
														</w:r>
													</w:p>
												</w:tc>
											</w:tr>
										</w:tbl>
										<w:p/>
									</w:tc>
								</w:tr>
							</w:tbl>
						</w:hdr>
						<w:ftr w:type="odd">
							<w:tbl>
								<w:tblPr>
									<w:tblW w:w="15352" w:type="dxa"/>
									<w:tblLook w:val="01E0"/>
									<w:tblLayout w:type="Fixed"/>
								</w:tblPr>
								<w:tr>
									<w:trPr>
										<w:trHeight w:val="737"/>
									</w:trPr>
									<w:tc>
										<w:tcPr>
											<w:tcW w:w="15352" w:type="dxa"/>
										</w:tcPr>
										<w:p>
											<w:rPr>
												<w:vanish w:val="on"/>
											</w:rPr>
										</w:p>
										<w:tbl>
											<w:tblPr>
												<w:tblInd w:w="0" w:type="dxa"/>
												<w:tblStyle w:val="TableGrid"/>
												<w:tblOverlap w:val="Never"/>
												<w:tblW w:w="15030" w:type="dxa"/>
												<w:tblLook w:val="01E0"/>
												<w:tblLayout w:type="Fixed"/>
												<w:tblBorders>
													<w:top w:val="single" w:sz="6" w:space="0" w:color="000000"/>
												</w:tblBorders>
												<w:jc w:val="left"/>
											</w:tblPr>
											<w:tblGrid>
												<w:gridCol w:val="12000"/>
												<w:gridCol w:val="3030"/>
											</w:tblGrid>
											<w:tr>
												<w:trPr>
													<w:trHeight w:val="510.0"/>
												</w:trPr>
												<w:tc>
													<w:tcPr>
														<w:tcW w:w="12000" w:type="dxa"/>
														<w:tcBorders/>
														<w:tcMar>
															<w:bottom w:w="0" w:type="dxa"/>
															<w:left w:w="0" w:type="dxa"/>
															<w:top w:w="0" w:type="dxa"/>
															<w:right w:w="0" w:type="dxa"/>
														</w:tcMar>
														<w:vAlign w:val="bottom"/>
														<w:noWrap w:val="off"/>
													</w:tcPr>
													<w:pPr>
														<w:jc w:val="right"/>
													</w:pPr>
													<w:tbl>
														<w:tblPr>
															<w:tblInd w:w="0" w:type="dxa"/>
															<w:tblStyle w:val="TableGrid"/>
															<w:tblOverlap w:val="Never"/>
															<w:tblW w:w="11940" w:type="dxa"/>
															<w:tblLook w:val="01E0"/>
															<w:tblLayout w:type="Fixed"/>
															<w:tblBorders/>
															<w:jc w:val="right"/>
														</w:tblPr>
														<w:tblGrid>
															<w:gridCol w:val="3585"/>
															<w:gridCol w:val="1395"/>
															<w:gridCol w:val="2325"/>
															<w:gridCol w:val="4635"/>
														</w:tblGrid>
														<w:tr>
															<w:trPr/>
															<w:tc>
																<w:tcPr>
																	<w:tcW w:w="3585" w:type="dxa"/>
																	<w:tcBorders/>
																	<w:tcMar>
																		<w:bottom w:w="0" w:type="dxa"/>
																		<w:left w:w="0" w:type="dxa"/>
																		<w:top w:w="0" w:type="dxa"/>
																		<w:right w:w="0" w:type="dxa"/>
																	</w:tcMar>
																	<w:vAlign w:val="baseline"/>
																	<w:noWrap w:val="off"/>
																</w:tcPr>
																<w:pPr>
																	<w:jc w:val="right"/>
																</w:pPr>
																<w:tbl>
																	<w:tblPr>
																		<w:tblInd w:w="0" w:type="dxa"/>
																		<w:tblStyle w:val="TableGrid"/>
																		<w:tblOverlap w:val="Never"/>
																		<w:tblW w:w="3585" w:type="dxa"/>
																		<w:tblLook w:val="01E0"/>
																		<w:tblLayout w:type="Fixed"/>
																		<w:tblBorders/>
																		<w:jc w:val="left"/>
																		<w:tblCellMar>
																			<w:top w:w="0" w:type="dxa"/>
																			<w:left w:w="0" w:type="dxa"/>
																			<w:bottom w:w="0" w:type="dxa"/>
																			<w:right w:w="0" w:type="dxa"/>
																		</w:tblCellMar>
																	</w:tblPr>
																	<w:tr>
																		<w:trPr/>
																		<w:tc>
																			<w:tcPr>
																				<w:tcW w:w="3585" w:type="dxa"/>
																				<w:tcBorders/>
																				<w:tcMar>
																				<w:bottom w:w="0" w:type="dxa"/>
																				<w:left w:w="0" w:type="dxa"/>
																				<w:top w:w="0" w:type="dxa"/>
																				<w:right w:w="0" w:type="dxa"/>
																				</w:tcMar>
																				<w:vAlign w:val="baseline"/>
																				<w:noWrap w:val="off"/>
																			</w:tcPr>
																			<w:p>
																				<w:pPr>
																				<w:spacing w:before="0" w:after="0"/>
																				<w:jc w:val="left"/>
																				</w:pPr>
																				<w:r>
																				<w:rPr>
																				<w:color w:val="000000"/>
																				<w:rFonts w:ascii="Arial" w:fareast="Arial" w:h-ansi="Arial" w:cs="Arial"/>
																				<w:sz w:val="20"/>
																				<w:sz-cs w:val="20"/>
																				<w:spacing w:val="0"/>
																				<w:jc w:val="left"/>
																				</w:rPr>
																				<w:t><![CDATA[Bruker]]></w:t>
																				</w:r>
																			</w:p>
																		</w:tc>
																	</w:tr>
																</w:tbl>
																<w:p/>
															</w:tc>
															<w:tc>
																<w:tcPr>
																	<w:tcW w:w="1395" w:type="dxa"/>
																	<w:tcBorders/>
																	<w:tcMar>
																		<w:bottom w:w="0" w:type="dxa"/>
																		<w:left w:w="0" w:type="dxa"/>
																		<w:top w:w="0" w:type="dxa"/>
																		<w:right w:w="0" w:type="dxa"/>
																	</w:tcMar>
																	<w:vAlign w:val="baseline"/>
																	<w:noWrap w:val="off"/>
																</w:tcPr>
																<w:pPr>
																	<w:jc w:val="right"/>
																</w:pPr>
																<w:p/>
															</w:tc>
															<w:tc>
																<w:tcPr>
																	<w:tcW w:w="2325" w:type="dxa"/>
																	<w:tcBorders/>
																	<w:tcMar>
																		<w:bottom w:w="0" w:type="dxa"/>
																		<w:left w:w="0" w:type="dxa"/>
																		<w:top w:w="0" w:type="dxa"/>
																		<w:right w:w="0" w:type="dxa"/>
																	</w:tcMar>
																	<w:vAlign w:val="baseline"/>
																	<w:noWrap w:val="off"/>
																</w:tcPr>
																<w:pPr>
																	<w:jc w:val="right"/>
																</w:pPr>
																<w:p>
																	<w:pPr>
																		<w:jc w:val="left"/>
																		<w:pBdr/>
																		<w:bidi w:val="off"/>
																	</w:pPr>
																	<w:r>
																		<w:rPr>
																			<w:color w:val="000000"/>
																			<w:rFonts w:ascii="Arial" w:fareast="Arial" w:h-ansi="Arial" w:cs="Arial"/>
																			<w:sz w:val="20"/>
																			<w:sz-cs w:val="20"/>
																			<w:spacing w:val="0"/>
																		</w:rPr>
																		<w:t><![CDATA[Printed:]]></w:t>
																	</w:r>
																</w:p>
															</w:tc>
															<w:tc>
																<w:tcPr>
																	<w:tcW w:w="4635" w:type="dxa"/>
																	<w:tcBorders/>
																	<w:tcMar>
																		<w:bottom w:w="0" w:type="dxa"/>
																		<w:left w:w="0" w:type="dxa"/>
																		<w:top w:w="0" w:type="dxa"/>
																		<w:right w:w="0" w:type="dxa"/>
																	</w:tcMar>
																	<w:vAlign w:val="baseline"/>
																	<w:noWrap w:val="off"/>
																</w:tcPr>
																<w:pPr>
																	<w:jc w:val="right"/>
																</w:pPr>
																<w:p>
																	<w:pPr>
																		<w:jc w:val="left"/>
																		<w:pBdr/>
																		<w:bidi w:val="off"/>
																	</w:pPr>
																	<w:r>
																		<w:rPr>
																			<w:color w:val="000000"/>
																			<w:rFonts w:ascii="Arial" w:fareast="Arial" w:h-ansi="Arial" w:cs="Arial"/>
																			<w:sz w:val="20"/>
																			<w:sz-cs w:val="20"/>
																			<w:spacing w:val="0"/>
																		</w:rPr>
																		<w:t><![CDATA[June 7, 2018]]></w:t>
																	</w:r>
																</w:p>
															</w:tc>
														</w:tr>
													</w:tbl>
													<w:p/>
												</w:tc>
												<w:tc>
													<w:tcPr>
														<w:tcW w:w="3030" w:type="dxa"/>
														<w:tcBorders/>
														<w:tcMar>
															<w:bottom w:w="0" w:type="dxa"/>
															<w:left w:w="0" w:type="dxa"/>
															<w:top w:w="0" w:type="dxa"/>
															<w:right w:w="0" w:type="dxa"/>
														</w:tcMar>
														<w:vAlign w:val="bottom"/>
														<w:noWrap w:val="off"/>
													</w:tcPr>
													<w:pPr>
														<w:jc w:val="right"/>
													</w:pPr>
													<w:p>
														<w:rPr>
															<w:vanish w:val="on"/>
														</w:rPr>
													</w:p>
													<w:tbl>
														<w:tblPr>
															<w:tblInd w:w="0" w:type="dxa"/>
															<w:tblStyle w:val="TableGrid"/>
															<w:tblOverlap w:val="Never"/>
															<w:tblW w:w="2745" w:type="dxa"/>
															<w:tblLook w:val="01E0"/>
															<w:tblLayout w:type="Fixed"/>
															<w:tblBorders/>
															<w:jc w:val="right"/>
														</w:tblPr>
														<w:tblGrid>
															<w:gridCol w:val="1275"/>
															<w:gridCol w:val="300"/>
															<w:gridCol w:val="1170"/>
														</w:tblGrid>
														<w:tr>
															<w:trPr/>
															<w:tc>
																<w:tcPr>
																	<w:tcW w:w="2745" w:type="dxa"/>
																	<w:gridSpan w:val="3"/>
																	<w:vmerge w:val="restart"/>
																	<w:tcBorders/>
																	<w:tcMar>
																		<w:bottom w:w="0" w:type="dxa"/>
																		<w:left w:w="0" w:type="dxa"/>
																		<w:top w:w="0" w:type="dxa"/>
																		<w:right w:w="0" w:type="dxa"/>
																	</w:tcMar>
																	<w:vAlign w:val="baseline"/>
																	<w:noWrap w:val="off"/>
																</w:tcPr>
																<w:pPr>
																	<w:jc w:val="right"/>
																</w:pPr>
																<w:p>
																	<w:pPr>
																		<w:jc w:val="right"/>
																		<w:pBdr/>
																		<w:bidi w:val="off"/>
																	</w:pPr>
																	<w:r>
																		<w:rFonts w:ascii="Arial" w:fareast="Arial" w:h-ansi="Arial" w:cs="Arial"/>
																		<w:sz w:val="20"/>
																		<w:sz-cs w:val="20"/>
																		<w:spacing w:val="0"/>
																		<w:fldChar w:fldCharType="begin"/>
																	</w:r>
																	<w:r>
																		<w:rPr>
																			<w:color w:val="000000"/>
																			<w:rFonts w:ascii="Arial" w:fareast="Arial" w:h-ansi="Arial" w:cs="Arial"/>
																			<w:sz w:val="20"/>
																			<w:sz-cs w:val="20"/>
																			<w:spacing w:val="0"/>
																		</w:rPr>
																		<w:instrText>PAGE</w:instrText>
																	</w:r>
																	<w:r>
																		<w:rFonts w:ascii="Arial" w:fareast="Arial" w:h-ansi="Arial" w:cs="Arial"/>
																		<w:sz w:val="20"/>
																		<w:sz-cs w:val="20"/>
																		<w:spacing w:val="0"/>
																		<w:fldChar w:fldCharType="end"/>
																	</w:r>
																</w:p>
															</w:tc>
														</w:tr>
													</w:tbl>
													<w:p/>
												</w:tc>
											</w:tr>
										</w:tbl>
										<w:p/>
									</w:tc>
								</w:tr>
							</w:tbl>
						</w:ftr>
						<w:pgSz w:w="16837" w:h="11905" w:orient="landscape"/>
						<w:pgMar w:top="850" w:bottom="850" w:left="850" w:right="850" w:header="850" w:footer="850"/>
						<w:pgBorders w:offset-from="page"/>
					</w:sectPr>
				</w:pPr>
			</w:p>
		</wx:sect>
		<wx:sect>
			<w:p>
				<w:rPr>
					<w:vanish w:val="on"/>
				</w:rPr>
			</w:p>
			<w:tbl>
				<w:tblPr>
					<w:tblInd w:w="0" w:type="dxa"/>
					<w:tblStyle w:val="TableGrid"/>
					<w:tblOverlap w:val="Never"/>
					<w:tblW w:w="15137" w:type="dxa"/>
					<w:tblLook w:val="01E0"/>
					<w:tblLayout w:type="Fixed"/>
					<w:tblBorders/>
				</w:tblPr>
				<w:tblGrid>
					<w:gridCol w:val="15137"/>
				</w:tblGrid>
				<w:tr>
					<w:trPr/>
					<w:tc>
						<w:tcPr>
							<w:tcW w:w="15137" w:type="dxa"/>
							<w:tcBorders/>
							<w:tcMar>
								<w:bottom w:w="0" w:type="dxa"/>
								<w:left w:w="0" w:type="dxa"/>
								<w:top w:w="0" w:type="dxa"/>
								<w:right w:w="0" w:type="dxa"/>
							</w:tcMar>
							<w:vAlign w:val="baseline"/>
							<w:noWrap w:val="off"/>
						</w:tcPr>
						<w:tbl>
							<w:tblPr>
								<w:tblInd w:w="0" w:type="dxa"/>
								<w:tblStyle w:val="TableGrid"/>
								<w:tblOverlap w:val="Never"/>
								<w:tblW w:w="15255" w:type="dxa"/>
								<w:tblLook w:val="01E0"/>
								<w:tblLayout w:type="Fixed"/>
								<w:tblBorders/>
							</w:tblPr>
							<w:tblGrid>
								<w:gridCol w:val="1710"/>
								<w:gridCol w:val="6030"/>
								<w:gridCol w:val="1755"/>
								<w:gridCol w:val="5760"/>
							</w:tblGrid>
							<w:tr>
								<w:trPr>
									<w:tblHeader w:val="on"/>
								</w:trPr>
								<w:tc>
									<w:tcPr>
										<w:tcW w:w="15255" w:type="dxa"/>
										<w:gridSpan w:val="4"/>
										<w:vmerge w:val="restart"/>
										<w:tcBorders/>
										<w:tcMar>
											<w:bottom w:w="0" w:type="dxa"/>
											<w:left w:w="0" w:type="dxa"/>
											<w:top w:w="0" w:type="dxa"/>
											<w:right w:w="0" w:type="dxa"/>
										</w:tcMar>
										<w:vAlign w:val="baseline"/>
										<w:noWrap w:val="off"/>
									</w:tcPr>
									<w:pPr>
										<w:jc w:val="center"/>
									</w:pPr>
									<w:p/>
								</w:tc>
							</w:tr>
							<w:tr>
								<w:trPr/>
								<w:tc>
									<w:tcPr>
										<w:tcW w:w="15255" w:type="dxa"/>
										<w:gridSpan w:val="4"/>
										<w:vmerge w:val="restart"/>
										<w:tcBorders/>
										<w:tcMar>
											<w:bottom w:w="0" w:type="dxa"/>
											<w:left w:w="0" w:type="dxa"/>
											<w:top w:w="0" w:type="dxa"/>
											<w:right w:w="0" w:type="dxa"/>
										</w:tcMar>
										<w:vAlign w:val="baseline"/>
										<w:noWrap w:val="off"/>
									</w:tcPr>
									<aml:annotation aml:id="3" w:type="Word.Bookmark.Start" w:name="__bookmark_4"/>
									<aml:annotation aml:id="3" w:type="Word.Bookmark.End"/>
									<w:tbl>
										<w:tblPr>
											<w:tblInd w:w="0" w:type="dxa"/>
											<w:tblStyle w:val="TableGrid"/>
											<w:tblOverlap w:val="Never"/>
											<w:tblW w:w="15270" w:type="dxa"/>
											<w:tblLook w:val="01E0"/>
											<w:tblLayout w:type="Fixed"/>
											<w:tblBorders/>
										</w:tblPr>
										<w:tblGrid>
											<w:gridCol w:val="1635"/>
											<w:gridCol w:val="13635"/>
										</w:tblGrid>
										<w:tr>
											<w:trPr/>
											<w:tc>
												<w:tcPr>
													<w:tcW w:w="1635" w:type="dxa"/>
													<w:tcBorders/>
													<w:tcMar>
														<w:bottom w:w="0" w:type="dxa"/>
														<w:left w:w="0" w:type="dxa"/>
														<w:top w:w="0" w:type="dxa"/>
														<w:right w:w="0" w:type="dxa"/>
													</w:tcMar>
													<w:vAlign w:val="baseline"/>
													<w:noWrap w:val="off"/>
												</w:tcPr>
												<w:p>
													<w:pPr>
														<w:pBdr/>
														<w:bidi w:val="off"/>
													</w:pPr>
													<w:r>
														<w:rPr>
															<w:color w:val="000000"/>
															<w:rFonts w:ascii="Arial" w:fareast="Arial" w:h-ansi="Arial" w:cs="Arial"/>
															<w:sz w:val="24"/>
															<w:sz-cs w:val="24"/>
															<w:spacing w:val="0"/>
															<w:b w:val="on"/>
															<w:b-cs w:val="on"/>
														</w:rPr>
														<w:t><![CDATA[Source:]]></w:t>
													</w:r>
												</w:p>
											</w:tc>
											<w:tc>
												<w:tcPr>
													<w:tcW w:w="13635" w:type="dxa"/>
													<w:tcBorders/>
													<w:tcMar>
														<w:bottom w:w="0" w:type="dxa"/>
														<w:left w:w="0" w:type="dxa"/>
														<w:top w:w="0" w:type="dxa"/>
														<w:right w:w="0" w:type="dxa"/>
													</w:tcMar>
													<w:vAlign w:val="baseline"/>
													<w:noWrap w:val="off"/>
												</w:tcPr>
												<w:p>
													<w:pPr>
														<w:pBdr/>
														<w:bidi w:val="off"/>
													</w:pPr>
													<w:r>
														<w:rPr>
															<w:color w:val="000000"/>
															<w:rFonts w:ascii="Arial" w:fareast="Arial" w:h-ansi="Arial" w:cs="Arial"/>
															<w:sz w:val="24"/>
															<w:sz-cs w:val="24"/>
															<w:spacing w:val="0"/>
														</w:rPr>
														<w:t><![CDATA[S:/zebrafish_160208/131023_Blanc_Sample5_14dps_C3_01_2372.d/ProteinAnalysisResults.mgf]]></w:t>
													</w:r>
												</w:p>
											</w:tc>
										</w:tr>
									</w:tbl>
									<w:p/>
								</w:tc>
							</w:tr>
							<w:tr>
								<w:trPr/>
								<w:tc>
									<w:tcPr>
										<w:tcW w:w="1710" w:type="dxa"/>
										<w:tcBorders/>
										<w:tcMar>
											<w:bottom w:w="0" w:type="dxa"/>
											<w:left w:w="0" w:type="dxa"/>
											<w:top w:w="0" w:type="dxa"/>
											<w:right w:w="0" w:type="dxa"/>
										</w:tcMar>
										<w:vAlign w:val="baseline"/>
										<w:noWrap w:val="off"/>
									</w:tcPr>
									<w:p>
										<w:pPr>
											<w:pBdr/>
											<w:bidi w:val="off"/>
										</w:pPr>
										<w:r>
											<w:rPr>
												<w:color w:val="000000"/>
												<w:rFonts w:ascii="Arial" w:fareast="Arial" w:h-ansi="Arial" w:cs="Arial"/>
												<w:sz w:val="24"/>
												<w:sz-cs w:val="24"/>
												<w:spacing w:val="0"/>
												<w:b w:val="on"/>
												<w:b-cs w:val="on"/>
											</w:rPr>
											<w:t><![CDATA[Protein:]]></w:t>
										</w:r>
									</w:p>
								</w:tc>
								<w:tc>
									<w:tcPr>
										<w:tcW w:w="13545" w:type="dxa"/>
										<w:gridSpan w:val="3"/>
										<w:vmerge w:val="restart"/>
										<w:tcBorders/>
										<w:tcMar>
											<w:bottom w:w="0" w:type="dxa"/>
											<w:left w:w="0" w:type="dxa"/>
											<w:top w:w="0" w:type="dxa"/>
											<w:right w:w="0" w:type="dxa"/>
										</w:tcMar>
										<w:vAlign w:val="baseline"/>
										<w:noWrap w:val="off"/>
									</w:tcPr>
									<w:p>
										<w:pPr>
											<w:pBdr/>
											<w:bidi w:val="off"/>
										</w:pPr>
										<w:r>
											<w:rPr>
												<w:color w:val="000000"/>
												<w:rFonts w:ascii="Arial" w:fareast="Arial" w:h-ansi="Arial" w:cs="Arial"/>
												<w:sz w:val="24"/>
												<w:sz-cs w:val="24"/>
												<w:spacing w:val="0"/>
											</w:rPr>
											<w:t><![CDATA[Annexin OS=Danio rerio GN=anxa2a PE=1 SV=1]]></w:t>
										</w:r>
									</w:p>
								</w:tc>
							</w:tr>
							<w:tr>
								<w:trPr/>
								<w:tc>
									<w:tcPr>
										<w:tcW w:w="1710" w:type="dxa"/>
										<w:tcBorders/>
										<w:tcMar>
											<w:bottom w:w="0" w:type="dxa"/>
											<w:left w:w="0" w:type="dxa"/>
											<w:top w:w="0" w:type="dxa"/>
											<w:right w:w="0" w:type="dxa"/>
										</w:tcMar>
										<w:vAlign w:val="baseline"/>
										<w:noWrap w:val="off"/>
									</w:tcPr>
									<w:p>
										<w:pPr>
											<w:pBdr/>
											<w:bidi w:val="off"/>
										</w:pPr>
										<w:r>
											<w:rPr>
												<w:color w:val="000000"/>
												<w:rFonts w:ascii="Arial" w:fareast="Arial" w:h-ansi="Arial" w:cs="Arial"/>
												<w:sz w:val="24"/>
												<w:sz-cs w:val="24"/>
												<w:spacing w:val="0"/>
												<w:b w:val="on"/>
												<w:b-cs w:val="on"/>
											</w:rPr>
											<w:t><![CDATA[Accession:]]></w:t>
										</w:r>
									</w:p>
								</w:tc>
								<w:tc>
									<w:tcPr>
										<w:tcW w:w="6030" w:type="dxa"/>
										<w:tcBorders/>
										<w:tcMar>
											<w:bottom w:w="0" w:type="dxa"/>
											<w:left w:w="0" w:type="dxa"/>
											<w:top w:w="0" w:type="dxa"/>
											<w:right w:w="0" w:type="dxa"/>
										</w:tcMar>
										<w:vAlign w:val="baseline"/>
										<w:noWrap w:val="off"/>
									</w:tcPr>
									<w:p>
										<w:pPr>
											<w:pBdr/>
											<w:bidi w:val="off"/>
										</w:pPr>
										<w:r>
											<w:rPr>
												<w:color w:val="000000"/>
												<w:rFonts w:ascii="Arial" w:fareast="Arial" w:h-ansi="Arial" w:cs="Arial"/>
												<w:sz w:val="24"/>
												<w:sz-cs w:val="24"/>
												<w:spacing w:val="0"/>
											</w:rPr>
											<w:t><![CDATA[Q6P603]]></w:t>
										</w:r>
									</w:p>
								</w:tc>
								<w:tc>
									<w:tcPr>
										<w:tcW w:w="1755" w:type="dxa"/>
										<w:tcBorders/>
										<w:tcMar>
											<w:bottom w:w="0" w:type="dxa"/>
											<w:left w:w="0" w:type="dxa"/>
											<w:top w:w="0" w:type="dxa"/>
											<w:right w:w="0" w:type="dxa"/>
										</w:tcMar>
										<w:vAlign w:val="baseline"/>
										<w:noWrap w:val="off"/>
									</w:tcPr>
									<w:p>
										<w:pPr>
											<w:pBdr/>
											<w:bidi w:val="off"/>
										</w:pPr>
										<w:r>
											<w:rPr>
												<w:color w:val="000000"/>
												<w:rFonts w:ascii="Arial" w:fareast="Arial" w:h-ansi="Arial" w:cs="Arial"/>
												<w:sz w:val="24"/>
												<w:sz-cs w:val="24"/>
												<w:spacing w:val="0"/>
												<w:b w:val="on"/>
												<w:b-cs w:val="on"/>
											</w:rPr>
											<w:t><![CDATA[Parent m/z:]]></w:t>
										</w:r>
									</w:p>
								</w:tc>
								<w:tc>
									<w:tcPr>
										<w:tcW w:w="5760" w:type="dxa"/>
										<w:tcBorders/>
										<w:tcMar>
											<w:bottom w:w="0" w:type="dxa"/>
											<w:left w:w="0" w:type="dxa"/>
											<w:top w:w="0" w:type="dxa"/>
											<w:right w:w="0" w:type="dxa"/>
										</w:tcMar>
										<w:vAlign w:val="baseline"/>
										<w:noWrap w:val="off"/>
									</w:tcPr>
									<w:p>
										<w:pPr>
											<w:jc w:val="left"/>
											<w:pBdr/>
											<w:bidi w:val="off"/>
										</w:pPr>
										<w:r>
											<w:rPr>
												<w:color w:val="000000"/>
												<w:rFonts w:ascii="Arial" w:fareast="Arial" w:h-ansi="Arial" w:cs="Arial"/>
												<w:sz w:val="24"/>
												<w:sz-cs w:val="24"/>
												<w:spacing w:val="0"/>
											</w:rPr>
											<w:t><![CDATA[722.90208, 2+]]></w:t>
										</w:r>
									</w:p>
								</w:tc>
							</w:tr>
							<w:tr>
								<w:trPr>
									<w:trHeight w:val="405.0"/>
								</w:trPr>
								<w:tc>
									<w:tcPr>
										<w:tcW w:w="1710" w:type="dxa"/>
										<w:tcBorders/>
										<w:tcMar>
											<w:bottom w:w="0" w:type="dxa"/>
											<w:left w:w="0" w:type="dxa"/>
											<w:top w:w="0" w:type="dxa"/>
											<w:right w:w="0" w:type="dxa"/>
										</w:tcMar>
										<w:vAlign w:val="baseline"/>
										<w:noWrap w:val="off"/>
									</w:tcPr>
									<w:p>
										<w:pPr>
											<w:pBdr/>
											<w:bidi w:val="off"/>
										</w:pPr>
										<w:r>
											<w:rPr>
												<w:color w:val="000000"/>
												<w:rFonts w:ascii="Arial" w:fareast="Arial" w:h-ansi="Arial" w:cs="Arial"/>
												<w:sz w:val="24"/>
												<w:sz-cs w:val="24"/>
												<w:spacing w:val="0"/>
												<w:b w:val="on"/>
												<w:b-cs w:val="on"/>
											</w:rPr>
											<w:t><![CDATA[Sequence:]]></w:t>
										</w:r>
									</w:p>
								</w:tc>
								<w:tc>
									<w:tcPr>
										<w:tcW w:w="6030" w:type="dxa"/>
										<w:tcBorders/>
										<w:tcMar>
											<w:bottom w:w="0" w:type="dxa"/>
											<w:left w:w="0" w:type="dxa"/>
											<w:top w:w="0" w:type="dxa"/>
											<w:right w:w="0" w:type="dxa"/>
										</w:tcMar>
										<w:vAlign w:val="baseline"/>
										<w:noWrap w:val="off"/>
									</w:tcPr>
									<w:p>
										<w:pPr>
											<w:pBdr/>
											<w:bidi w:val="off"/>
										</w:pPr>
										<w:r>
											<w:rPr>
												<w:color w:val="000000"/>
												<w:rFonts w:ascii="Arial" w:fareast="Arial" w:h-ansi="Arial" w:cs="Arial"/>
												<w:sz w:val="24"/>
												<w:sz-cs w:val="24"/>
												<w:spacing w:val="0"/>
											</w:rPr>
											<w:t><![CDATA[K.GVDEQTIIDILTK.R]]></w:t>
										</w:r>
									</w:p>
								</w:tc>
								<w:tc>
									<w:tcPr>
										<w:tcW w:w="1755" w:type="dxa"/>
										<w:tcBorders/>
										<w:tcMar>
											<w:bottom w:w="0" w:type="dxa"/>
											<w:left w:w="0" w:type="dxa"/>
											<w:top w:w="0" w:type="dxa"/>
											<w:right w:w="0" w:type="dxa"/>
										</w:tcMar>
										<w:vAlign w:val="baseline"/>
										<w:noWrap w:val="off"/>
									</w:tcPr>
									<w:p>
										<w:pPr>
											<w:pBdr/>
											<w:bidi w:val="off"/>
										</w:pPr>
										<w:r>
											<w:rPr>
												<w:color w:val="000000"/>
												<w:rFonts w:ascii="Arial" w:fareast="Arial" w:h-ansi="Arial" w:cs="Arial"/>
												<w:sz w:val="24"/>
												<w:sz-cs w:val="24"/>
												<w:spacing w:val="0"/>
												<w:b w:val="on"/>
												<w:b-cs w:val="on"/>
											</w:rPr>
											<w:t><![CDATA[Score:]]></w:t>
										</w:r>
									</w:p>
								</w:tc>
								<w:tc>
									<w:tcPr>
										<w:tcW w:w="5760" w:type="dxa"/>
										<w:tcBorders/>
										<w:tcMar>
											<w:bottom w:w="0" w:type="dxa"/>
											<w:left w:w="0" w:type="dxa"/>
											<w:top w:w="0" w:type="dxa"/>
											<w:right w:w="0" w:type="dxa"/>
										</w:tcMar>
										<w:vAlign w:val="baseline"/>
										<w:noWrap w:val="off"/>
									</w:tcPr>
									<w:p>
										<w:pPr>
											<w:pBdr/>
											<w:bidi w:val="off"/>
										</w:pPr>
										<w:r>
											<w:rPr>
												<w:color w:val="000000"/>
												<w:rFonts w:ascii="Arial" w:fareast="Arial" w:h-ansi="Arial" w:cs="Arial"/>
												<w:sz w:val="24"/>
												<w:sz-cs w:val="24"/>
												<w:spacing w:val="0"/>
											</w:rPr>
											<w:t><![CDATA[43.74]]></w:t>
										</w:r>
									</w:p>
								</w:tc>
							</w:tr>
							<w:tr>
								<w:trPr/>
								<w:tc>
									<w:tcPr>
										<w:tcW w:w="7740" w:type="dxa"/>
										<w:gridSpan w:val="2"/>
										<w:vmerge w:val="restart"/>
										<w:tcBorders/>
										<w:tcMar>
											<w:bottom w:w="0" w:type="dxa"/>
											<w:left w:w="0" w:type="dxa"/>
											<w:top w:w="0" w:type="dxa"/>
											<w:right w:w="0" w:type="dxa"/>
										</w:tcMar>
										<w:vAlign w:val="baseline"/>
										<w:noWrap w:val="off"/>
									</w:tcPr>
									<w:p/>
								</w:tc>
								<w:tc>
									<w:tcPr>
										<w:tcW w:w="1755" w:type="dxa"/>
										<w:tcBorders/>
										<w:tcMar>
											<w:bottom w:w="0" w:type="dxa"/>
											<w:left w:w="0" w:type="dxa"/>
											<w:top w:w="0" w:type="dxa"/>
											<w:right w:w="0" w:type="dxa"/>
										</w:tcMar>
										<w:vAlign w:val="baseline"/>
										<w:noWrap w:val="off"/>
									</w:tcPr>
									<w:p/>
								</w:tc>
								<w:tc>
									<w:tcPr>
										<w:tcW w:w="5760" w:type="dxa"/>
										<w:tcBorders/>
										<w:tcMar>
											<w:bottom w:w="0" w:type="dxa"/>
											<w:left w:w="0" w:type="dxa"/>
											<w:top w:w="0" w:type="dxa"/>
											<w:right w:w="0" w:type="dxa"/>
										</w:tcMar>
										<w:vAlign w:val="baseline"/>
										<w:noWrap w:val="off"/>
									</w:tcPr>
									<w:p/>
								</w:tc>
							</w:tr>
							<w:tr>
								<w:trPr/>
								<w:tc>
									<w:tcPr>
										<w:tcW w:w="15255" w:type="dxa"/>
										<w:gridSpan w:val="4"/>
										<w:vmerge w:val="restart"/>
										<w:tcBorders/>
										<w:tcMar>
											<w:bottom w:w="0" w:type="dxa"/>
											<w:left w:w="0" w:type="dxa"/>
											<w:top w:w="0" w:type="dxa"/>
											<w:right w:w="0" w:type="dxa"/>
										</w:tcMar>
										<w:vAlign w:val="baseline"/>
										<w:noWrap w:val="off"/>
									</w:tcPr>
									<w:p/>
								</w:tc>
							</w:tr>
							<w:tr>
								<w:trPr>
									<w:trHeight w:val="6750.0"/>
								</w:trPr>
								<w:tc>
									<w:tcPr>
										<w:tcW w:w="15255" w:type="dxa"/>
										<w:gridSpan w:val="4"/>
										<w:vmerge w:val="restart"/>
										<w:tcBorders/>
										<w:tcMar>
											<w:bottom w:w="0" w:type="dxa"/>
											<w:left w:w="0" w:type="dxa"/>
											<w:top w:w="0" w:type="dxa"/>
											<w:right w:w="0" w:type="dxa"/>
										</w:tcMar>
										<w:vAlign w:val="baseline"/>
										<w:noWrap w:val="off"/>
									</w:tcPr>
									<w:p>
										<w:r>
											<w:pict>
												<v:shapetype id="_x0000_t77" coordsize="21600,21600" o:spt="75" o:preferrelative="t" path="m@4@5l@4@11@9@11@9@5xe" filled="f" stroked="f">
													<v:stroke imagealignshape="false" joinstyle="miter"/>
													<v:formulas>
														<v:f eqn="if lineDrawn pixelLineWidth 0"/>
														<v:f eqn="sum @0 1 0"/>
														<v:f eqn="sum 0 0 @1"/>
														<v:f eqn="prod @2 1 2"/>
														<v:f eqn="prod @3 21600 pixelWidth"/>
														<v:f eqn="prod @3 21600 pixelHeight"/>
														<v:f eqn="sum @0 0 1"/>
														<v:f eqn="prod @6 1 2"/>
														<v:f eqn="prod @7 21600 pixelWidth"/>
														<v:f eqn="sum @8 21600 0 "/>
														<v:f eqn="prod @7 21600 pixelHeight"/>
														<v:f eqn="sum @10 21600 0"/>
													</v:formulas>
													<v:path o:extrusionok="f" gradientshapeok="t" o:connecttype="rect"/>
													<o:lock v:ext="edit" aspectratio="t"/>
												</v:shapetype>
												<w:binData w:name="wordml://77.png">iVBORw0KGgoAAAANSUhEUgAABUcAAAJdCAIAAACeV1HeAABjqElEQVR4nO3dbVbjutYuUJpHG247aE414/7nNGX3hLcgBST+kGVLjpekOccZZ2xC7EhLK8JPJYSXj8a9AAAAwLCuTuWlOpgCAAAAHCDVAwAAQKukegAAAGiVVA8AAACtkuoBAACgVWFS/fvb35G8/vnvwKFRpgAAAADPFSPV//fn9evT+KV6AAAAyBch1X++TP/2/vn/Uj0AAADkuzzVf75M/xXmpXoAAADY5+JUf3uZ/uc/pXoAAADId2Wq/3mZ/otUDwAAAPtcmeq/PvZ+5t9L9ztI9QAAAIzp8t+r/+G1eiCm/z5eX/5uNL//e/1z9ZAY0KwP//7v0A9NON3bd4vuf6kGgAOkeoC0rzT1uzvdwtXrhzzFU036EEJ6f/sM8+8rXwJwjhNS/eevy8/+bfb73fbr/2gr1cMFPH0yLKWpz1ei3i4aTzN0V1VS/Yn0aiXvC28h+Qz2dssKdCmQUD/Vf+X3h/B+96l4n/+5kuyleriAp0+GpTT13x8vQG3SXVVJ9SfSq3UsB/h3u2UVuhRIqJnqvyL7/CX5u79eN/vqmPlH7P0POGTpIyv5ddvbltLUv5ekrh4gQ/jtw4ffq//8NZCrhwb/fDbpn9eljx35t4VePcAeXH3JAMT1uUfsi9Rfr8X/vqj+FeXvX2Ofvhw/eQ0+8Wr9UXdT8O/BsM/uHWBEqVR/zYgaobuq8lr9ifRqHclUf8F4+qJLgYT9qf4hmC9k9I1UX/BO+zVSPRzmKiGDd+AfpLuqEo1OpFfr8A78M+lSIOFIqv9J7ne/MD/73s/XUj3QtpVPy/P37XgqqZ74fFoewDWOpfqf36FfiOcBUv37768dvieOA8gxS1Nv/rIdzyfV0wJ/2Q7gCoWpfuE35K//vfqffxL+/FniyhsoNPuUMq/Sc4H5p+UJ+UT19t2idS/4AFhx/B34f5P6YkKf3Vj/M/An1t+B75UN2PC///3v6iHQLd1FK/TqKZY/PI+DdCmQcPTT8v69+j7/4/QLL8bn/b3641K/V//m34khxVUC59FdtEKvnsJbJqvSpUDC7lR/e+v942vv/zL73d+rf5m+Pf/rbovv2C8n1cNhrhI4j+6iFXr1LH9evRW/Fl0KJBz9vfpINt6B/75wCAAAAHSgx1T/84v0n/9C7I+pQIp/++c8uotW6FXi06VAQo+p/vX77V4iPWxxlcB5dBet0KvEp0uBhM5SPbCPqwTOo7tohV4lPl0KJEj1AAAA0CqpHobm3/45j+6iFXoVgKZJ9TA017KcR3fRCr0KQNOkehiaa1nOo7tohV4FoGlSPQBDe3v5eP1z9SDoy5+fv8Zz9/d2odB9X33+7/VDc1GLXat1Uj0MzStUnKeV7pLqOaNX//sjdFHZ39x1v1ndYpgARi12raZJ9TC0VnIXLWqlu6R6pHqaMEn1f72/fQb792uGQ2/sWk2T6mForeQuWtRKd0n1SPU0YZ7q/3bY68vH2/slw6E3dq2mSfUA3bI95pDq99JXOVwf76KpciykejtYHg2Ww661S7SmkuphaK28msox126PrXSXa+K9+vux67X6y/XXVGeQ6g/TYDnsWrtEa6pOUv3/AJh5Ien2Q2R+TXz1uGjbrYsm18dXD4q23boo8Q78qwdI2+xax1x9lffgc0CVQ/bTdTAFuMr/Gnk1lWOu3R5b6S6vdO3V34/dM3rVq1679NdUZ1j+tDxtlkGD5bBr7RKtqaR6gG7ZHnNI9Xvpqxyuj3fRVDkmqf72Afj+sl0ODZbDrrVLtKaS6mForbyaSota6a6/qf7l8X/vVw+JJ6veq7c/JH77n9BFLfd99fk/AYx67Fqte1qqf3/7/R2E1T/A8d+f1417LPmZwmc7vk1OaMuDlFZyFy3SXbRCrwLQtOek+s9I//r9zz5f+X4htn/e/n3z/X9v+p3C+/Sfl978DU9Ici3LeXQXrdCrADTtKan+8yX419+wPfnyn79BfnKf3Dx+P4WH3zh690ZKYGiyCmfQV1SnqTiVBqO6aE31vNfqfzL7aqh/iPE7Xq2/n8L9W+4X/6oncC/alkRd166v7upVfyvb34yaYwk2KVEJ1aO6aE31tN+r//mV+ZeFSP+xnerTfy3w/kz/3nX/9Qc83z+AlGhbEnVJ9Zyhv5Xtb0bNsQSblKiE6lFdtKZ6Tqr/fXn+X7g/7bX6j9vf+Xj7etH+be0I4J9oWxI90V20Qq8Sny4FEp6S6icJ/SvZTxN7vVR/e5XeX2UAcBXIGfQV1WkqTqXBqC5aU12R6pcTe51Py7v5/BN3/qAdZIi2JVGXd+Bzhv5Wtr8ZNccSbFKiEqpHddGa6mmfgf+b4+9eqv/6z+8sX+Ev233zB+0gU7Qtibqkes7Q38r2N6PmWIJNSlRC9aguWlM97dPyvj4G/5+fxP2Q6u/vtSuTT6fw7oV6yBVtS6InuotW6FXi06VAwtNS/Ynmn4HvD9oBfLgK5Bz6iuo0FafSYFQXrak6TPVAvmhbEnV5Bz5n6G9l+5tRcyzBJiUqoXpUF62ppHoYWrQtibqkes7Q38r2N6PmWIJNSlRC9aguWlNJ9TC0aFsSPdFdtEKvEp8uBRKkeoBuuQrkDPqK6jQVp9JgVBetqaR6GFq0LYm6vAOfM/S3sv3NqDmWYJMSlVA9qovWVFI9DC3alkRdUj1n6G9l+5tRcyzBJiUqoXpUF62ppHoYWrQtiZ7oLlqhV4lPlwIJUj1At1wFcgZ9RXWailNpMKqL1lRSPQwt2pZEXd6Bzxn6W9n+ZtQcS7BJiUqoHtVFayqpHoYWbUuiLqmeM/S3sv3NqDmWYJMSlVA9qovWVFI9DC3alkRPdBet0KvEp0uBBKkeoFuuAjmDvqI6TcWpNBjVRWsqqR6GFm1Loi7vwOcM/a1sfzNqjiXYpEQlVI/qojWVVA9Di7YlUZdUzxn6W9n+ZtQcS7BJiUqoHtVFayqpHoYWbUuiJ7qLVuhV4tOlQIJUD9AtV4GcQV9RnabiVBqM6qI1lVQPQ4u2JVGXd+Bzhv5Wtr8ZNccSbFKiEqpHddGaSqqHoUXbkqhLqucM/a1sfzNqjiXYpEQlVI/qojWVVA9Di7Yl0RPdRSv0KvHpUiBBqgfolqtAzqCvqE5TcSoNRnXRmkqqh6FF25Ko7sIl1l296m9l+5tRcyzBJiUqoXpUF62ppHoYWrQtieqkeqrrb2X7m1FzLMEmJSqhelQXramkehhatC2JnuguWqFXiU+XAglSPUDPXAhSnaaiOk3FqTQY1UVrKqkehhZtS6I678Cnuv5Wtr8ZNccSbFKiEqpHddGaqslU/zJz9YigVdG2JKqT6qmuv5Xtb0bNsQSblKiE6lFdtKbqIRJ3MAW4SrQtiZ7oLlqhV4lPlwIJUj1Az1wIUp2mojpNxak0GNVFayqpHoYWbUuiOu/Ap7r+Vra/GTXHEmxSohKqR3XRmkqqh6FF25KoTqqnuv5Wtr8ZNccSbFKiEqpHddGaSqqHoUXbkuiJ7qIVepX4dCmQINUD9MyFINVpKqrTVJxKg1FdtKaS6mFo0bYkqvMOfKrrb2X7m1FzLMEmJSqhelQXramkehhatC2J6qR6qutvZfubUXMswSYlKqF6VBetqaR6GFq0LYme6C5aoVeJT5cCCVI9QM9cCFKdpqI6TcWpNBjVRWsqqR6GFm1LojrvwKe6/la2vxk1xxJsUqISqkd10ZpKqoehRduSqE6qp7r+Vra/GTXHEmxSohKqR3XRmkqqh6FF25Loie6iFXqV+HQpkCDVAwA7SBdUp6k4lQajumhNJdXD0KJtSfREd/Wqv5Xtb0bNsQSblKiE6lFdtKaS6mFo0bYkKvvv4/Xl4+Vt9fvvb3+30I8//53y4LqrV/2tbH8zao4l2KREJVSP6qI1lVQPQ4u2JVHXn9eP1z+///13s/z3v7uc/9+fj5fXjzNyve6iFXqV+HQpkCDVA3Tq/TPAv39/9XYX3d8eg/3fL9/ePyCTdEF1mopTaTCqi9ZUUj0MLdqWRI7PV90f31S/+Hr7/Qv1E5P7n/Ryve7qVX8r29+MmmMJNilRCdWjumhNJdXD0KJtSWR5n/4y/MKL7V+/Ub/2C/Ofv05/H+OTdz5Md/Wqv5Xtb0bNsQSblKiE6lFdtKaS6mFo0bYkMj28Dv/4TvvUjTdfGX7yMv4Zb8LXXbRCrxKfLgUSpHqA9ty/Z375nfbvq2+q/3wD/9Lb9f1qPZmkC6rTVJxKg1FdtKaS6mFo0bYk8v17df3rhff3+bdXUv1ipP84J9Xrrl71t7L9zag5lmCTEpVQPaqL1lRSPQwt2pZEvs/fjX/7etF+8c/RL70Dfy3Sf3gHPnv0t7L9zag5lmCTEpVQPaqL1lRSPQwt2pbEDl+v0r+sfcrd7APwJn/NLn3nKnQXrdCrxKdLgQSpHqBVidfeP5Y+UW/yv58X50/6y3b0SrqgOk3FqTQY1UVrKqkehhZtS2KXjbfNJz4Gf9d5jtJdvepvZfubUXMswSYlKqF6VBetqaR6GFq0LYkd1j/l/sfyx+M/Ou+Fet3Vq/5Wtr8ZNccSbFKiEqpHddGaSqqHoUXbksj3Nvub8wtuv3u/9uv0t4/cO+E36m90F63Qq8SnS4EEqR6gT7dfnofqpAuq01ScSoNRXbSmainVv6y7emjQqmhbEhVdnup1V6/6W9n+ZtQcS7BJiUqoHtVFa6oeInEHU4CrRNuSqEiq5yT9rWx/M2qOJdikRCVUj+qiNZVUD0OLtiVRkVQPmfQq8elSIEGqB+jT5ameXkkXVKepOJUGo7poTSXVw9CibUlUdHmq11296m9l+5tRcyzBJiUqoXpUF62ppHoYWrQtiYouT/UfGqxT/S1rfzNqjiXYpEQlVI/qojWVVA9Di7YlUZFUD5k0KvHpUiBBqgfoU4RUT5ekC6rTVJxKg1FdtKaS6mFo0bYkKoqQ6jVYl/pb1v5m1BxLsEmJSqge1UVrKqkehhZtS6IiqZ6T9Les/c2oOZZgkxKVUD2qi9ZUUj0MLdqWREVSPWTSqMSnS4EEqR6gTxFSPV2SLqhOU3EqDUZ10ZpKqoehRduSqChCqtdgXepvWfubUXMswSYlKqF6VBetqaR6GFq0LYmKpHpO0t+y9jej5liCTUpUQvWoLlpTSfUwtGhbEhVJ9ZBJoxKfLgUSpHqAPkVI9XRJuqA6TcWpNBjVRWsqqR6GFm1LoqIIqV6Ddam/Ze1vRs2xBJuUqITqUV20ppLqYWjRtiQqkuo5SX/L2t+MmmMJNilRCdWjumhNJdXD0KJtSVQk1UMmjUp8uhRIkOoB+hQh1dMl6YLqNBWn0mBUF62ppHoYWrQtiYoipHoN1qX+lrW/GTXHEmxSohKqR3XRmkqqh6FF25KoSKrnJP0ta38zao4l2KREJVSP6qI1lVQPQ4u2JVGRVA+ZNCrx6VIgQaoH6FOEVE+XpAuq01ScSoNRXbSmkuphaNG2JCqKkOo1WJf6W9b+ZtQcS7BJiUqoHtVFayqpHoYWbUuiIqmek/S3rP3NqDmWYJMSlVA9qovWVFI9DC3alkRFUj1k0qjEp0uBBKkeoE8RUj1dki6oTlNxKg1GddGaSqqHoUXbkqgoQqrXYF3qb1n7m1FzLMEmJSqhelQXramkehhatC2JiqR6TtLfsvY3o+ZYgk1KVEL1qC5aU0n1MLRoWxIVSfWQSaMSny4FEqR6gD5FSPV0SbqgOk3FqTQY1UVrqiZT/cvM1SOCVkXbkqgoQqrXYF3qb1n7m1FzLMEmJSqhelQXral6iMQdTAGuEm1LoiKpnpP0t6z9zag5lmCTEpVQPaqL1lRSPQwt2pZERVI9ZNKoxKdLgQSpHqBPEVI9XZIuqE5TcSoNRnXRmkqqh6FF25KoKEKq12Bd6m9Z+5tRcyzBJiUqoXpUF62ppHoYWrQtiYqkek7S37L2N6PmWIJNSlRC9aguWlNJ9TC0aFsSFUn1kEmjEp8uBRKkeoA+RUj1dEm6oDpNxak0GNVFayqpHoYWbUuiogipXoN1qb9l7W9GzbEEm5SohOpRXbSmkuphaNG2JCqS6jlJf8va34yaYwk2KVEJ1aO6aE0l1cPQom1JVCTVQyaNSny6FEiQ6gH6FCHV0yXpguo0FafSYFQXramkehhatC2JiiKkeg3Wpf6Wtb8ZNccSbFKiEqpHddGaSqqHoUXbkqhIquck/S1rfzNqjiXYpEQlVI/qojWVVA9Di7YlUZFUD5k0KvHpUiBBqgfoU4RUT5ekC6rTVJxKg1FdtKaS6mFo0bYkKoqQ6jVYl/pb1v5m1BxLsEmJSqge1UVrKqkehhZtS6IiqZ6T9Les/c2oOZZgkxKVUD2qi9ZUUj0MLdqWREVSPWTSqMSnS4EEqR6gTxFSPV2SLqhOU3EqDUZ10ZpKqoehRduSqChCqtdgvepsZTubTosswSYlKqF6VBetqaR6GFq0LYmKpHrO09nKdjadFlmCTUpUQvWoLlpTSfUwtGhbEiVeXh62dKkeMmlU4tOlQIJUD9CJgKmeXgkY1KWjOJUGo7poTSXVw9CibUmUCJjqNVivOlvZzqbTIkuwSYlKqB7VRWsqqR6GFm1LooRUz9N0trKdTadFlmCTEpVQPaqL1lRSPQwt2pZECakejtGoxKdLgYRnpvr//ry+/PP2nr7HyveXSfUAHyFTPb0SMKhLR3EqDUZ10ZrqWan+K6+//vkvcZf3t980f//fm6R6OCzalkSJgKleg/Wqs5XtbDotsgSblKiE6lFdtKZ6Tqr/yvQbKf1vkL9L/Z9H5MZ6qR4Oi7YlUUKq52k6W9nOptMiS7BJiUqoHtVFa6qnpPrPiJ5+nX7+6vyOV+ulejgs2pZECakejtGoxKdLgYSnpPrPhP76+vNL9YtxXaoHKBMw1dMrAYO6dBSn0mBUF62pnpfqf1+rn3z5e2Mq1b8knTt+6Fe0LYkSAVO9ButVZyvb2XRaZAk2KVEJ1aO6aE31tFR/n9CX3pHvtXq4QrQtiRJSPU/T2cp2Np0WWYJNSlRC9aguWlNd8nv1ay/W+7Q8eLZoWxIlpHo4RqMSny4FEp709vX7HH/3gfgPf+/OX7YDKBEw1dMrAYO6dBSn0mBUF62pnvdL6Z9BffphebO/Yv99p+xE/0mqh8OibUmUCJjqNVivOlvZzqbTIkuwSYlKqB7VRWuqHj5qroMpwFWibUmUkOp5ms5WtrPptMgSbFKiEqpHddGaSqqHoUXbkigh1cMxGpX4dCmQINUDdCJgqqdXAgZ16ShOpcGoLlpTSfUwtGhbEiUCpnoN1qvOVraz6bTIEmxSohKqR3XRmkqqh6FF25IoIdXzNJ2tbGfTaZEl2KREJVSP6qI1lVQPQ4u2JVFCqodjNCrx6VIgQaoH6ETAVE+vBAzq0lGcSoNRXbSmkuphaNG2JEoETPUarFedrWxn02mRJdikRCVUj+qiNZVUD0OLtiVRQqrnaTpb2c6m0yJLsEmJSqge1UVrKqkehhZtS6KEVA/HaFTi06VAglQP0ImAqZ5eCRjUpaM4lQajumhNJdXD0KJtSZQImOo1WK86W9nOptMiS7BJiUqoHtVFayqpHoYWbUuihFTP03S2sp1Np0WWYJMSlVA9qovWVFI9DC3alkQJqR6O0ajEp0uBBKkeoBMBUz29EjCoS0dxKg1GddGaSqqHoUXbkigRMNVrsF51trKdTadFlmCTEpVQPaqL1lRSPQwt2pZECamep+lsZTubTosswSYlKqF6VBetqaR6GFq0LYkSUj0co1GJT5cCCVI9QCcCpnp6JWBQl47iVBqM6qI1lVQPQ4u2JVEiYKrXYL3qbGU7m06LLMEmJSqhelQXramkehhatC2JElI9T9PZynY2nRZZgk1KVEL1qC5aU0n1MLRoWxIlpHo4RqMSny4FEqR6gE4ETPX0SsCgLh3FqTQY1UVrKqkehhZtS6JEwFSvwXrV2cp2Np0WWYJNSlRC9aguWlNJ9TC0aFsSJaR6nqazle1sOi2yBJuUqITqUV20ppLqYWjRtiRKSPVwjEYlPl0KJDSZ6l9mrh4RwPUCpnp6JWBQl47iVBqM6qI1VQ+RuIMpwFWibUmUCJjqNVivOlvZzqbTIkuwSYlKqB7VRWsqqR6GFm1LokTAVE+vOts6OptOiyzBJiUqoXpUF62ppHoYWrQtiRJSPRxjJyQ+XQokSPUAnZDqeRoBg7p0FKfSYFQXramkehhatC2JElI9T9PZ1tHZdFpkCTYpUQnVo7poTSXVw9CibUmUiJXq/aNC1zrbOjqbTosswSYlKqF6VBetqaR6GFq0LYkSUj0cYyckPl0KJEj1AJ2Q6nkaAYO6dBSn0mBUF62ppHoYWrQtiRJSPU/T2dbR2XRaZAk2KVEJ1aO6aE0l1cPQom1JlJDqeZrOto7OptMiS7BJiUqoHtVFayqpHoYWbUuihFQPx9gJiU+XAglSPUAnpHqeRsCgLh3FqTQY1UVrKqkehhZtS6KEVM/TdLZ1dDadFlmCTUpUQvWoLlpTSfUwtGhbEiWkep6ms62js+m0yBJsUqISqkd10ZpKqoehRduSKCHVwzF2QuLTpUCCVA/QCamepxEwqEtHcSoNRnXRmkqqh6FF25IoIdXzNJ1tHZ1Np0WWYJMSlVA9qovWVFI9DC3alkQJqZ6n6Wzr6Gw6LbIEm5SohOpRXbSmkuphaNG2JEpI9XCMnZD4dCmQINUDdEKq52kEDOrSUZxKg1FdtKaS6mFo0bYkSkj1PE1nW0dn02mRJdikRCVUj+qiNZVUD0OLtiVRQqrnaTrbOjqbTosswSYlKqF6VBetqaR6GFq0LYkSUj0cYyckPl0KJEj1AJ2Q6nkaAYO6dBSn0mBUF62ppHoYWrQtiRJSPU/T2dbR2XRaZAk2KVEJ1aO6aE0l1cPQom1JlJDqeZrOto7OptMiS7BJiUqoHtVFayqpHoYWbUuihFQPx9gJiU+XAglSPUAnpHqeRsCgLh3FqTQY1UVrKqkehhZtS6KEVM/TdLZ1dDadFlmCTUpUQvWoLlpTSfUwtGhbEiWkep6ms62js+m0yBJsUqISqkd10ZpKqoehRduSKCHVwzF2QuLTpUBCS6n+Zd3VQwO4nlTP0wgY1KWjOJUGo7poTdVDJO5gCnCVaFsSJaR6nqazraOz6bTIEmxSohKqR3XRmkqqh6FF25IoIdXzNJ1tHZ1Np0WWYJMSlVA9qovWVFI9DC3alkQJqR6OsRMSny4FEqR6gE5I9TyNgEFdOopTaTCqi9ZUUj0MLdqWRAmpnqfpbOvobDotsgSblKiE6lFdtKaS6mFo0bYkSkj1PE1/W0d/M2qL+m9SohKqR3XRmkqqh6FF25IoIdXDYTZDgtOiQIJUD9AJqZ6nETCoS0dxKg1GddGaSqqHoUXbkigh1fM0/W0d/c2oLeq/SYlKqB7VRWsqqR6GFm1LooRUz9P0t3X0N6O2qP8mJSqhelQXramkehhatC2JElI9HGYzJDgtCiRI9QCdkOp5GgGDunQUp9JgVBetqdKp/v3t5eX1z3/PG84hUj0cFm1LooRUz9P0t3X0N6O2qP8mJSqhelQXranSqf6/P68vv97enzasXaR6OCzalkQJqZ6n6W/r6G9GbVH/TUpUQvWoLlpT5b4D/yHfB4v3Uj0cFm1LooRUD4fZDAlOiwIJuan+8734czHenS/VA3xI9TyRgEFdOopTaTCqi9ZUx9+B/5XzQ7xqL9XDYdG2JEpI9TxNf1tHfzNqi/pvUqISqkd10ZrKp+XB0KJtSZSQ6nma/raO/mbUFvXfpEQlVI/qojXVZqqfhfrPpB/iJfofUj0cFm1LooRUD4fZDAlOiwIJ+1P957vyY71+L9UDfEj1PJGAQV06ilNpMKqL1lReq4ehRduSKCHV8zT9bR39zagt6r9JiUqoHtVFa6qVVL/8kfcx/7CdVA/HRduSKCHV8zT9bR39zagt6r9JiUqoHtVFa6r9r9XHI9XDYdG2JEpI9XCYzZDgtCiQkPv36iPrYAoA5aR6nkbAoC4dxak0GNVFa6rFVP/zB+3W3ogf6z34Uj0cFm1LooRUz9P0t3X0N6O2qP8mJSqhelQXram8Vg9Di7YlUUKq52n62zr6m1Fb1H+TEpVQPaqL1lQbqf7nVfuP3xfuw/2mvVQPh0Xbkigh1cNhNkOC06JAQjrV3/1t+p//jPcJelI9wIdUzxMJGNSloziVBqO6aE2V+xn4n6H+9uv0d0k/CKkeDou2JVFCqofDbIbXUv9NSlRC9aguWlPlpvrPt9/fPiNPqoeORNuSKCHVw2E2w2up/yYlKqF6VBetqbZ/r/7nw/Bn+f4y8w/lv3Q40LBoWxIlpHo4zGZIcFoUSNiMxJPPyPt9J34cUj3Ah1TP0/z38fp3ed9Wv//+9rn4od7WR3AiK6fSYFQXral6eKG7gynAVaJtSZSQ6nmOP68fr39+//u21Lf/vX/f578/Hy+vHw3lepvhtdR/kxKVUD2qi9ZUm6n+68X5qVgv1kv1cFi0LYkSUj3P8P6Q3t/uovvnS/R3X769fMS6XEiyGV5L/TcpUQnVo7poTZXx9+rD/0yW6uGwaFsSJaR6Sny+6v74pvrF19vvX6ifem/45XqbIcFpUSBh8zPw44d6qR7gk1RPkffpL8MvvNj+9Rv1a78w//f+D4E/eWe4J7JyKg1GddGaSqqHoUXbkigh1VPo4XX4xxfeUzfePjxvKcA39CZ8m+HlLEGa+hRSQOqK1lGZf9kuNKkeSkTblThMqqfQ/Xvml99p/556U/3ne/gfv/v3FqmeTJYgTX0KKSB1ReuorU/L+/ywvOg/kaV6KBFtV+IwqZ5y/15d/3r5/X3+7WSqn7/lXqqHWrQokLD9DvwlsX5GS/UAH1I9NXx+jv3b14v2i3+OfvEd+I/f3fjNfFghtXIqDUZd0TrK36uH0UXblThMqqeC9V+S//nu77feH8L/9FP0m/q0PDvh5SxBmvoUUkDqitZRGan++wX7r39u//rz9cH+4V2qhxLRdiUOk+qpYv7r8ZPv3v++/dvLv6X+/F/GH8YLy054OUuQpj6FFJC6onXURqr//rX6u1+vj/e5+FI9lIi2K3GYVE8VG2+bT78JP/88wdgJCU6LAgmbv1d/+wj8u1T/+Z+xPhdfqgf4kOqpIv15eF+WPx7/UVsv1BOB1MqpNBh1ResoqR5GF21X4jCpnnJvL9uJ/d/v3i9+nN6Xz4/ca+c36m/shJezBJuUqITqUVe0jkqn+p8w7x340K1ouxKHSfU8Qa8Laye8nCXYpEQlVI+6onXU1qfl/cvw979fH+yVeqkeykTblThMqucJel1YOyHx6VJgTcZn4H8l+aB/qv6LVA/wIdXzFBaWk4isnEqDUVe0jsr8vfrH24JFe6keSkTblThMqucJel1YO+HlLMEmJSqhetQVraP2p3qflgd9ibYrcZhUzxP0urB2wstZgk1KVEL1qCtaR3mtHkYXbVfiMKmeJ+h1Ye2ExKdLgTUrqf4zuq+KlemleoAvUj1PYGE5icjKqTQYdUXrqP2v1ccj1UOJaLsSh0n1PEGvC2snvJwl2KREJVSPuqJ1VMZn4IfXwRTgQtF2JQ6T6nmCXhfWTng5S7BJiUqoHnVF66jNVP/4d+1CvgdfqocS0XYlDpPqeYJeF9ZOSHy6FFizkerjfTTeAqke4EOq5yksLCcRWTmVBqOuaB21+Xv18UO9VA9Fou1KHCbV8wS9Lqyd8HKWYJMSlVA9qgvVVE9P9V+frr92zp+3++96UKkeSoTakigh1fMEvS6snfBylmCTEpVQPaoL1VTb78Cv+SH436l9MbTf/xPCrn9OkOqhRKgtiRJSPU/Q68LaCYlPlwJrtj4t7zOH13q1/hbV1wL74z8g7HlcqR7gQ6rnKSwsJxFZOZUGo7pQTbX9DvwlB3L+Z0z/Su0rqX56845X66V6KBFqS6KEVM8T9LqwdsLLWYJNSlRC9aguVFM96e/V32V0qR5iCbUlUUKq5wl6XVg74eUswSYlKqF6VBeqqZ6R6n9epv9yMNUvv2ng24mjh96F2pIoIdXzBL0urJ2Q+HQpsGYxEic/I2//b9ovv49/cg6v1QOUkep5AgvLSURWTqXBqC5UU62l+rSSz8/zaXkQS6gtiRJSPU/Q68LaCS9nCTYpUQnVo7pQTfWM1+pnJ/85/usv3X0/lL9sB5cItSVRQqrnCXpdWDvh5SzBJiUqoXpUF6qpnv9L6aup/vubu98MINVDiVBbEiWkep6g14W1ExKfLgXW9PBRcx1MAaCcVM8TWFhOIrJyKg1GdaGaSqqH0YXakigh1fMEvS6snfBylmCTEpVQPaoL1VRSPYwu1JZECameJ+h1Ye2El7MEm5SohOpRXaimkuphdKG2JEpI9TxBrwtrJyQ+XQqskeoBdpvk5yCkep7AwnISkZVTaTCqC9VUES9M9+pgCnChUFtSK6T6nNEIf13qdWHthJezBJuUqITqUV2opop4YbpXB1OAC4Xakloh1eeMps/wN7xeF9ZOeDlLsEmJSqge1YVqqogXpnt1MAW4UKgtqRVSfc5o+gx/w+t1Ye2ExKdLgTURL0z36mAKQFuk+pzR9Bn+hmdhOYnIyqk0GNWFaqqIF6Z7dTAFuFCoLakVUn3OaIS/LvW6sHbCy1mCTUpUQvWoLlRTRbww3auDKcCFQm1JrZDqc0bTZ/gbXq8Laye8nCXYpEQlVI/qQjVVxAvTvTqYAlwo1JbUCqk+ZzR9hr/h9bqwdkLi06XAmogXpnt1MAWgLVJ9zmj6DH/Ds7CcRGTlVBqM6kI1VcQL0706mAJcKNSW1AqpPmc0wl+Xel1YO+HlLMEmJSqhelQXqqkiXpju1cEU4EKhtqRWSPU5o+kz/A2v14W1E17OEmxSohKqR3WhmiriheleHUwBLhRqS2qFVJ8zmj7D3/B6XVg7IfHpUmBNxAvTvTqYAtAWqT5nNH2Gv+FZWE4isnIqDUZ1oZoq4oXpXh1MAS4UaktqhVSfMxrhr0u9Lqyd8HKWYJMSlVA9qgvVVBEvTPfqYApwoVBbUiuk+pzR9Bn+htfrwtoJL2cJNilRCdWjulBNFfHCdK8OpgAXCrUltUKqzxlNn+FveL0urJ2Q+HQpsCbiheleHUwBaItUnzOaPsPf8CwsJxFZOZUGo7pQTRXxwnSvDqYAFwq1JbVCqs8ZjfDXpV4X1k54OUuwSYlKqB7VhWqqiBeme3UwBbhQqC2pFVJ9zmj6DH/D63Vh7YSXswSblKiE6lFdqKaKeGG6VwdTgAuF2pJaIdXnjKbP8De8XhfWTkh8uhRYE/HCdK8OpgC0RarPGU2f4W94FpaTiKycSoNRXaiminhhulcHU4ALhdqSWiHV54xG+Huy57RlrwtrJ7ycJdikRCVUj+pCNVXEC9NNLzNXjwgaFmpLakXMnUeqH5xUX8JOeDlLsEmJSqge1YVqqogXpnt1MAW4UKgtqRVSfc5o+gx/gUn1JeyExKdLgTURL0z36mAKQFuk+pzR9Bn+ApPqaZrIyqk0GNWFaqqIF6Z7dTAFuFCoLakVUn3OaIS/J5PqS9gJL2cJNilRCdWjulBNFfHCdK8OpgAXCrUltUKqzxlNn+EvMKm+hJ3wcpZgkxKVUD2qC9VUES9M9+pgCnChUFtSK6T6nNH0Gf4Ck+pL2AmJT5cCayJemO7VwRSAtkj1OaPpM/wFJtXTNJGVU2kwqgvVVBEvTPfqYApwoVBbUiuk+pzRCH9PJtWXsBNezhJsUqISqkd1oZoq4oXpXh1MAS4UaktqhVSfM5o+w19gUn0JO+HlLMEmJSqhelQXqqkiXpju1cEU4EKhtqRWSPU5o+kz/AUm1ZewExKfLgXWRLww3auDKQBtkepzRtNn+AtMqqdpIiun0mBUF6qpIl6Y7tXBFOBCobakVkj1OaMR/p5Mqi9hJ7ycJdikRCVUj+pCNVXEC9O9OpgCXCjUltQKqT5nNH2Gv8Ck+hJ2wstZgk1KVEL1qC5UU0W8MN2rgynAhUJtSa2Q6nNG02f4C0yqL2EnJD5dCqyJeGG6VwdTANoi1eeMps/wF5hUT9NEVk6lwaguVFNFvDDdq4MpwIVCbUmtkOpzRiP8PZlUX8JOeDlLsEmJSqge1YVqqogXpnt1MAW4UKgtqRVSfc5o+gx/gUn1JeyEl7MEm5SohOpRXaiminhhulcHU4ALhdqSWiHV54ymz/AXmFRfwk5IfLoUWBPxwnSvDqYAtEWqzxlNn+EvMKmepomsnEqDUV2opop4YbpXB1OAC4Xakloh1eeMRvh7Mqm+hJ3wcpZgkxKVUD2qC9VUES9M9+pgCnChUFtSK6T6nNH0Gf4Ck+pL2AkvZwk2KVEJ1aO6UE0V8cJ0rw6mABcKtSW1QqrPGU2f4S8wqb6EnZD4dCmwJuKF6V4dTAFoi1SfM5o+w19gUj1NE1k5lQajulBNFfHCdK8OpgAXCrUltUKqzxmN8PdkUn0JO+HlLMEmJSqhelQXqqkiXpju1cEU4EKhtqRWSPU5o+kz/AUm1ZewE17OEmxSohKqR3WhmiriheleHUwBLhRqS2qFVJ8zmj7DX2BSfQk7IfHpUmBNxAvTvTqYAtAWqT5nNH2Gv8CkepomsnIqDUZ1oZoq4oXpXh1MAS4UaktqhVSfMxrh78mk+hJ2wstZgk1KVEL1qC5UU0W8MN2rgynAhUJtSa2Q6nNG02f4C0yqL2EnvJwl2KREJVSP6kI1VcQL0706mAJcKNSW1AqpPmc0fYa/wKT6EnZC4tOlwJqIF6Z7dTAFoC1Sfc5o+gx/gUn1NE1k5VQajOpCNVXEC9O9OpgCXCjUltQKqT5nNMLfk0n1JeyEl7MEm5SohOpRXaiminhhuuZl3dVDg4aF2pJaEXPnkeoHJ9WXsBNezhJsUqISqkd1oZoq4oXpXh1MAS4UaktqhVSfM5o+w19gUn0JOyHx6VJgTcQL0706mALQFqk+ZzR9hr/ApHqaJrJyKg1GdaGaKuKF6V4dTAEuFGpLaoVUnzMa4e/JpPoSdsLLWYJNSlRC9aguVFNFvDDdq4MpwIVCbUmtkOpzRtNn+AtMqi9hJ7ycJdikRCVUj+pCNVXEC9O9OpgCXCjUltQKqT5nNH2Gv8Ck+hJ2QuLTpcCaiBeme3UwBaAtUn3OaPoMf4FJ9TRNZOVUGozqQjVVxAvTvTqYAlwo1JbUCqk+ZzTC35NJ9SXshJezBJuUqITqUV2opop4YbpXB1OAC4Xakloh1eeMps/wF5hUX8JOeDlLsEmJSqge1YVqqogXpnt1MAW4UKgtqRVSfc5o+gx/gUn1JeyExKdLgTURL0z36mAKQFuk+pzR9Bn+ApPqaZrIyqk0GNWFaqqIF6Z7dTAFuFCoLakVUn3OaIS/J5PqS9gJL2cJNilRCdWjulBNFfHCdK8OpgAXCrUltUKqzxlNn+EvMKm+hJ3wcpZgkxKVUD2qC9VUES9M9+pgCnChUFtSK6T6nNH0Gf4Ck+pL2AmJT5cCayJemO7VwRSAtkj1OaPpM/wFJtXTNJGVU2kwqgvVVBEvTPfqYApwoVBbUiuk+pzRCH9PJtWXsBNezhJsUqISqkd1oZoq4oXpXh1MAS4UaktqhVSfM5o+w19gUn0JO+HlLMEmJSqhelQXqqkiXpju1cEU4EKhtqRWSPU5o+kz/AUm1ZewExKfLgXWRLww3auDKQBtkepzRtNn+AtMqqdpIiun0mBUF6qpIl6Y7tXBFOBCobakVkj1OaMR/p5Mqi9hJ7ycJdikRCVUj+pCNVXEC9O9OpgCXCjUltQKqT5nNH2Gv8Ck+hJ2wstZgk1KVEL1qC5UU0W8MN2rgynAhUJtSa2Q6nNG02f4C0yqL2EnJD5dCqyJeGG6VwdTANoi1eeMps/wF5hUT9NEVk6lwaguVFNFvDDdq4MpwIVCbUmtkOpzRiP8PZlUX8JOeDlLsEmJSqge1YVqqogXpnt1MAW4UKgtqRVSfc5o+gx/gUn1JeyEl7MEm5SohOpRXaiminhhulcHU4ALhdqSWiHV54ymz/AXmFRfwk5IfLoUWBPxwnSvDqYAtEWqzxlNn+EvMKmepomsnEqDUV2opop4YbpXB1OAC4Xakloh1eeMRvh7Mqm+hJ3wcpZgkxKVUD2qC9VUES9M9+pgCnChUFtSK6T6nNH0Gf4Ck+pL2AkvZwk2KVEJ1aO6UE0V8cJ0rw6mABcKtSW1QqrPGU2f4S8wqb6EnZD4dCmwJuKF6V4dTAFoi1SfM5o+w19gUj1NE1k5lQajulBNFfHCdK8OpgAXCrUltUKqzxmN8PdkUn0JO+HlLMEmJSqhelQXqqkiXphuepm5ekTQsFBbUiti7jxS/eCk+hJ2wstZgk1KVEL1qC5UU0W8MN2rgynAhUJtSa2Q6nNG02f4C0yqL2EnJD5dCqyJeGG6VwdTANoi1eeMps/wF5hUT9NEVk6lwaguVFNFvDDdq4MpwIVCbUmtkOpzRiP8PZlUX8JOeDlLsEmJSqge1YVqqogXpnt1MAW4UKgtqRVSfc5o+gx/gUn1JeyEl7MEm5SohOpRXaiminhhulcHU4ALhdqSWiHV54ymz/AXmFRfwk5IfLoUWBPxwnSvDqYAtEWqzxlNn+EvMKmepomsnEqDUV2opop4YbpXB1OAC4Xakloh1eeMRvh7Mqm+hJ3wcpZgkxKVUD2qC9VUES9M9+pgCnChUFtSK6T6nNH0Gf4Ck+pL2AkvZwk2KVEJ1aO6UE0V8cJ0rw6mABcKtSWd4YyoI9XnjKbP8BeYVF+i+52QDuhSYE3EC9O9OpgCcB6p/qrR9Bn+ApPqaZrIyqk0GNWFaqqIF6Z7dTAFuFCoLelerYgi1V81GuHvyaT6EmF3wnFYgk1KVEL1qC5UU0W8MN2rgynAhUJtSfek+r2k+sFJ9SXC7oTjsASblKiE6lFdqKaKeGG6VwdTgAuF2pLuSfV7SfWDk+pLhN0J4YcuBdZEvDDdq4MpAHNS/V5S/eCkepomsnIqDUZ1oZoq4oXpXh1MAS4Uaku6J9XvJdUPTqovEXYnHIcl2KREJVSP6kI1VcQL0706mAJcKNSWdE+q30uqH5xUXyLsTjgOS7BJiUqoHtWFaqqIF6Z7dTAFuFCoLemeVL+XVD84qb5E2J0QfuhSYE3EC9O9OpgCMCfV7yXVD06qp2kiK6fSYFQXqqkiXpju1cEU4EKhtqR7Uv1eUv3gpPoSYXfCcViCTUpUQvWoLlRTRbww3auDKcCFQm1J96T6vaT6wW22ZZW+7XVhw+6E47AEm5SohOpRXaiminhhulcHU4ALhdqS7kn1e0n1g5PqS4TdCeGHLgXWRLww3auDKQBzAVP9z6mk+pzR9Bn+ApPqaZrIyqk0GNWFaqqIF6Z7dTAFuFCoLemeVL+XVD84qb5E2J1wHJZgkxKVUD2qC9VUES9M9+pgCnChUFvSPal+L6l+cFJ9ibA74TgswSYlKqF6VBeqqSJemO7VwRTgQqG2pHtS/V5S/eCk+hJhd0L4oUuBNREvTPfqYArAnFS/l1Q/OKmepomsnEqDUV2opnrOhel/f15ffr29b95v/S4LAl5bQ0NCbUn3pPq9pPrBSfUlwu6E47AEm5SohOpRXaimes6F6fvb65//fv57JbV/fuP79vv/3hTw2hoaEmpLuifV7yXVD06qLxF2JxyHJdikRCVUj+pCNdUFF6afL8j/hvwff4P83a2fd8qN9QGvraEhobake1L9XlL94KT6EmF3QvihS4E1F1yYfr4OP0/101fnd7xaH/DaGign1e8l1Q9OqqdpIiun0mBUF6qpnn5h+vWr88sv1SdT/UvS+eOGboXaku5J9XtJ9YOT6kuE3QnHYQk2KVEJ1aO6UE315AvTtUzvtXq4TKgt6Z5Uv5dUPzipvkTYnXAclmCTEpVQPaoL1VTPvDBdj/QfUj1cJtSWdE+q30uqH5xUXyLsTgg/dCmw5mkXpslI/8mn5QEPpPq9pPrBSfU0TWTlVBqM6kI11XMuTNf+mt1D1PeX7eASobake1L9XlL94KT6EmF3wnFYgk1KVEL1qC5UUz3lwvQr1E98ZfbZC/jf98xO9J8CXltDQ0JtSfek+r2k+sFJ9SXC7oTjsASblKiE6lFdqKaKeGG6VwdTgAsF2ZLmeUOq30uqH5xUXyLITggJuhRYE/HCdK8OpgCMlurP+HcBqX5wUj1NE1k5lQajulBNJdXD6IJsSVJ9Oal+cFJ9iSA74cgswSYlKqF6VBeqqaR6GF2QLUmqLyfVD06qLxFkJxyZJdikRCVUj+pCNZVUD6MLsiVJ9eWk+sFJ9SWC7ISQoEuBNVI9EIJUX36gVD84qZ6miaycSoNRXaimkuphdEG2JKm+/ECpfnBSfYkgO+HILMEmJSqhelQXqqmkehhdkC1Jqi8/UKofnFRfIshOODJLsEmJSqge1YVqKqkeRhdkS5Lqyw+U6gcn1ZcIshNCgi4F1kj1QAhSffmBUv3gpHqaJrJyKg1GdaGaSqqH0QXZkqT68gOl+sFJ9SWC7IQjswSblKiE6lFdqKaS6mF0QbYkqb78QKl+cFJ9iSA74cgswSYlKqF6VBeqqaR6GF2QLenCVJ//QFL9Dr2Gv8CaSPUV/5WtriA7ISToUmBN0B+uu3QwBUCqLz/wklS/Oh6p/umkepomsnIqDUZ1oZqqhx+uHUwBLhRkS5Lqyw+U6gdPjFJ9iSA74cgswSYlKqF6VBeqqYL+cN2lgynAhYJsSVJ9+YFSfdjE+BxSfYkgO+HILMEmJSqhelQXqqmC/nDdpYMpwIWCbElSffmBUn3YxPgcUn2JIDshJOhSYE3QH667dDAFQKovP1CqD5sYn0Oqp2kiK6fSYFQXqql6+OHawRTgQkG2JKm+/ECpfvDEKNWXCLITjswSbFKiEqpHdaGaKugP1106mAJcKMiWJNWXHyjVh02MzyHV07QgP4wiU6ISqkd1oZqqhx+uHUwBLhRkS5Lqyw+U6gdPjFI99C3Iz2sgoB5+uHYwBUCqLz9Qqh88MUr1zDVUcJGVU2kwqgvVVM3s9QkdTAEuFGRLkurLD5TqGwowZ5DqZ94/x/qeccf//nze8239rm9/p/368V+tgT1PQ0+KID+MIlOiEqpHdaGaqpm9PqGDKcCFgmxJUn35gVJ9QwHmDFL9TGaq/+/j9eXjzyyyv789HP7n9eP1T9XhPUNDT4ogP4wiU6ISqkd1oZqqmb0+oYMpwIWCbElSffmBUn1DAeYMUv1MXqr/TO9v0xtvr94/HJ79yn8kgz8pOhPk5zUQUA97fQdTAKT68gOl+sEDjFQ/c8vh7/8GvZzJF1+ovzvw/pAGX65v6EkhsnIqDUZ1oZqqmb3+3svM1SOChgXZkqT68gOl+sF/Ikj1M7c8//06/Odr8rPfjf98TX5y40/On6X6hTtH19CTIsgPo8iUqITqUV2opmpmr0/oYApwoSBbklRffqBU31CAOYNUPzOJ5Usvy8/ffv/287F587fct/cm/IaeFEF+GEWmRCVUj+pCNVUze31CB1OACwXZkqT68gOl+oYCzBmk+plZCH+bfdD931R//6b6h/fYzzP8178LPJ4guMGfFJ0J8vMaCKiHvb6DKQBSffmBUv3gAUaqn9mf6t++fwP//n+/h0j1JxJZOZUGo7pQTdXMXp/QwRTgQkG2JKm+/ECpvqEAcwapfmbpHfjvk7ssfQD+8uGLt0TX0JMiyA+jyJSohOpRXaimamavT+hgCnChIFuSVF9+oFTfUICp5X7KUv3MVwj/+UX6P68rf8Fu7QPwfFreUwX5YRSZEpVQPaoL1VTN7PUJHUwBLhRkS5Lqyw+U6hsKMLVI9Ulfsfz19fu99IuvyS/+Zbu7w9/vbvCX7bhUkJ/XQEA97PUdTAGQ6ssPlOoHDDBSfQWpN+E/3K+5t99/xCz4CpGVU2kwqgvVVM3s9QkdTAEuFGRLkurLD5TqGwowtUj1NSRerr/T4Av1H0ELvizID6PIlKiE6lFdqKZqZq9P6GAKcKEgW5JUX36gVN9QgKlFqq/j8xfmZx+Pf+/zs/Eb+436m6AFXxLkh1FkSlRC9aguVFM1s9cndDAFuFCQLUmqLz9Qqm8owNQi1VdwRa8+TcSCc1SQn9dAQD3s9R1MAZDqyw+U6gcMMFJ9BVJ9DCIrp9JgVBeqqZrZ6xM6mAJcKMiWJNWXHyjVNxRgapHqK5DqYwjywygyJSqhelQXqqma2esTOpgCXCjIliTVlx8o1TcUYGqR6iuQ6mMI8sMoMiUqoXpUF6qpmtnrEzqYAlwoyJYk1ZcfKNU3FGBqkeorkOppRJCf10BAPez1HUwBkOrLD5TqBwwwUn0FUn0MIiun0mBUF6qpmtnrEzqYAlwoyJYk1ZcfKNU3FGBqkeorkOpjCPLDKDIlKqF6VBeqqZrZ6xM6mAJcKMiWJNWXHyjVNxRgapHqK5DqYwjywygyJSqhelQXqqma2esTOpgCXCjIliTVlx8o1TcUYGqR6iuQ6mlEkJ/XQEA97PUdTAF4uXN/S60zl9xhfk+pfns8Uv1TSPUVSPUxiKycSoNRXaimamavT+hgCnChIFuSVF9+oFTfUICpRaqvQKqPIcgPo8iUqITqUV2opmpmr0/oYApwoSBbklRffqBU31CAqUWqr0CqjyHID6PIlKiE6lFdqKZqZq9P6GAKcKEgW1LMVD/LyVJ99nik+qeQ6iuQ6mlEkJ/XQEA97PUdTAGQ6ssPlOoHDDAvM5t3zjlh8g5SfUsiFnyFyMqpNBjVhWqqZvb6hA6mABcKsiVJ9eUHSvUNBZhapPoKpPoYgvwwikyJSqge1YVqqmb2+oQOpgAXCrIlSfXlB0r1DQWYWqT6CqT6GIL8MIpMiUqoHtWFaqpm9vqEDqYAF7pqS1oMzFJ9yYFSfUMBphapvgKpnkaEihBAKD3s9R1MAQYk1Uv1zxtMvxZT/VodpPplUj0MwL+JUF2opuphr+9gCnAhr9VL9SWk+mtJ9RVI9TQiVIRojupRXaim6mGv72AKcCGpXqovIdVfS6qvQKqnEaEiBBDqKdnDXt/BFOBCUv3TUn2V2Un1RwbTL6m+Aqk+gv8+Xv+uw9vq99/fPlfpz39PHFI8oSIEEEoje/2X+bXLJAMADZHqY6b6vQNbvb9U/xSLPxDX6pBTn4zni1TfkogFX/Ln9eP1z+zW98+VeXv/99V/fz5eXj/GzvVAIKH+oa2NvT6tgynAhepuSflXkFK9VF9dKwGmohFS/enLKtVf7iu9v09uvL16f5fq/3p7/HI0oSJEY7wZhBOEekq2sNdv6WAKcCGpXqrPPP+++0v1TyHVVyDVn+bP6zRHLb7evvhC/S3AT2L84C/Xh4oQbbnvsVuAv//fLcwP3l0cEOop2cMFUAdTgAtJ9VJ95vkT9184RKp/Cqm+Aqn+vJO8T1//XHix/etF1MlrpD8ZbHr/pTuPI1SEaMnjm0E+U/3Ki/aDvxmEpvVwAdTBFKAbUn3mA7WV6jcfVKq/ilRfgVR/5kkeXodffKf97Mb70DVPWXIXP469GSSR6r1czy6h/qGthwugDqYAF/JavVS/eX6pPiypvgKp/syT3Mek1Y/Eu8tRk1g1z/B/TzJsqg8VIUI49GaQRKof/M0g7BXqKdnDBVAHU4ALSfVS/eb5r031h5tqBFJ9BVL9ySf5F7S+8tL7/NuPqX7+O88vjx9yJtVz7+CbQe66a3J/bwYhX6inZA8XQB1MAS4k1Uv1m+eX6sOS6iuQ6k8+ye2l0c8X4RdfIF1MYt+8A/9eqAgRxN43g0y/+TZtv5H/2Yim9XAB1MEUoBtSfeYDSfWFQyq8Zzek+gqk+rNP8v036pbf2Jx8z7NPy2PTrjeDTM06SqonX6h/aOvhAqiDKcCFvFYv1W+eX6oPS6qvQKo//ySfn2q2nqyWX2L94i/b3QsVIeIoeTPIPNWP/GYQ9gr1lOzhAqiDKcCFpHqpfvP8Un1YUn0FUv35J9lISunclX+e3oWKEIHsejPI3y/v/mFo+u9N3gzCHqGekj1cAHUwBbhQr6k+P4Hvycm559w822oY3nOSxXPefUuq79/LzMd6HXLqk/F8kepbUqV6pSdJvwX6S+Ll+h+Dv1D/ESxChLLrzSBvKx/E+KHHaFkPF0AdTAG6cThLT2JJzhlOGsnmIA+PbT67wpMsnvPuW4Om+tNDYCQvMx/rFcupTMbzRapvSZXqFZ7kb4jaTOz/Xm5d+3tj359q5kVUFnkzCJcI9Q9tPVz6dDAFuNBJr9XvzdLzPFZ4HXl4JJuDPDy2+ewOn2Qyknn1PqT6MSw2wFoFciqT8XyR6ltSpXpnL0HXK1BTqAgRiDeDcJFQT8keLn06mAJcSKrfjKwHzrl5tsPhczG/zav3IdWPYbEB1iqQU5mM54tU35Iq1Tt7CbpegZpCRYg4vBmEq4R6SvZw6dPBFOBCUv1mZD1wzs2zHQ6fi/ltXr0PqX4Miw2wVoGcymQ8X6T6llSp3tlL0PUK1BQqQjREgzGCHi59OpgCdCM/984i6DSPFV79Hx7J5iCPjW1xeIdPMhnJvHofUv0YFhtgrQI5lcl4vkj1LalSvbOXoOsV4HoajJOE+oe2Hi59OpgCXKin1+oXD987kvm3Dpwzc3iHTzIZybx6H1L9GBYbYK0COZXJeL5I9S2pUr2zl6DrFagpVIRoiAbjJKGekj1c+nQwBbiQVJ8fWRfPuTdzLp4532J+m1fvQ6ofw2IDrFUgpzIZzxepviVVqnf2EnS9AjWFihAN0WCcJNRTsodLnw6mABeS6vMj6+I592bOxTPnW8xv8+p9SPVjWGyAtQrkVCbj+SLVt6RK9c5egq5XoKZQEaIhGowR9HDp08EUoBubuWJ+z/sv728svPo/PJL5t9Ln3Js5F8+cbzG/zav30VSqT5dib4WPFfbwg15rsQHWBp8zqYzni1TfkiaeDl2vANfTYJwk1D+0tXHVktbBFOBCXqvPj6yL59ybORfPfGBI9yOZV+9Dqi9T5SRPsNgAa4PPmdTmfaT6tjTxdOh6BWoKFSEaosE4SainZBtXLWkdTAEu1FaqT9+4ePjekcy/lT5n/vnnR6UfNz2k+3POq/ch1ZepcpInWGyAtcHnTCqjn6X6ljTxdOh6BWoKFSEaosE4SainZBtXLWkdTAEuJNXnR9b0A22ef35U+nHTQ7o/57x6H1J9mb11uMpiA6yNM2f8Gf0s1bfkvKdDRV2vQE2hIkRDNBgjCHeBckAHU4BubOaK+T3vv7y/MT9WLT7o4ZHMv5U+Z/7550elHzc9pPtzzqv3IdWX2VuHA2erYrEB1h4uZxgZ/SzVt+S8p0NFXa8A19NgnCTUP7Sd/JPyKTqYAnRjM1fM73n/5f2N+bFq8UEPj2T+rfQ5888/Pyr9uOkh3Z9zXr0Pqb7M3jocOFsViw2w9nA5w8joZ6m+7oOfO7vzng4VCV2ZQkWIhmgwThLqKXnyT8qn6GAK0I3NXDG/5/2X9zfmx6rFBz08kvm30ufMP//8qPTjpod0f8559T6k+jJ763DgbFUsNsDaw+UMI6Ofpfq6D37u7M57OlQkdGUKFSEaosE4Sain5Mk/KZ+igylANzZzxdo953ksP1YtPuiBkax9K33OzXEmjko/bnpI6ep9SPVl9tbhwNmqWGyAtYfLGcbmfaT62g9+7uzOezpUJHRlChUhGqLBGMHJPymfooMpQG3vnz/B3jPu+N+fz3u+rd/17e8Pw9eP/3IfeDNXrN1znsfyY9Xigx4Yydq30ufcHGfiqPTjpoeUrt6HVF9mbx2eNrDJSBYbYO2BcgaweR+pvvaD1++K6uc/ewmELk6lwThJqH9oO/kn5VN0MAWoLTPV//fx+vLx57/f/375/t99zv/z+vH6J/OBN3PF2j3nsSf/CnXxQQ+MZO1b6XNujjNxVPpx00NKV+9Dqi+ztw5PG9hkJIsNsPZAOQPYvM/awmbO7kARKtZt7QGk+gNnrkjoyhQqQjREg3GSUE/Jk39SPkUHU4Da8lL9+9vHy9vvIb/R/f0x2Ge/8i/VL50zcVT6cRfPPynUWvU+pPoye+tweGDHzplugLVz5jzW5n2k+toPXm12dZu2+kmS5xe6soSKEA3RYJwk1FPy5J+UT9HBFKC2Ww5//33t/X1+n/sX6mcmr89nv1y/mSvW7jmPPflXqIsPemAka99Kn3NznImj0o+7eP5Jodaq9yHVl9lbh8MDO3bOdAOsnTPnsTbv00qq33FUdq9Waa3zzlm3afeepOSBhK5MoSJEQzQYI6j/8+kJFi9igDu3PP/9Ovzna/Kz343//I369V+Yf3t5iPHpO9/ZzBVr95w/o/OvUBcf9MBI1r6VPufmOBNHpR938fyTQiX2w83rmAMVXjvJwnel+ryBHTtnugHWzrnYSznjub9Rqt87kqeds27T7j1JyQMJXZxKgzGC+j+fnq+DKUBtt9fqf75celn+4e33j24fofdw/8kJV23mirV7zmPPgcixeHj+SNa+lT5nRgpaPSr9uIvnnxRqrXofUn2ZvXU4PLBj50w3wNo5F3spZzz3N0r1e0fytHPWbdq9Jyl5IKErk9fqj9FgjKD+z6fn62AKUNsshL/NPuj+b6pfflP91z8BTL/1deP70t0fbeaKtXvOY8+ByLF4eP5I1r6VPmdGClo9Kv24i+efFGqteh9SfZm9dTg8sGPnTDfA2jkXeylnPPc3SvV7R/K0c9Zt2r0nKXkgoYtTaTBOcfuY6ZUXyD5uL5+t/6prdfV/Pj1fB1OA2g6n+sVI/yHV5zzQ2jkTR6Ufd/H8k0KtVe+jUqpfPPP8/gvfleqTA1vsigPDW2yAtXMuLm76PvMbu0n1v3eQ6g+dueIDCV2cSoNxhvlHTv295dZsP1E/+xdYK6j/8+n5OpgC1DZJ9UuZfOEd+GuRfn7CVflZJR1L1s6QvnHx8B0X9yvfSp8zIwWtHpV+3MXzTwq1Vr0Pqb5MTnH2nm1xsY6dM90Aa+dcXNz0feY3Hkj1j4fvnm9hibbvINUfOnPFBxK6OJUGo76lC+3FK+j5y2onqf/z6fk6mALU9rXZ/Lzp5/MfD2fvEJr+++HXIWsbj0/Ly3igtXMmjko/7uL5J4Vaq95H1FS/eP/0Gm2uYHq0OdPMfND8kSQGtriCh4eXf8757fkPfX+jVL93JE87Z92m3XuSkgcaO3Tl/qP5v4+8SeSDv+nhaS8LNmXsBmOf+SXz4iXw/E9FpT6r6inPy/o/n56vgylAbV9XCa+zdwI9ePwIvdtv/0z+9/59X3/ZLuOB1s6ZOCr9uIvnnxRqrXofUn3y8M1zHjsqZ2CLK3h4ePnnnN+e/9D3N0r1e0fytHPWbdq9Jyl5oLFDV2aqf/yR/Tb5ef0dGrJ/WA9l7AZjp69n5P0vwy+82D75EOrkn4re+G499X8+PV8HU4BrJD4G//F+ua8kSPVL50wclX7cxfNPCrVWvY/2U33+CqZHmzPNtVPtPSpnYIsreHh4+eec357/0Pc35qT6xAMdqOGxsu9Y4qipfu/D1W3avScpeaCxQ1feT9jJz+vVN/Xu+Hk9jrEbjN0e/nFs8Sk1ufHry9+X0mbPzue8Cb/+z6fn62AKcJG8fz/c82//m7li7Z6TWLJ2hvSN88Mn50yPZO1b8yHtGmd6eJtDmtxtMqm16n1I9XknT59q71E5A1tcwcPDyz/n/Pb8sj/+t1RfU+Kcex+ubtPuPUnJA40dum754P03ELzP7zP7YZ1ICV6unxm7wdjt/j3zy8+n94XfYf19gk6+/DqJVJ+lgynAZWr/nt5mrli75ySWrJ1hbw6ZnHPvmNeGtGuc6eGlhzQ//2RSa9X7mF3HrM1u8aEXy5gY6sJ3pfqVgS2u4N5Hnxyec8757fllf/xvqb6mxDn3Plzdpt17kpIHGjt03fL89+vwn6/Jz37mzn8xN5Hqn/mh240Yu8E44t8zbO0PQC2l+vu7zX/rXqrP0sEU4BplP+jyI0H68MVYsnn+zQddPGfOSObfmg9p1zgTs1sbWOL8k1OtVe/jolT/+9/npPrESNZGmz55+lR7j8oZ2OIK7n30yeE555zffqzsUv3ekeSfM2eB9g6vyphzTlLyQGOHrkkgWHoP3fzX5R5+r37ym3SzhDG8sRuMI27Puc9/Ilv8RdWtZ+3b4+fhewd+rg6mANeQ6rfGvDakXeNMzG5tYInzT061Vr2PS1P9y8/l5tb9JyM5Vu214mxOM3HjsTvkDGwyyMLh5Z9zfnv6UdYmK9WXjCrznJMFPXCq9I0lgzx8n8Qdxg5dsxA+TwB/E0biTfVvk2C/9vLiuMZuMA75ehq9rP2W6izG37/J5vYu2Pf1O5+kzs+ka3UwBbiGVL815rUh7RpnYnZrw0ucf3LUWvU+VlJ95sgXx5mo3vz+DaX6/AfKH0liYJNBbo4kZ8yJc66dYfNR1gcp1R8fVeY5Jwt64FTpG/eeMOckOwq+8K2RQ1dxqp++5V6qnxq7wTjo84/Vrf8uy/z37e//ltT73e3+st0OHUwBrnFRqp9csL7M5Jx/80EXz5meyPyea0PaNc7E7NaGlzh/ZvU+hk/1i4fPH3HXA+WPZHNgiQddK3hizDlTnt+efpT1Qfac6tNHFU4k/5yJNsg8VfrGXSfMHMmOgi98a+TQNUn1S5k8/QdrpqFh9s8Ewxu7wTho423z2c+z57z9/kOqh6FJ9VtjXhtSYpxrE8m5cXGa6fOvVe9Dql86fP6Iux4ofySbA0s86FrBE2POmfL89vSjrA9Sqj8+qsxzJtog81TpG3edMHMkOwq+8K2RQ9dXOPh5e+7n64OzAD/J7X+//H2V8OtfAe5fNPRpeTNjNxiHvG8/jXL+3MQzn451fiZdq4MpwDUCp/q168j8B82/Hk2MeXJ44oHWZrc2kvTw8s8/K55UP61G/jkzi5M4Kn9giQddLFH60RPnXDvD5hzXB7nQV+nqLQ4y34FDco76vYNUnzxh5kh2FHzhWyOHrq9U//unrhdfk5/8Yu77952X/jS2v2w3M3aDccTk4+6W3X73fv1tNLf35D/hN+pv6vxMulYHU4BrSPVbY54cnnigtdmtjSQ9vPzzz4pXLdUnzrxZohepfmtgiQddLFH60RPnXDvD5hzXB3llqs8/fPOev3coSPV755Jzzo/HiuWfJL2gh8eWOZIdBV/4ltC1Jf0m/Lv7fZby/ZQhVGn4S2gwqgvYVK0+P+91MAW4hlS/NebJ4YkHSjxo/o2L05zcYa1Q81Odl+oXJzL9Mi/V50xnc8yJwa8dnn/j/PyJo/IHlnjQSYlyHj1xzrUzbM5xfZBPTfWTQ3KmkDO7h/8+LdXnTHZzWdOHTwaTnvJeu1Ztfp89ixXu+jievM/RPvOF+pJeupYGo7qATdXq8/NeB1OAa3zvScd+VKevIDevthevX+c3Hn7Q/OvRxJgnhyceKPGg+TcuTnNyh7VCzU/1nawX7rlZzEWJ4S18GSPVr005/8ZdRx0Y1Vo1JiNPFydxzvlI1r5cnNfSIKX6hYHljyFnSHtrlbj/3oKvnXbXRBZvSXx57Pq4ZGpNuv29rMTnbn3+ibsTf4U38UwMLmAAo3UBm6ql5+SaDqYA15Dqt8Y8OTzxQIkHzb9xcZqZhZqfapxUnzh8bcr5N+46alF6VGvVmIw8XZz0gYsLl1/M2SBzU31ikOkxLFYvfwo5s3v472ZTfeL+i+uy19qqbU5k8ZbEl1L9tgAZIvFMLD/hqQIUj94EbKoeNsQOpgDXqJTq915Kvmz5WL9iTt+YPmfm4YuDzJly+qj0jYvT35zd2o3fB0r1q1POv3HXUYvSo1qrxmTk6eKkD1xcuPxizga5L9XnTCqnevlTyJndw38Pk+pzxjM/f85IFk+eXqzHgUn1W2pkiMKKlfRS+XhKHjFgAKN1AZuqhw2xgynANaT6rYmsHb52zsRR6RsXp58/u/n5Px5T/eYYclZncRVW79xLqj8wvMkI06NaPHw+8vSjpw9cXLi1L+dnng1yiFSfeXjO4A8MabFWifPP7784kc0TLp4/ZySLJ09P/3FgUv2WnTXabLZDQzjeS5snrHvn2bHhAhitC9hUPWyIHUwBriHVb01k7fC1cyaOSt+4OP382c3P/7Ez1e888/ZJpPr5lPMPn488/ejpAxcXbu3L+ZlnjxIi1W/ONzGw6X9vpfr0HDcHn57s5uxyzj+//+b0c6QrnJ7s/JbEl1J9wr9pSvUFjxgwgNG6gE3Vw4bYwRTgGo2k+s0riflRi+fMPHxxkDlTTh+VvnFyh8SDbrqbl1Q/HXz6nIkbdw1vMsL0qBYPXxv52uGJAxcLlfhyfubZo9RP9WsDnpc0MfG1yS4e/vDfUn3y/DkjWTx5evqPA2sj1T//EX8fVKoveMSAAYzWBWyqC7an6jqYAlxjJdVn/uxcvKBcvJRcPDDh/j4fGVcSiZHcnyfz8MVBbt5z86j0jZM7JB500928Kqf6xPAW7ibVz6acf/jayHdZK376y8nAXhYmfmKqn498csjKkBbmmxjY9L/XU31ieGuPuzj4tdmtDSkxr8QcE6eaP9bmOedFyD9w8ZbEl9FS/dqZtx/x//3/z/+dMRipvuARAwYwWhewqc7aEJ+pgynANaT6pcMXB7l5z82j0jdO7pB40E138+o21b88njlx+OLDpSu8ds7C4a2NavHwtZHvslb89JeTgb0sTPz0VL94qs21Xpvs4uEP/y3VJ8eTM5LFk09uSXyZf328dzrHrJ15uxRS/dETbt6n5BGvCmDntSiXk+pP0cEU4BpS/dLhi4PcvOfmUekbJ3dIPOimu3nFSvWbY8jppcnhhxtg742J02YOb9fhayPf5WNmcvvil5OBvSwUQarfWOv07BKLkqjDos26Jaa/ec55EXLGsFmNlQeS6lfH8O8/pPqCR5TqqW7oVP/fn9dbc7+9F91nzhMGDpLqlw5fHOTmPTePSt84uUPiQTfdzUuqX364dIV3lT1/eLsOXxv5Lh8zk9sXv5wM7GWhCC2l+rXDH/5bqk+OJz2SxOwWq7HyQMtNlTO89HSOWTvz9qJI9UdPuHmfkkeU6qlu3FT//vab1O//e+99FnnCwEFS/dLhi4PcvOfmUekbJ3dIPOimu3lJ9csPl67wrrLnD2/X4Wsj3+VjZnL74peTgb0sFEGq31jr9OwSi5Kow6LE/RNjTpxwbY6JAxOzW6zGygNJ9atj+PcfUn3BI0r1VDdsqv8b0l///Pf91ecr8vPInnOfZZ4wcJBUv3T44iA377l5VPrGyR0SD7rpbl5S/fLDpSu8q+z5w9t1+NrId/mYmdy++OVkYC8LRZDqN9Y6PbvEoiTqsChx/8SYEydcm2PiwMTsFqux8kBS/eoY/v2HVF/wiFI91Y2a6qevvC+9Ep9znxWeMHCQVL90+OIgN++5eVT6xskdEg+66W5eUv3yw6UrvKvs+cPbdfjayHf5mJncvvjlZGAvC0WQ6jfWOj27xKIk6rAocf/EmBMnXJtj4sDE7BarsfJAUv3qGP79h1Rf8IhSPdVJ9ctf595nhScMHCTVLx2+OMjNe24elb5xcofEg266m5dUv/xw6QrvKnv+8HYdvjbyXT5mJrcvfjkZ2MtCEaT6jbVOzy6xKIk6LErcPzHmxAnX5pg4MDG7xWqsPJBUvzqGf/8h1Rc8olRPdVL98tc593kBAAAA5s6L85mJPfc+Kw5M4disIz/QsaMMr+So/h7o2FGGV3JUfw907CjDKzmqvwc6dpThlRzV3wMdO8rwSo7q74GOHWV4JUf190DHjjr4QAeO2Sncp+VFXxLDe+4DHTuqvwc6dpThlRzV3wMdO8rwSo7q74GOHWV4JUf190DHjjK8kqP6e6BjRxleyVH9PdCxo8Km+rW/Wvf19+m/s/wz/7Jd9CUxvOc+0LGj+nugY0cZXslR/T3QsaMMr+So/h7o2FGGV3JUfw907CjDKzmqvwc6dpThlRzV3wMdOypuqv/0mdQ/3aX1h1S/cp9tkReyz44xvE4f6NhRhldyVH8PdOwowys5qr8HOnaU4ZUc1d8DHTvK8EqO6u+Bjh1leCVH9fdAx46KnepPc2za/VGHG3W4UYcbdbhRhx9KcaMON+pwow436vBDKW7U4UYdboLXIfTgcgSv79Oow4063KjDjTrcqMMPpbhRhxt1uFGHG3X4oRQ36nCjDjfB6xB6cDmC1/dp1OFGHW7U4UYdbtThh1LcqMONOtyow406/FCKG3W4UYeb4HUIPbgcwev7NOpwow436nCjDjfq8EMpbtThRh1u1OFGHX4oxY063KjDTfA6hB5cjuD1fRp1uFGHG3W4UYcbdfihFDfqcKMON+pwow4/lOJGHW7U4SZ4HUIPDgAAAEiQ6gEAAKBVUj0AAAC0SqoHAACAVkn1AAAA0CqpHgAAACJ4f3v56/XPfzuOaTjV//fn9eXL2/vVQ3mu2zrf+V3yUWrytwSzPl+be+c1mZVisPb4mdPCxEZqidU6DN0PjzMbtx/uZjZYP9z5mvn91Ebqh0ePpRitJQ7Md6g6jNYPX+42zLu5DdUPXxbqMFw/zCZ82RZxJNQ3m+o/J3vfc1311Ia1+Q5Rk5/n2zzKLs2955pklGJ69w5L8f72O/2Ha9XBWiKrDo8HdF+Hr3l9fzlwP6zW4fGALuvw7fua6yHKDtQPd5KluNdrKfbOd+Q6rN3eUx1uz4h5dBqtH3LqsHZ7V3WYuPvx+eSWuG3VO0N9q6n+8QXKz6n32lALVppmoJp8Tu6h09fm3n9NZqUYuj3uqjFuS3w8dsXI/XA3+aH74b4JhuyH26Qnl15j9sO8FMO1xM75jlaH0frhKzrph9U6jNYPE/dleXJLHAv1jab6aZf1/O9Ec8uzHakm0yi7NvcBapKb6gcoxcf9P6oO3BIfOa/NDlGHlX9jv/96tDqM2A8/e2Ti3zYG6YelUozXEvvmO1odRuuH+SXUzWj9sFaH0fphIvUq/M6WeP/37tq3t++32f4cvfCm2583Vf2eafJrdctHSfUt+mmC2e++jFITqf7Hcqofsz3u3z82cEtM3kc3Yj/8++k3eQ/6eP0wr8N4/bAc5Yfsh7X5j9gS+fMdrQ6j9cPXv3m+vs4mPFo/rNVhtH548Hh9XSnVf33vN6H//er7i4ef1LNQPxvZcqiX6hv31SdfUx+pJlL9j/V/YP00UnvMs+yYLbHyu3FfRuqHj4dSjNsPH4mW6L4fVi/KxuuH9PXpj+5bYmJ7vqPVYe32XuvwlWYXPoNktH5Yq8P8Xn33w73JnGq9Vv9+99Xv9ckkwidD/cL9f0n1jVt+S91H3zWR6n+kU/0w7THLLYO2RCrSf39/hH74tjnf0eqwdnundXh8lenu1abx+mG1FBO9t8SULeJm1C1iNo/vCY/WD2t1mOi+H34tfX7X01J9KtQnM32rqf5zViN8TkOG38YbqCY+Le9HbqrvuRSLUXbAltiK9B+D9MOd3xccBuyHOysvvAzWD/cXW2P3Q+ISfKyWyJnvaHVYu73TOiy9RvQdW0fqh9U6rN2t0zr8WNgjy1piT6pPhPqNTN9sqp/+fO6snVL+rvZv/zxcx49Tk/RHxOX8dzempRiuPdbeOThaS6zUYbR++DuTyT937+mB/uswWj88eJjWWP0wdTez0Vpi/3zHqsNo/fCYXyefeD5QP6zVYbx++LL8r1xFLbEn1d9uWH4r1cqv0/9oNdV/2vwniz49vpNu/m9Jfddk8j7C6dtelubea02WSzFYeyy9r/R3duO0xGodBuuHY/MdqA6j9cO92eXWQP0wMb0KHaklbBE3tohfd3N+nNlA/fBpqQ4j9sPqX/n7KGiJHal+JdTnZPq2Uz0AAADElJ/qb1/OsvvSazcL2V+qBwAAgMushPpcUj0AAABcpTDUS/UAAADQLKkeAAAAWiXVA8ys/f1eqrl9omvLRW5/BuXuPsLnuYXwDD1d+/3d/gx2u/9Mrc4+mhzYItUD7Xn8ONATrtrWM8PDQ6/8/ZfZRdX33ySZXmmt3f57zl1z+3e6mhdz/yb2eMp/j3M3truJ5A1g9tfkl6u3XO3125cfZ/FuS3+KZuO0nydbOMvu/pudZ/1x7wu78bd2Vnpvp4U5pqz9eV7P0NVRl6zOAs/Qyck8Q/PvBXRFqgfaMruU/ntD9cuX1czw/vZ789dIlh/6/pJ47bIyebmZ97dJl4/JvWbPOff3Ben9fadj+/r69w7//XnbPHH6UvunemvVzlyFx0Pu7nY3+8eVSp528ZFSf9t2xew8a487D1Y5D3RgRMctpXrP0NSgPUOng/cMPYFUDwOS6oGWZF85lcm7pF69Oru7JE69mLk6j9s3d77KdBvze94V457M8Prnz9vLw1Xt1y1LV935I00csTLvtaNyVuHxy8far6zE/Wk3X7HNXKbkeWaPO1mjzDofem3ysHnxPEM3xuwZunYez9B6pHoYkFQPNGT9guh2RfXn96Ls826/12j3r1r9u7CeX7r9vlPy9bUgM0xfBtwZGX4uFfdd/X0f9jiohevOv19O3hJ6/2LZ5HW/f2P4He6/q8X37cxwe6w/85OmL35Xv7s3M0xvv3t9cf7e5PQqph9o71V67vwnr7BmPcz6uXc8Qd7eV9duatbHnqHJwXiGJm73DK33DJXqYUBSPdCOxNXW7ern4S2nky9/r8Merna/7/PwGmP+9dn8XvfHfv3329vr9Npr7faHMLHrWnQyxYV3sj58OXslcCUEfN/8ff/3t3me+VfsxXe+LizB9ougi5Neqfbq7dmZYfkhF06bfMlxxxV0MjM8PO73Jf3fO+e9dJtomR1PkFtmWFy7pQe8/45naHownqGLFZl87Rla/AyV6mFAUj3Qjo1LoqWL48mBa7dPrvsyrtBul1WzC6fH66vHXzH+vR5cuf3xYfdkhul1/v07U3Myw9pbXicFenu7+2pSx2n+yY4rq9WbfmPt9bpUjHwsZ25mWDxtcnA7XgrcTL6PCzEr7JET73qCfL8SuHbnO9O45BmaHI1n6Px7nqHLgyx7hkr1MCCpHmjHxtXW+lXO2gXr5u3JkSzcY/U3RR+/Xrl98r7bfzIuzhaSyu/bcffP9/fL6QuEW69S3maw9kunW5lh7ay7XwV8uMP3Jfdr7iuBK6c9PTNMHjcVP5ekM+aOJ0hBqvcMTQ3HM3T5QM/QhUGWPUOlehiQVA80JP1buwWZYeE3ORPXZw/vBZ4MIvnS5UZmyJ3s4uMuRo2KmeHzi7v/TC3E12Pvzgxr19Jr1V67fcVPAN34rd3V056cGaaPu9lMmaNbHuRJqd4zdJlnaAbPUKkeKCDVAy1JXtDtzww/15GTK67UVeD6per8om7htD/X00u3b5xuxfzwnzHmXrjP39+7kBmWx/b+ZzbldCxZ+SXX5YeqFBhmvw699GbmjdOuXpVX+K3dpcfNCpZZ3/x+1Cekes/QJZ6hGTxDpXqghFQPtGX2Pse/1y9/L1+OZIb766yH91auv5cycU25fuG/9Ou0a/89OfR3EOtjSl6Dzt6guxIGpvfLeB/vd2aYDfP21eqKLBZq8cb9gWHlOw+r+zC06WQTl8KpVyofemoj6S2+xLc5zYejNl81XH7UZ6R6z9C8B/YMnZ/dM1SqB46T6oHm/Pf4dtY9b1idHDp/+ex285+VGDM5/Pfhp1el937Pu/Z4GS8srl8VbmWV3zE/XgveTfd9MrelCLA1ttmx6ysyH/Fy9daqvb4Kk4vp3ymuvMT4UPqNxb23+rbb9MX78nkS07nvkfX3ICd67/Gxn5Pq51PyDPUM9Qx96jNUqocBSfXASNbzSWwZL/W0JPuty+E9Lkxny7Rt51ubM3iGhuAZ2japHgYk1QMjaTUz1E9P18p68aoBk/DT2zJtkuq/9bb0nqFNk+phQFI9MJJGM8P7W4ujTrq9q7XlWc1n0OEybbh7/3GlmXuGRuEZ2qCVXwgARiDVAwAAQKukegAAAGiVVA8AAACtkuoBAACgVVI9AAAAtOr/AGqGcpZVcJWCAAAAAElFTkSuQmCC</w:binData>
												<v:shape id="_x0000_i1077" type="#_x0000_t77" style="width:748.5pt;height:335.25pt" o:borderbottomcolor="#000000" o:bordertopcolor="#000000" o:borderleftcolor="#000000" o:borderrightcolor="#000000">
													<v:imagedata src="wordml://77.png"/>
													<w10:borderbottom type="none" width="0"/>
													<w10:bordertop type="none" width="0"/>
													<w10:borderleft type="none" width="0"/>
													<w10:borderright type="none" width="0"/>
												</v:shape>
											</w:pict>
										</w:r>
									</w:p>
								</w:tc>
							</w:tr>
						</w:tbl>
						<w:p/>
					</w:tc>
				</w:tr>
			</w:tbl>
			<w:p>
				<w:pPr>
					<w:sectPr>
						<w:hdr w:type="odd">
							<w:tbl>
								<w:tblPr>
									<w:tblW w:w="15352" w:type="dxa"/>
									<w:tblLook w:val="01E0"/>
									<w:tblLayout w:type="Fixed"/>
								</w:tblPr>
								<w:tr>
									<w:trPr>
										<w:trHeight w:val="1133"/>
									</w:trPr>
									<w:tc>
										<w:tcPr>
											<w:tcW w:w="15352" w:type="dxa"/>
										</w:tcPr>
										<w:p>
											<w:rPr>
												<w:vanish w:val="on"/>
											</w:rPr>
										</w:p>
										<w:tbl>
											<w:tblPr>
												<w:tblInd w:w="0" w:type="dxa"/>
												<w:tblStyle w:val="TableGrid"/>
												<w:tblOverlap w:val="Never"/>
												<w:tblW w:w="15137" w:type="dxa"/>
												<w:tblLook w:val="01E0"/>
												<w:tblLayout w:type="Fixed"/>
												<w:tblBorders>
													<w:bottom w:val="single" w:sz="6" w:space="0" w:color="000000"/>
												</w:tblBorders>
											</w:tblPr>
											<w:tblGrid>
												<w:gridCol w:val="12061"/>
												<w:gridCol w:val="3076"/>
											</w:tblGrid>
											<w:tr>
												<w:trPr/>
												<w:tc>
													<w:tcPr>
														<w:tcW w:w="12061" w:type="dxa"/>
														<w:tcBorders/>
														<w:tcMar>
															<w:bottom w:w="80" w:type="dxa"/>
															<w:left w:w="0" w:type="dxa"/>
															<w:top w:w="0" w:type="dxa"/>
															<w:right w:w="0" w:type="dxa"/>
														</w:tcMar>
														<w:vAlign w:val="center"/>
														<w:noWrap w:val="off"/>
													</w:tcPr>
													<w:pPr>
														<w:jc w:val="center"/>
													</w:pPr>
													<w:p>
														<w:pPr>
															<w:jc w:val="center"/>
															<w:pBdr/>
															<w:bidi w:val="off"/>
														</w:pPr>
													</w:p>
													<w:p>
														<w:pPr>
															<w:jc w:val="left"/>
															<w:pBdr/>
															<w:bidi w:val="off"/>
														</w:pPr>
														<w:r>
															<w:rPr>
																<w:color w:val="000000"/>
																<w:rFonts w:ascii="Arial" w:fareast="Arial" w:h-ansi="Arial" w:cs="Arial"/>
																<w:sz w:val="24"/>
																<w:sz-cs w:val="24"/>
																<w:spacing w:val="0"/>
																<w:b w:val="on"/>
																<w:b-cs w:val="on"/>
															</w:rPr>
															<w:t><![CDATA[Spectrum Report]]></w:t>
														</w:r>
													</w:p>
												</w:tc>
												<w:tc>
													<w:tcPr>
														<w:tcW w:w="3076" w:type="dxa"/>
														<w:tcBorders/>
														<w:tcMar>
															<w:bottom w:w="0" w:type="dxa"/>
															<w:left w:w="0" w:type="dxa"/>
															<w:top w:w="0" w:type="dxa"/>
															<w:right w:w="0" w:type="dxa"/>
														</w:tcMar>
														<w:vAlign w:val="center"/>
														<w:noWrap w:val="off"/>
													</w:tcPr>
													<w:pPr>
														<w:jc w:val="right"/>
													</w:pPr>
													<w:p>
														<w:r>
															<w:pict>
																<v:shapetype id="_x0000_t78" coordsize="21600,21600" o:spt="75" o:preferrelative="t" path="m@4@5l@4@11@9@11@9@5xe" filled="f" stroked="f">
																	<v:stroke imagealignshape="false" joinstyle="miter"/>
																	<v:formulas>
																		<v:f eqn="if lineDrawn pixelLineWidth 0"/>
																		<v:f eqn="sum @0 1 0"/>
																		<v:f eqn="sum 0 0 @1"/>
																		<v:f eqn="prod @2 1 2"/>
																		<v:f eqn="prod @3 21600 pixelWidth"/>
																		<v:f eqn="prod @3 21600 pixelHeight"/>
																		<v:f eqn="sum @0 0 1"/>
																		<v:f eqn="prod @6 1 2"/>
																		<v:f eqn="prod @7 21600 pixelWidth"/>
																		<v:f eqn="sum @8 21600 0 "/>
																		<v:f eqn="prod @7 21600 pixelHeight"/>
																		<v:f eqn="sum @10 21600 0"/>
																	</v:formulas>
																	<v:path o:extrusionok="f" gradientshapeok="t" o:connecttype="rect"/>
																	<o:lock v:ext="edit" aspectratio="t"/>
																</v:shapetype>
																<w:binData w:name="wordml://78.png">iVBORw0KGgoAAAANSUhEUgAAArgAAAFzCAYAAADVB3rFAAAACXBIWXMAAC4jAAAuIwF4pT92AAAKT2lDQ1BQaG90b3Nob3AgSUNDIHByb2ZpbGUAAHjanVNnVFPpFj333vRCS4iAlEtvUhUIIFJCi4AUkSYqIQkQSoghodkVUcERRUUEG8igiAOOjoCMFVEsDIoK2AfkIaKOg6OIisr74Xuja9a89+bN/rXXPues852zzwfACAyWSDNRNYAMqUIeEeCDx8TG4eQuQIEKJHAAEAizZCFz/SMBAPh+PDwrIsAHvgABeNMLCADATZvAMByH/w/qQplcAYCEAcB0kThLCIAUAEB6jkKmAEBGAYCdmCZTAKAEAGDLY2LjAFAtAGAnf+bTAICd+Jl7AQBblCEVAaCRACATZYhEAGg7AKzPVopFAFgwABRmS8Q5ANgtADBJV2ZIALC3AMDOEAuyAAgMADBRiIUpAAR7AGDIIyN4AISZABRG8lc88SuuEOcqAAB4mbI8uSQ5RYFbCC1xB1dXLh4ozkkXKxQ2YQJhmkAuwnmZGTKBNA/g88wAAKCRFRHgg/P9eM4Ors7ONo62Dl8t6r8G/yJiYuP+5c+rcEAAAOF0ftH+LC+zGoA7BoBt/qIl7gRoXgugdfeLZrIPQLUAoOnaV/Nw+H48PEWhkLnZ2eXk5NhKxEJbYcpXff5nwl/AV/1s+X48/Pf14L7iJIEyXYFHBPjgwsz0TKUcz5IJhGLc5o9H/LcL//wd0yLESWK5WCoU41EScY5EmozzMqUiiUKSKcUl0v9k4t8s+wM+3zUAsGo+AXuRLahdYwP2SycQWHTA4vcAAPK7b8HUKAgDgGiD4c93/+8//UegJQCAZkmScQAAXkQkLlTKsz/HCAAARKCBKrBBG/TBGCzABhzBBdzBC/xgNoRCJMTCQhBCCmSAHHJgKayCQiiGzbAdKmAv1EAdNMBRaIaTcA4uwlW4Dj1wD/phCJ7BKLyBCQRByAgTYSHaiAFiilgjjggXmYX4IcFIBBKLJCDJiBRRIkuRNUgxUopUIFVIHfI9cgI5h1xGupE7yAAygvyGvEcxlIGyUT3UDLVDuag3GoRGogvQZHQxmo8WoJvQcrQaPYw2oefQq2gP2o8+Q8cwwOgYBzPEbDAuxsNCsTgsCZNjy7EirAyrxhqwVqwDu4n1Y8+xdwQSgUXACTYEd0IgYR5BSFhMWE7YSKggHCQ0EdoJNwkDhFHCJyKTqEu0JroR+cQYYjIxh1hILCPWEo8TLxB7iEPENyQSiUMyJ7mQAkmxpFTSEtJG0m5SI+ksqZs0SBojk8naZGuyBzmULCAryIXkneTD5DPkG+Qh8lsKnWJAcaT4U+IoUspqShnlEOU05QZlmDJBVaOaUt2ooVQRNY9aQq2htlKvUYeoEzR1mjnNgxZJS6WtopXTGmgXaPdpr+h0uhHdlR5Ol9BX0svpR+iX6AP0dwwNhhWDx4hnKBmbGAcYZxl3GK+YTKYZ04sZx1QwNzHrmOeZD5lvVVgqtip8FZHKCpVKlSaVGyovVKmqpqreqgtV81XLVI+pXlN9rkZVM1PjqQnUlqtVqp1Q61MbU2epO6iHqmeob1Q/pH5Z/YkGWcNMw09DpFGgsV/jvMYgC2MZs3gsIWsNq4Z1gTXEJrHN2Xx2KruY/R27iz2qqaE5QzNKM1ezUvOUZj8H45hx+Jx0TgnnKKeX836K3hTvKeIpG6Y0TLkxZVxrqpaXllirSKtRq0frvTau7aedpr1Fu1n7gQ5Bx0onXCdHZ4/OBZ3nU9lT3acKpxZNPTr1ri6qa6UbobtEd79up+6Ynr5egJ5Mb6feeb3n+hx9L/1U/W36p/VHDFgGswwkBtsMzhg8xTVxbzwdL8fb8VFDXcNAQ6VhlWGX4YSRudE8o9VGjUYPjGnGXOMk423GbcajJgYmISZLTepN7ppSTbmmKaY7TDtMx83MzaLN1pk1mz0x1zLnm+eb15vft2BaeFostqi2uGVJsuRaplnutrxuhVo5WaVYVVpds0atna0l1rutu6cRp7lOk06rntZnw7Dxtsm2qbcZsOXYBtuutm22fWFnYhdnt8Wuw+6TvZN9un2N/T0HDYfZDqsdWh1+c7RyFDpWOt6azpzuP33F9JbpL2dYzxDP2DPjthPLKcRpnVOb00dnF2e5c4PziIuJS4LLLpc+Lpsbxt3IveRKdPVxXeF60vWdm7Obwu2o26/uNu5p7ofcn8w0nymeWTNz0MPIQ+BR5dE/C5+VMGvfrH5PQ0+BZ7XnIy9jL5FXrdewt6V3qvdh7xc+9j5yn+M+4zw33jLeWV/MN8C3yLfLT8Nvnl+F30N/I/9k/3r/0QCngCUBZwOJgUGBWwL7+Hp8Ib+OPzrbZfay2e1BjKC5QRVBj4KtguXBrSFoyOyQrSH355jOkc5pDoVQfujW0Adh5mGLw34MJ4WHhVeGP45wiFga0TGXNXfR3ENz30T6RJZE3ptnMU85ry1KNSo+qi5qPNo3ujS6P8YuZlnM1VidWElsSxw5LiquNm5svt/87fOH4p3iC+N7F5gvyF1weaHOwvSFpxapLhIsOpZATIhOOJTwQRAqqBaMJfITdyWOCnnCHcJnIi/RNtGI2ENcKh5O8kgqTXqS7JG8NXkkxTOlLOW5hCepkLxMDUzdmzqeFpp2IG0yPTq9MYOSkZBxQqohTZO2Z+pn5mZ2y6xlhbL+xW6Lty8elQfJa7OQrAVZLQq2QqboVFoo1yoHsmdlV2a/zYnKOZarnivN7cyzytuQN5zvn//tEsIS4ZK2pYZLVy0dWOa9rGo5sjxxedsK4xUFK4ZWBqw8uIq2Km3VT6vtV5eufr0mek1rgV7ByoLBtQFr6wtVCuWFfevc1+1dT1gvWd+1YfqGnRs+FYmKrhTbF5cVf9go3HjlG4dvyr+Z3JS0qavEuWTPZtJm6ebeLZ5bDpaql+aXDm4N2dq0Dd9WtO319kXbL5fNKNu7g7ZDuaO/PLi8ZafJzs07P1SkVPRU+lQ27tLdtWHX+G7R7ht7vPY07NXbW7z3/T7JvttVAVVN1WbVZftJ+7P3P66Jqun4lvttXa1ObXHtxwPSA/0HIw6217nU1R3SPVRSj9Yr60cOxx++/p3vdy0NNg1VjZzG4iNwRHnk6fcJ3/ceDTradox7rOEH0x92HWcdL2pCmvKaRptTmvtbYlu6T8w+0dbq3nr8R9sfD5w0PFl5SvNUyWna6YLTk2fyz4ydlZ19fi753GDborZ752PO32oPb++6EHTh0kX/i+c7vDvOXPK4dPKy2+UTV7hXmq86X23qdOo8/pPTT8e7nLuarrlca7nuer21e2b36RueN87d9L158Rb/1tWeOT3dvfN6b/fF9/XfFt1+cif9zsu72Xcn7q28T7xf9EDtQdlD3YfVP1v+3Njv3H9qwHeg89HcR/cGhYPP/pH1jw9DBY+Zj8uGDYbrnjg+OTniP3L96fynQ89kzyaeF/6i/suuFxYvfvjV69fO0ZjRoZfyl5O/bXyl/erA6xmv28bCxh6+yXgzMV70VvvtwXfcdx3vo98PT+R8IH8o/2j5sfVT0Kf7kxmTk/8EA5jz/GMzLdsAAAAEZ0FNQQAAsY58+1GTAAAAIGNIUk0AAHolAACAgwAA+f8AAIDpAAB1MAAA6mAAADqYAAAXb5JfxUYAAD+7SURBVHja7J3dcdvG14d/eSf3f6SCQBUEqsDQDO9DVWCqApMViKoAcgWiKzBzrxnBFQiuQEgFQSrIe7FLk7IlGR8LYBd4nhmN7YSkwLNfvz179pxfBAD+sblPJKWS3klKJMWvvLKwP18k5coWJcYDAIC58wsmAPBG1EaSVpI+vCFof0Yu6ZOyxQ6DAgAAAhcAxhS3WytsI0efWEraKFvsMS4AACBwAWBIYZtIupMJQ+iDXNIVoQsAAIDABYAhxO3Kitu+qSRdKlvkGB0AABC4AO5FXWr/luh4HP+7fow5jfXzONTS/nxPIenfE3FXfPt7tig8scOdTLztkFwRmwsAAAhcgHbiLdHx5v8fVsimnj1lYcVvKenvE7Fc9n6cP464ReQCAAACF6CmWIuteP3Ditp0It/sIIC/nAjf3IG9VhomLOEtLghXAAAABC7AUaBFVsT+af+MZ2aB0v4chG9RO+zBhGc8ePAdKklnyhYVHRoAOq4J8avrABtpQOBCAKJ2aUXtEoO8SC7j9f36oug1Nnz0aEOQK1tc0GwAs5rHk5P/kp78/X/6MZNLpH6zuxz4Yv8sZO5JIIoBgQu9T4hLSe8RtZ1F7xeZimRrz57vkjy5AJMSrgfRerj78L2QDYVKxyqNLzsNABC40GKyXFthG2OQSVMqW5xhBgDv5+VEzy/rvlO/HlafnQaHsuQ5HQMQuFBnAo0lXWu82/0wDmRVAPBnHk51TJE4VxFbl8oK3r8k7blTAAhc+H5CjaywXWOMWUIsLsDw8+5BxKYy4QQxQrYze0l/sWEHBC5Im/u1FbeRJ09U6li4odCxWMNzQfac9JXPenfy98NiAi9zRilfgF7FbGJ/3ul5kRtwTyVpJ+kj8xoCF+Y34SYyuVjH8BgcROyXk78Xgx0v/VhJ7XAZY86LDmEKAG7nmFMxy+Z6PPZW6OaYAoEL0598tzJe26HIdbgUMKSQ7bY4xTrGwMUzWKB2yhZXDA6AxvNFJHOKdBC0KUbxklzSDUIXgQvTnYg/DzABl3bX/GVSKaiOXplDxbZkUpM/cbgATQTtuxNhC+Gwl7QhdAGBC9OZlBMrbuOeRe2nWeUqfC56U4Xs6c0WzAUAr4/zU1ELYVPJhC1sMQUCF8IXtw/qJ770IGr3GFphe3cQuACHcRzreTnyCKNMkkLm/kGBKRC4EN5EvZS5TOZygq6ssL3hmOen9k/t5gKBC+D/WP1ThB3MsvWVLW4xw/T4FRNMdsJOehC3N5JuSagNAIHPj5GOXtql8NLOmUyb+3cy3lzWtgmB12a64tZlWMJOeGzbtEOqUDy40kYmmwITPExZ1C5PRC3AKYWkS9Y5BC74PYk/yM0xWyFzfJNj2NYbjcfAnnovqgHBdMZgbMXsO0Rtb9RZH2KFcQm3knRBXC4CF/yc0D87mshvuGXqpD3+C/TJKx2TpDPZQ2ib/KWk9yLrQRuhWkr62/69sHOBmRNczgXGARDZfx3a6VB4Z8x2Q+QicMHDiX0pkw6sC6XMMQ2D202bPCr8SyulpI+S9hzfgeeilvCD1zmI1S/PBK2vJ3SmTRMrdg/5x2NELiBw5znBP6lb3G1uxW2FQZ21SyZpPaFvtBep4cCvTf2fklYY45swK+zPv3ZOLyezMX1+OTDtWfAichG44MnAv+s4yVOutb8F+PMEv1kp6ZPtNyUNDQOOqUQm/GCleWc/KOw4/Do5IdusL6S2PyQ92fgCpw8CF8Yd5F0uM11xqajX9vln4gvxXnh1od8xFFlB25eQCUHMFlbMFlz8HXTjQylzBC6MOLAf1D4oH3Hbf/tMLUzhNUoZry65ksHV2FlqfiEIlRWzX2Q8swXjqfFmaCnpWu5CGLh0jcCFEQZzLBN7i7idZhuFyk5kYID242Ul442LZ/CNSytkv1gxy5hx15dWDoXuBZ5zBC4MO4Dbxt4ScztsO23tRDs3Cit02UjBz8bI0ora5YwEbU4Me+/9KpI5Qbt20G7neNMRuDDcwG2TOaFQtjjHgIO31aP88UgVdsIeSkxUMqnGCF+A78fFStIHTddbW8nEqSNox+1riUz5+qTDpxCqgMCFgQbsyg7YppxzDDZKe6Xyo3RvZftAOdJx8E6UfkZsGFG7mug3PBW0zLV+9b2udyLOmLsQuND/QG1TtexW2WKD8UZrs63GD1W4fDHjgRHg7wcUHbkVujkdY1ab8g+aXiaE8puoJZtIKP3wruW798oWlxgRgQv9DdBI0j8N31XZ3WeFAUdtu645i7vw84uFwx8bFyJOd+pz1VrTuzRWyGQNocJfuCI3U7uUYlw4Q+BCj4NzqeYFBPDezlvkNs+aMaxXt5R0YwUDm7Dw+3gsc1qxmsg3qmROHf6ij856HZXIjYvAhV4HZps4ImKH/GrDrYYJV6gkbTp5SIeN1a3EhbSQ+3Vq+3U6EVG7l/QXoQeT7a8rtQtXYD1F4EJPg7JpcQcyJ/grBu56FI2FTMxt6fCZD0K3bwGD0A1PKEwhvhZRO7++28ZhRKpNBC70NCD/a/oOZYtbDOdlW0Z2cv0gdyUmK3X12v78uWMZT91S/ZYiRuj63XeXcls1ClELY/Tlx4abs0rcaUHggvOBmMjkVG0CqcHCEbpdwgBKDR3HOtylNITutDdlY7BD1MLJhv2xYX+mGigCFxwPxFTN8qlWyha/YbjgNjFLSe+sVyF6Q/QVMhdfxs+5OUz4AkIXYduFXMfsB/QfOO3fWzW7F0HKMAQujDwIufE5nY3N6aal8PhZE/WfyB+hO1x7xhomHKUvSttXSOkFP+vrT2p2EvUb84+f/IoJZkGBCSZASHkXjfi+0ub+RsfwBdfCKLKi64M29wjdfoXtKsCnr2Tiaj8SngUNuFGzrApLmVAX8Iz/wwRB8kfD1/+LyWAkoVva2u1nkjYynjTXHITukzb3W3uMDl2FrcnV/BSguM0lXclcALpC3ELDOWvXcJ56h9H8BA9umDRdwJngYexFo5J0K+m2x3RSB6GLR7eLsA3TY1vJeNE+EoIADvik+mGAKebyE2Jww1yEmubApawg+NiPU/VbEKASMbpTF7aFKPMM/YyHpwbvoOiDhxCiAADjkC0Olx8v1E8MW6Rj6MIKg7+4kEc2yX1ooQg7mdSH54hb6GFuKmXit+uSYDQELgDAS0LXxEz2J3TvtLlH6D4XtlsrbNeBPHUpcwHoN2JrYQC+IHDDhhhcAPBF6JY6Zl7o47g8tkL3WtLNLD1/Yeax3Uv6RDEGGKHfZTVf+wfm8g88uADgn9A1Ht3fZDx2VU9C9+G73MJTF7crGY/tdQDitpDJhPCbssUl4hZG2nCXNV8dYTD/wIM7DxKZ1DkAIS0wlaStNve36sfrmEpKtbnPZTy60xwjRtheq98yyi6oRN5a8G+jVWfcpJgKgQvjwO4SELo/F7o7K3TLiQjbVP1mqXApIg5Vxio6PHjEV5lCDoDABU/5HyYAhO5PWUlaWaG7CVZsmRRHdwEI253w1oL/m6+64y5ig4bAhe6UDV+fYDJA6DYSusvgikWYC2SZ/E73Vcok0Sc3MYRAkz6aiFBABC505m8ELiB0exW6kY5V0W6ULW49F7Z9CH2XFKIgA4RHgQnChSwK8yCyiyDANIVuttjK5NF1nXUhkpTZHLpLD8XtStKj/M2MsJeppEhBBgh1Ew0IXBiQvMV7EswGCN3WxJI+e5NabHOfanP/KBNrG3vYGjuZ8qWXlAkHgDEgRGE+pCI+COYidI+hC9dyW6krlcm4sJe5iFYOLGxjmTjbpYeWr2SyIRBfCwCj8wsmCJTN/X8N35ErW1xgOJjhWInVT2U0yXiK+xd0xzjbaw8tXIqLY8Bae8FphV8QohAuZcPXJ5gMZsmxMtqZzNG5S64lPWlzv+5xgV3pGGfr2xx0pWxxpmyxRdwCgE/gwQ13V/mg5nku2WEC9FcA4SD4ckfPmciEI6SeWbCUKYixozPBDOaLuh7cs8kUiZkIxOCGy5cWC18q4nBh7hgBmvcgdGNJD7b071Xrxc6EI7iOHUbYAvQ7ryBuPYMQhXBpM5j+xGwAJ0LXxKVftRxPb20kn7S5zxqn5zPhCE+eidtSx1AExC3MB3OKAghcGJiixXsSe+EGAI5Cd6dscWaFbuXwk9eqG5+7uU9s2NGd/Mlni7CFuRM1GCuAwAVHi3LR8p1LjAfwitB1n0M30rFQRPqCsI20uc9kLpGlCFsABC4gcKFdPO17zAbwqsg9LRbhUtzFMvG5n7+dovgXjlDJxNgibAEMCQIXgQvj8KXVgCVMAaCO0D2kFssdfvJSJmzhUIUs8kbYmlvgWxof4Bu/13zd35gKgQtuabvwLjEdQC2hW9qLaBdqF/f++kbTD26/CVvy2AJ8T1zzdQWmQuCC28W3rcD9gPEAGo61bHEu9xkXxmJnhe0GYQvwKmnN15WYCoEL7mkjcmPSnwC0Ero7SedyexFt6PniXNniirydAG/QZI1sf+kbELjwBl9avg8vLkA7kXu4iHYu96V/+6KUqWR4wWIMUIu0waYRELjQA/uW71s2TkIPAKdCt7QX0S48XuQqHVN+sRAD1OePmq9jw4jAhZ4W2ULtjkojSSsMCNB5DJ5WRPNJ2B4yI+xoJIDGpDVf9xVT+cmvmGAS7FuK1Q8yt6gBoAumiIMvYT87mXy2JQ0D0Go8x6qfQSHHYH6CB3ca/NXyfbE290vMB9B6ITxUInvQ+Km/cpk4Wy6QAXQjrfm6krGGwIU+yRZ7tb/RzWUzgHbiNpUpsbse+UlKmTjbC+JsAZzwZ4NNJSBwoWfaDrTULtQAUE/YRtrc38l4beORn+ZGJu3XjoYBcEbdNfELpkLgQv/81eG97zEfQC1xu5T0JH8uaP6PRgFwPsajmq/OMRgCF/pnr/ZhCisbVA8ALy96kTb3nyV9brD4DcFa0iOnMADOqBueUBB/i8CFITDlNvcdPuEaIwK8KG6XMl7bpadPGEt60Ob+M7mtATpTd5znmAqBC8PRJUwBLy7Ac2Hrq9f2rYX5SZv7FY0H0HozW3esf8JgCFwYim7ZFCS8uACnC53PXtvXiCTdaXP/wIYVoDF1wxNKSl4jcGF4dh3eixcX5i5sQ/PavkYqE5u7plEBao79+hvaPQZD4MLwdD02yTAhzHSBM6JwXK9tLunC0QIaScqsNzehgQHeZCnCEybFL5hgkgv1o7pVVSJhPMxpvEQy4TnrEZ+ikinWsD95rqXdcMaOfseNssWWBgd4cR54UL38t6WyxRkG8x88uNPkY8f3E4sLc1nUUo1fjexW0tkzcSsdYurP7f93wbU29494cwF+mAdi1S/ugPcWgQsjsle3y2ZUN4M5LGpbjVuNrJA5LdnYNH8/ki0qZYuNFbqFg9+ZyMTmbukAACebv/rsMFcYEKIw3cX7Tt2qLXEMA1MdG4mkO3UL4+lCJeljq3ABc2nsWm4uwBUyYREFnQJmPB9EMhlT6oypXNniAqOFAR7c6XLT8f0x+TRhgovZWiYkYSxxm0s6bx0Lmy1uZby5ewfPkghvLsBSXC6bJHhwp72Y1w2af41KJjawwpgQ+FiIZby26UhPUEnaKFvsHH6npf1OkYNPKyRdUnoUZjg3PKlemFKlbPEbBgsHPLjTputls0jjXr4BcCUEH0cUt3u7Udw5/VRzCe1Mbi6hJSJvLsxzbohrvnqHwcICDy670zqc4dmBAPt+JOPhXI70BJW+T/3V33dN7XeNHXxabp+bMQ9TnyOanHKyDgYGHtzp89HBZ9xhRghs4Uo1btGGW72U+qsvskVuL4XeOPg0Yzti8GH6c0RdcZsjbhG44B87dUsZZhY8c5QDEMLCtdV46b9K/Sz1V79Cdys3KcUiSXfa3H+2nnCAqdEkNdhHzBUehCjMZ8HvWryhlLn9XWFQ8LSfx5I+a7wMCbcy1cKqCY17achQC4BhxkZqN8H11j5SZgYJHtx5sHPwGbG4cAb+LlgrjZf+q9SYXtvXMN7cM5mY2i5Ekj5rc5/hzYWJ0GTjd4O5wgQP7nwEQNfCDwfOSQwPHvXrSONeJLuVT17b1+20lpsCEYUoDgFhzxmp6ntvSQ0WMHhw54OrXWiGKcGThSrReBfJSvnotX111H4rEJF3/CRjc4pDQLgQezsT8ODOSxC48uJu7IIJMFZf3spNfGkbbhWC1/Z1263lxpubi3RiEFbfT9XEe0uhIwQuBDO4Y5ma211h4MNYfTiSuUiWjvDbK5lqX/lE5gIXld0qcQENwun3TfLe3rQuqQ1eQIjCnDCelp2DT4pEblwYfnFK7QZtDHG7t5u6fDJzQba4kLRRtzSCZsOxub/jAhoEMH/UnTsquakQCAhcGBBXsbhLcuPCgItTJnO0OLSIqmS8tpeTPLE4xuYWHT9pJenBxkUDeNnbG7z2IyeU4UOIwjzFgqtY3EqEKkC/fTXWeLltcytuq5nYeis3cc3E6INvfXul+qeOrGsTAQ/uPHHlxY003kUfmP6itNQ4uW0rK9IuZrXIuauCllEBDTyaR5quU3hvEbgQ8EJWyk0sriStbWwTgMtFKZPx3A4tkgqZ9F+3M50bCmWLcwebYLM5YW6A8VmrftnuSsTeTgZCFOYrIGK5yaggUcYX3PbLsUISuDX9vC0S2xYxdoWA55PHBhtl+uqEwIM7V9x6cWMRqgDdF6OlxglJKGW8tixsz+eIQiZk4bbjJ11rc/9AyAKM0YsbiNtKeG8nBR7ceQuKSMaL62rhuSQfJrTsi5nMUeLQ7GXyuFY0wk83H3cd54pKU8kjDCH02VT1izpIXI5E4MLkJoGt3HlfK3H7FJr1v1jjhCRUdkHb0QiNNsR36l4amWNgGKK/NjkNKpUtzjDatCBEAW7VLdH7KYcFEKDOArTUOCEJhUxIAuK2CdmiUra4VPfiEIQsQN9zy7rhvHKD0aYHHlw4TAaZw08kVAF+1ufGCkm4VbbY0ACd2y9Wd897JUIWoJ++2eRiWW6r+gECFyY6KTyp+23p04Xr3F5kAzjtZ5FMXFwy8G+uZGJt2Xi5bc+tuoc4EbIALvvkZzULo7lgkzVNCFGAb9OCw8+KRKgC/LjwpDKXGocWt7lMbDji1jVGmF7IZKJoCyEL4HKOaSJud4hbBC5Mf6HaWyHgitSGPgAcPH0PGr5ww83sKpINP3fkMunEumwgzObH5N4FaDPHRGrmWKlE7C0CF+YzRbhe+liwWHTskeHQeZIrkdt2SJF7uIB2pfYX0CKZ6mdsjKEN12oWZveRMLppQwwufC9IXF/+KazQqDDu7PpSIjeVsJqSy1xeos+N1+536haKshf5iaF+n0vVLOdtKapvTh48uPA9N3KXNkx2kaPK2fwWnJXMTeZ48P5LSMK4ZItC2aJrBbSljDc3waBQp9c1naGYIxC4ML/FqZL7uKS1zXkK8xC3dxr+kmEl47Xd0gDezCUbSZcdNsyxpAe7WQJ4bb7ZqtlpQc6F03lAiAK8Nmm4TsBfidRhU+8zscapSlZYcUvf8rNfRLZfpB0+ZSe8bvBj30pkToqacMZcMQ/w4MKrU4fjz4tE6rApLzSpxqlKtlO2YOPkM+YC2oW6nQytZLy5MQaFE5quKTfMFQhcYFHKZbwmLkntcRJMS9xuNXwKsErmEtIVDRDMnLKVyZlbtfyERCYud4kxoUVoQqluceEQGIQowFsTSCSTmN+1cKFyzHT6x52aJVZ3QSkTklDQCMH2m64hC5RcnncfStUsa4JECXkELsB3E8lK7kMLSpGiJfR+kah7Kqg25CIF2FT60FbdMqzQF+a7QWqaoWVv8zTDjCBEAd4mW+zktsKZ7MREPG64C8xSxnsytLi9JQXYpOaWrbqFLKQy1c9SjDkrmhZ0qOT+TgkgcGEi9BHnuKRiUZDiditzvBwN+FsrmXhbFqnpidxc0lmHTXQkc/mMuWQ+m+umbc3FsplCiAI0ETZ9FGw4J5YyiPaPRLwt+D3H7EX1s6nPQU3vhByKjsAMwYML9TDHiX2IjM924gJ/F5ZEJiRhaHFbsAGa3RzTpTDEUlQ/mzJtTo7IsoLABagndXr4zFjE4/osbpcaJ972kN+2ohFmJXL3ks47bKZjK3LXGHNS89BazbNu3LI5RuAC1F18cvWTR5B4XD8Xla2Gj7c1Gyny2855nillLp/tunyKNvecDk1jHkokZQ3fVcp9yXkIDGJwoelkE6l5ipY6VDL5cdlx+9HGY8TbVjIxlHsaAWxfXKnbCU8pYrhDn4vanCCRax3w4EJDzJFxH941I6rwuIy9oMQaJ972sMFB3MLpfLOTCVkoW35CLEIWgu4BLcTtHnELCFxou+jk6idUIVHzoyhwJ25TGe98MvBvLiSd4WWDV+abworcLqKFkIXw5qOVpFWLjTLhTYDAhU7cqL1X5S1W1JofZTFZy3huhxYAuYzntqIR4A2RWylbXHTcWC9FYYhQ5qNE7ZwdpImDbxCDC10moVTN64HX3YWfk5x7sHa8U3NPiQt2XCaDFv11ZcVPl83YjU1LBv61b6R2cbeU44Vn4MGF9phQhT5uqkYiddgwC8nm/hFxC4HNOzuZLAtdNsDX2tyTM9fTFm4hbisRmgAIXHC82GzVTwGIlIshvYrbRKYq0BgLPGnAoOu8U6h7XG4iyvz6Ni+tW264N4QmwPcQogCuxFIf8ZuVCFXoo71W6n7E25Yr64EDcNWfM0ldRWpu+yZzzbjryGOrtjPx2QAIXOhNNL3v4ZM/IYicLyJjZaqgLcHn+aeSic0tMOgobXindvnV2ZgAAAAAAAAAAAAAAAAAAAAAAAAAAAAAAAAAAADAc35RP5Wo4Egh6V/7Z6F+ytvWpU0CbXi5PUv7k3vwTInGy4zwEhv1kxv5NXyYwz5J2k30uw3Rnr714T7bnDV3GuN0pX4yB82JUtLfMhlMDhqpcvXhv0pKsXGvpC806F7SxxHEbkJ7O2/Pg+jNJX2xbTs0kWftGnnQJkPzZcLfre/2TNRPHu0+uekglJiDpzFOY9qyN9F7up62FrxUMhueWCYp+ZNMOdoYkwRPYtv0s6R/aFeASYvbK0lbmg6gN420suvoP3ZdbbWRQOCOy0qmckuCKSZDZNuVDQzAtMRtJelS/YSiAMDLLO088dBU6CJw/RBED4jcSW9gVpgCIHhxe6FxQpAAwIjbBzWI1Ufg+iNyPyusYzqo37Z39gcAwhO3hRW3BU0HMDprGcfRT+cPBK4/xJKuMcNkWdUdlACIW8QtALw5jzzpJyffCFz/diYpZmBxh0ZUmID+3wN7K27pXwD+Eekn4Z0IXP/4gAkmv8hnmMEpBSZA3DpmJ3OhDHEL4LfIvXttXkHg+sdS3LyfOivbzgCIW/+4kUkFBgBhzC/XCNywRC5Mm0yEKgDi1jfIcQsQHmu9EKqAwPWTd5hg8sR2UAIgbsenEjluAUImQ+CGQYoJZgF1zAFx64e4JcctQPi6KUbg+k8kjq/nQCyKQADidkwKkQYMYCpcI3DDWSRg+vyJCQBxi7gFgM4sEbgAfg3ICDPABIgDErd7keMWYGpEpyIXgesvCSaY564TINCFJZRy4zuR4xZgqvyJwA1jwYB58AcmgMDnqodANuXkuAWYNt/moV+xBYA/AxIAcdsbVyINGMBs1lM8uADjk2ICQNz2RiVy3ALMbk3Fg+svOSaYnVioMAMgbp2LWzIlAMxvfvJO4Jb2Z0gj+DpBT13sFAN/x1jfJYH2jIRNDSBuna8nl4hbr+ZhH/oETJ9E0t43gftJw9cBT+RnapupT8qbEQRdqnBuegMgbrvNn6QB83MeBvdcjNCOK5nyuN6up8Tgmolw49kzMeH0Z9ePmAFg0uI2R9wC9M5OnmckQeAeG6r06Hn+okl64xYTAExW3O4QtwCDsZfHYR8I3COFZ50G+qGSn+EfJU0DiNvOm1dy3AKgV0oE7nO+evIcO8TOICIXgQtQj7sAxO2V/As1A5gD/yJw/ed/njzHDU3ROxEmAJjEeKlEAQcAeAHy4B5JPHiGnfDkDbFYJ549U06zALQSt+S4BRiXdx4+Uy7hwT0Qa/xqUqU4YhuCpacLNQA04wpxCzB77fTqeooH13DnQYNcInR6J5XJ2+cbX2kagMZ8EBdyu/JeYZYK34nTTh/E7WcPn6vwVeC+0/CFHt5r3ApXleZ5zJaJSmYHcuZKgFYb1rVI/deFVaDPnSNwR11P5fHG6IuvAjcNdDfZZacx12O2hDnp2wYHgQvQjmt5nosTgPV0UPaHvxCDO56ouZF0LmLIGIwA0JZI44eYAYAflKeaCoE7jrA90/ChGOAnVK0D6EbKfAoA+s5hhMAdnt9FHlY47jb3mAGgM9fimBZg7nxE4I5HJBPU/yRzrIbQnTefMAGAMwhVAJgvub6LxUfgjsdB6K4xxSwpxe1vAJckIlQBYK78UAUWgTsukUx6jwf5m8IK+huMFWYAcAqhCgDzY6cXshEhcP0glfTIxDwb9nZAAoB7PovwL4C5UOqVKrAIXH+IZDy5iNzpD8YrzADQG7GMJxcAps+VXjkNReD6J3LxPkyXSpRkBhiCteZVNAhgruI2f+1/InD9I5bx5ML0xO0cSzIDjAWZagCmLW53b70AgesnibgNPCVKxC3A4MQyl3gBYDpUdcQtAtdvPgjvwxTYi5LMAGOxkrTEDACToJBxFu3qvBiB6y+RyJEbMrkdiMTcAowLoQoAYVPKeG0bOYsQuH7zARMEx84K2wu9EfwOAIM6C6hyBhAeuRW2Z2qRWvNX7Of9xLyUOeYGPynsz192MFaYBMA7lsylAN5Tfreell0+DIHrP++YlL3lRlwGBAiFO7t4lpgCwDtymZNPZxCi4D8JJvCWD6LEMkAoRCJUAcBXUjm+EOqbB9cXj1gsU3Ah8aTRwd8FM5O5SAaMkblzJf+riKUyl3dvaS5JxqNdBfjcFU03STI5DPUjROFlShlX+aP88NAlml6aqU3D7xTZTYdvLEVsH8ybSs/zPP8pv0+eru14LWk6bcRl2Dmup5I5zYg9+x6x3YBuXX3gfx79bD0zduaJXVJH3+fBo7Zu8522nvXXw8+Txk1DlM54HEcT/87/ef7z+ELfTwJ47jGrRf4X+DwM/q1H6QTWjdMfJxtkYnDf5qsnz5HQFJLMsaKPXpfDrhOOHryhWHrynYsZtvNOJi9l9YItbjx/9lRcEIV5k8vfk0cnFQgRuG/ji5iKaArJLqQbT5/tWuMd9+Se2SIZ0BbvPeqbc+LK/rzGNgDRf43zAGbOxtO5K5WpQojA7XmhBr/Yy9+YMW5oD2uLtThiHUPIn6te0vUr+imA15SSPnr6bJk6OvcQuG/zOybwEl8XTie7zg7CwzdbPKi/04eVHB1jOSKfwbjLZSoKFTVfX8j/UIVEhCrAvNnKz9C/SB0zsiBwf76I+sA7muKHXaevC2fnXWdLCg9tkcpcwFs6nvS28svzVs5gzN3KZEqoWrzPd/sQqgBzx1en0VodTukQuK9zJ2JffV9wJ7nrnJjIimTSuz103DDGVtg+yb88q8XEx9pG7WPfK4URqvCZ+R5mTK4JXjjzLQ/ue/nhrYzlV364kvH34sK5kZ+5cdeSPg0sfL563l6p/bmzk+kX26/Lk/Ysvht7iUyYUCq/PWxfJz7Wuvbj3G5I1x5/x9hunDaaF5nmdUHyk+rFj8+RjZ1rfdvoJepQnOU/frz/2TrqKKHnwfX9O42ZZzNhnISds9Hj+dnFWI1kvO++t2U6wFhlzEwjX/V2gv1262m7/dNGeBOiAKHj84WzIT1WhfD0j0GleebAbWOnULIqRDQXzJSt/A39a3zvAoEbBiygr1PK3wtn1wMvljndYXD2mKBR/7z1/BljkToM5o2vG9GlGnqqEbjhiDh4nVuPd51DprL6RFcYnI+YoBE3AcxnS/lTIQ9gjI2orxv3RptPBG4YFJjgTSr5ezlkpeGKEeRshgZfCBibzccqoQoAfuNrhbNYDeKoEbhhLKLwc/Ye22pIL+4NXWEw8Ji3n9NuPX/GSIQqwHwp5e/p1AfVzHKFwPWfvzBBbXz1DCUarlrSTnhxhxJpO8zQaSNWef6MS/lT7AdgaLYK/MIZAtd/9pig0a7TVw9m7V3nhIX+lNhggk5UgfTTTH7lRAcYEp+zFC0RuGFTCG9cU27FhbNceBf75EbE3rravPu+gY9EqALMl1x+VziLELjhwg3t5lTy17u21HAXzjaIsN4m/C1mcMaV/A9VSOV3FTaAvtcSH8do/LNxicD1l1J44dqyl78XzobyBlWSLhC5TikkXWIG5/00hFCFaxGqAPPVIh9DHJcIXH/hNnw3fF00Yw3nAUTkuhW3F/Lf2xjqhnTv+TNGkj7TVDBTtvI3XPIOgRveYrrDDJ13nT5XOIsHFrk5XaKTAEPc9r8h9d2+iQhPgXmPUR9J9Uq2EwQuHWnK3Ia46+xR5HIq0JwbmbAExG3/fTSUUIWE5oIZkiuwC2cIXP/gcpDbRdPXC2ephi8HupV0Tv+qRWk3BVtMMRh7hZEWkawKMFd8PWmJ7OYTgesxO/lf4YdFs+ddZ88UVuReiRR0r3FrbZRjChbQF0jY+MBMqeTvSeBa352uIHD9oRDJ4/vC5zQn1yNups7tZIXQNeSSzjzuLyyg/nCt4VL+AfjmACg8fbY7BK5/7MUllj4p5W+akx92nQOLia0VdVear8fyMP4uEPveLKAh9MU7DX8CA+ADvjrjEp3kxkXgjktlOwqXWPpn67F4yTx4hp0VeGfy+3Key03Prf2+lyIcwTdCCFWINd4JDMCY5PI309P1YeOJwB1XUJyLmNuhF00fSfVKmpORhN/GCr9D/ywmJmoPQn4jPLY+t1UIoQprEaoA88TXUK5IJ06j//gZ7OdJxpMYj9TwDx7ZYqxF4bOnfeMf+X3cGVsR/tk+ayjj7c4+dxzoIjLnserbnPVWP4sCa9O5/mwd9s0t66nWHrd1+iubkN69EIWkLzIu/QKTeLHrTD0Uk4dd55XHfXmn47FUYn/enfx9TKqTsVbYH7yz4XMl6TGAzd+dKOMM8+NW0nv5mRv67hdxvNIHhfx03SceLRRj2sgnO7wk0kLlYNfDnPLuRLy7mABL+1NJ+nryb1/HmwvSmY9Vn8fr9+QsfbMilj8nQ2OOUZ/s8Ixf6KMA4LFwO4hYAAAAAAAAAAAAAAAAAAAAAAAAAAAAAAAA6AkumYEbNvcrmXQhrvmkbLHDwM7aKdF4ldNoS/B5/qkk3ShbFBh0lDa8U7vb+FfKFiUGBAQu9CWaHuQ+lU8l6ZzJqxcxkGmc1EtXiFxw3J8zndSfb0mOUPJiHXls1XbZ4gIDAgIX+piYHtVPoueNssUtBg5qU0K7wlB9OJKprJd23ETf0B+9adO12p0wMacAAhecT0hbSdc9fDK78mEEwoPGqUKzU7a4ohGgwwbts7olmC9kvLYFBvWqbQ/ltZtuVM6ULSoMCAf+DxNAh4ko7UncVvK3ZO10yBaVssW5juV3h2RlFzKApvPOym7MuojbG2WLc8Stny2s5hUdI5lyyQDfwIMLbReZSCZeKu7h0y+VLfYYedD2XGucy2e5be+KRoAa/bRrvG0p47XNMabX7ZyoXQgVawcgcGH0heY1OLoer01TmWPfaODfXEi6QOTCTzbUXeNt91bc0s/CaPOVmntlKxGqABZCFKCtEOpD3BYyx1MwBsarda7mx4NdSSQ9Wa8NwPfzTSJzWtRF3G6ULTgpCGs+2ql5+FQkQhUAgQstF5u+JpBKeFd8WFRKSRcy3q4hiSQ9aHO/pBHgZL5ZqVsoVCmTavAWY4bZA2wbNmFpnTAwcwhRgKYLTl+hCaR58a+tt+rnEiF9AepspDM1v01/yp5N8yT6QqLm+XEPGxvaHoELUGuiSWUC/12zV7a4xMBetvlSxmMfDfybicWeb5+LZeJtEzZJYPvEWs0vwd4qWxDyhsAFqDXJ9FHQgZ22/+2eWJGbDPybC3H5jA1V8/nkkvRfk+wbD2oeh00quBlDDC7UnVy2PQkcLn74jlkgxojLTSQ9cvlsVnNMlyweewTNpLmUuavRBC6czRg8uFBn4YklPfXxyRwjBilCho7LrWxf2dEAk+xTkbqnAGMumUdfWdq+0oQbZYstxpsfeHBhrF3wngUpQMxC0caT0oVI0p294AjTEiyp3Ty3FbeVTBgLc8k85p+9pKZt/cE6aQCBC/BsAVqpm2flJUpRijf0ReZCw+fLXWtz/2A9fhD+3LJVu2pVB3KZpP45xpwVN2qWOizSOFUaYWQIUYC3FqBIxrviWlBcsChNpn/cSVoO/JtLcZEo9H7TNSSBG/Lz7kOJmqcOo4zvzMCDC2+R9SBubxC3U+kdi8qmdxtaaMQyRSFWNEJwwiRV95CES8Tt7OeeQsaT22w94/QHgQtgFyLXAiIn2H+Si82tTMhCNeBvjWTicrklHc6cslW3kIRCJkvCHmOCXUuKhhvjNYZD4AK4jlmqRNztlBebXNK5ho/LXWlz/8glEq+FbWRzmHbJvrGTCW0qMSic0HRNuWauQODCvBektdznvL1icZq8yC2VLc6tGBmSRCZf7pJG8G4uWap7SMKVsgUld+GlOadQ81AFTn1mApfM4PsFKZL7i2VcCJlfP1qNtJCQ89KfPpCp25FwKS4TQr2+1rTKJhfOZgAeXPiea8fits0OG0LHFGU4V7N0Pm76L6nExhYbiRUcXcTtXlQlgwa9rukMxRyBwIW5LUzug/A5WpyvyC2syN0P/JtTSU/2oiQMO4esZC6SJZ3ESraghDc0mWtyNSsAEYsLZ5OHEAU4XZwe5LaoA+Uz4dC3thq+xK9EyMJQ7Rupe07kSuYiWYFBoWUffLTitW5/O+duCAIXpj85LNW8xvdb5MoWFxgWTvpYavtYNPBvzmVi7ioaobd2vWsgLGgj6LMvPjR4x07Zguw+E4UQBTjgMi1YJVKCwQ89bJFLOtPwqcRSmZCFJY3gXFBsraDoIm5vlC0uELfgaI7ZN3jHilAmBC5Me5Fad1ygvoeUYPDaAlTZVGK3A//mSNJne7Mfus8Zsb1I1iXspJIJSdhiUHDZO9Ws6Mw1JpsmhCiwUEVymxZsb8u3Avys7y1ljrajgX9zYTdhBY3QekPcNdtKLkISoN8+2mQze2Uzv8CEwIMLa4cCoxKhCVAXk4dyjOpniaQHe+MfmmyGN/efrXDoMmcQkgB9zy23DecVvLgTBA/uvBesWObWqSuBS/JsaNsXuxYFaMtepLKr0z5Ldfe2V3aOyDEoDNBnUzW7cEbWn4mBB3feuCzqcIu4hdaYSneXahY754KlTJnflEZ4USREdvPRNftFLukMcQsDzim5ml04u6b4AwIXprFwxZJWjj6tFNXKoPuCtNc4IQuxTMjClkZ4NkckMic8646fREgCjNaLG2yaI1H8YVIQojDfxevOocC9wDMDjvvnWCELhbiA5qowR2ltydwAofTlSuakgc3YBMCDO88BHzsUt7csYOCc8UIWEhlv7nqmc0PiIP2XZI6Gz5kbwANu7WarDpHw4k4GPLjzXMRceW/Z7cIQm7HPVngOTa45pbJyV06ZyzrgW99eyVySZF1D4MLEBcOTo08jawIM1W/HClmoZI7Z9xOfE1xsIgoR3gH+9vPHBn38hgIk4UOIwvxwle9vj7iFwTAhCxcaPmQhkqmA9nmSN6xNKEaThf81bmVi8RG34G1vb/DaD2RUCB88uPPawcZy472txBEOjNOHjeCU0hF+e6Wp5HE1c8GdAztWmrqHG6Y0fzw06PN4cQMHD+68cOW9vUHcwihki0rZ4kLjpKWLZC6gZUF7d45e267iNpe5SIa4hVBoMm/gxQ0cPLjz2bnGcuO9za3AABi7Tycy3tx4hN9eKrQUWO68todN7pZOCAHOG3hxZwIe3Pngynu7wZTgBSbe81zNqhW5IlZI3lx3XltjcxZ9CJdmXlwIFjy489ixxnLjvWU3C7728ZWkTO5KTzehlK/eXOPlzuTGa3srwpNgGvNFEy/ulbLFDqOFBx7cebBytIjfYkrwErMAjVHmV/LVm2vy2rrw2lYyGRI2iFuYCE28uNeYK0zw4E5/pxrJeG+7LrzkvIVQ+vx2xEWp1NjeXOO1vZOb4hh7+30QtjC1eaKJF5f1L0Dw4E6flQNxmzO4IRhMGM2F6pfndEmsMb25R69tV3FbWWF7ibiFiUIs7sTBgzv9XeqTut8yP1O2KDEmBNb3IxlP5nKkJziIxP0A3zW13zV28Gm5fW7GPEx9jmjixWUdDAw8uNMevEsHC94NgxqCxOTMvZR0qeEroElDVEHb3Ee2jPGDg7FeSdooW1ww5mEmfGzwWry4CFzwiK4DshIXyyB8obuXuYCWj/QES0lPNtOD6w3sk6S1g08rZNJ/Md5hbnND3c3cCoOFBSEKU8VNajDSo8DUxsVaJm3WWOTqevxvxnYmd6EXpP+DOc8JK5nwHtbEiYEHd7p0vUVeMpBhchgP5VjpxCQT7/doL4O1FeiPjsRtIYo2AOxVP4TpPeYKBzy409yRRuqeGuwiqDKkAM3HyVbj5rgsZGJe8xrPmshdwQYJry3A6fi6U/0QBC6bBQIe3Gmy7Chuc8QtTJ5x04lJJpXX2ynFjpfIXBRsOIhqvLYA32/46rPCXAhcGI8PAw52gJBFbi4TsnA74lOsZS6hLb8Tt0srbNfOFvFsca5sUdDwAM/mgVL1L6ESphAIhChMDXOU+djhE/Y2tRLA3MZOKne5ZNuS2w3mB7m7RJaLvLYAPxv/K9W/bMZGMQDw4E6PrrvLDSaEWXL05u5HfIpUJqetC3Fbiby2AHXZi8tmCFzwmlWH9+5YCGHmInfs4hCuMGKdvLYA9cd+/c3tEoMhcGFITMxe1OETiL0FMIvdXtKZxvXmtqGSCUfAawvQnL9qvi624YCAwIWB+LPDe/HeAjwXuaF5c40oJ381QJeNbd2xTpgCAhcGwaQZWnb4BLy3AK8vej57c0uZvNWX9pgVALptFOuQYioELgzDUu3DE/DeArwtcn315t7KxNrmNBKAE+qGKSS2bDYgcKFnuoQnfMJ8ALWE7l7Gm3vryRP9S6MAOB/jdTexKQZD4EL/tB1oVC0DaLYAVsoWG41bBe3AtaRHm8MTANxQd018h6kQuNAn3bInfMSAAK2Ebq7xq6BJpjDFnTb3D7ZYBQB0o26YAuMNgQs90zY8obTHMQDQTuSeenOLkZ8mlfSgzf0dsYEAnchrby4Zawhc6JVly/fhvQVwI3Rzj8bTSiZsYWuzqwBAs/Fcqn74UYrBELjQBybZdJtFrJK0w4AAncdgqs39g+rXsR+CSCY+94n4XIBW5DVf9wemQuBCPyxbvm9PzkyATsI21ub+TtKD/PXiRDLxuU/E5wI04mvN1yWYyk9+xQTB0/YWJ+EJAO2EbSRpLemDupXGHpJYJj43l7RRtihoSIA3yWu+jo2jp/yCCYJfbP9r8a5S2eIM4wE0Hm8rSVlAwvY1dpJuKPAC4GR9PWfT6B+EKIQ9+NruHPHeAjQda5v7R5k422gC32glE5+bcREN4FXymq+LMRUCF9zSVuDuMR1ALWEb2wtkD3Iba1d48g3XVuiScQHgR8qar0swFQIX3NIm/rbgWBLgp8I2shfInuQ2xm4v6UzZ4lzSleqXBO2TSMeMC1saH+Abf9d83e+YCoELbmmz8H7CbABvCtutFbYrh59cSrpQtrj8tsHMFjtJZxq/EtpzoWsyLqzoDAC1T1piTIXABXcLcdLynXuMB/DimFpZYXstd3G2lUzWgjNbDOI5x0po56of79c3sY6pxRC6MGcqBC4CF4anjcAlPAHgJWG7uX+S+wtktzLhCLc/fWW2KJQtLuRP2AJCFwCBi8CF0RafpvyF2QC+CdvTCmQuF6jcCttN42Iq/oUtIHRhvpD6K2jIgxvu4tymetLFi8ekAHMTtiYMIXX8yaWkK2djzIQhZfIvkXwpk0N3R2eCGcwXdXPhnnFCisAFN4PuSc28TpWyxW8YDmY8ZmIrbFeOP7mygu+2p+de2eeOPbMoQhcQuEdwIHkGIQrh0nSxKzAZzFbYHlN+uRa3N6obZ9sWIyDP7e/ybQ46hC6QRxcAvOJXTBDkgp22eNcXDAczGyeRjOdz3cOn7zRkqVsTy7vV5n4nE7aw9EzoXkv6oM39R0m3jWOPAQAQuNCSHBPAjITtWtIHuS+rm1thO854MoL60m5yM/lVQemwobi2QvyGmEQAQOBCE9IW7ykwGyBsW1PK5LPde/FdjcA+9zg+dyVppc39XtJHYhMBYGiIwZ0HFUeGMGlhe6w+5rJIgxk7x0INe++++/P4XB/H+FLSgzb3D6QYg0A3zRAoeHDDpGnd6wKTwUQXn7X68dhWksKIJ30en9tHlggXpJJSbe6vZcqFE6cLIZBgAgQuDEuMwAWEbS/CVjIXyDbBCTAT73qlzf2NTPGK1NO56zRO9yPJ9MFjmswv9GMELozAv5gAELa1hG34F6PM81/0WNDCFSuZON1Cxlu+x6sLnpE0GHf0XQQujAADDxC2r5NrzMwI/QndXFLu8UW0UxFxJyk7uZRW0PHBA/7ABAhc8BsWC0DYzkXY/ih0d5J2VuhmPdnSBZHw6oJ/m6+6cwl4BlkUAMA3YXtaecx1VgTJpPy6UraYV2lNI3TP5G/Ghe+FxZ2kf7S5v9PmfsnAgMHnofqnHmzCPAQPLgD4tKD0mQWglPHY7mZr42PGhVv16x13yUrGq1uKDAwwHE02VV8xl3/gwQWAsYVteuKx7UPcVjIe27NZi9vvhW622Mp4dG8DeerDBujg1U1oSOiRdw1eW2AuBC4AwKmwfZD00KOwvZGEsH1b6G6s0A3JRitJj9rcP1JAAnqYm2I18+AicD2EEIV5EGEC8GjxWMkcjSc9/YZKoRRp8Efoljrm0PW1WMRLJJLutLnPrED/GHyaN/BlA1WXkj6HwAW3C3jTRWCP2WBEURvZReOD+ktXhbCdr9CNZGKK12RgAAe8b/DaHHMhcMEdX9Xs+OR/mAxGErbxibCNELYI3QFIRF5daD9nrRpuwr9gNAQujDvhQ/gTb3IiEv0+FjPP+qFnYYSwHV7oLhVOyFOk5xkYDl7dkoaFN7hu+Po9JvOTXzBBkEInlbmYU18IZIvfMFxwYnYpc5M3eUNUVDJHZF8k5aN7qoz34736LQ+LsB2vfSOFk17sNXKZdGOEMMD3/XvbUODulS0uMRwCF9yKn8eG7zrnmC4Y8fBe7eNUCw0dfzhMfC3CFqHbB3tJn5Qt9jTq7Pt0bNfVJv35igwtCFxwPxj/a/oOZYtbDDcbsVDZNt/1+Nyxhjm2Rtj63XeXth/EAX+TyordvxC7s+3Lj2oWzlfJpCBkTkLgguPB+KBmx8CFssU5hvOuHVOZCzF9iYPcehlKh8+8Uv9hCAjb8PrySv2mf0PsQl99N7NOhibslC2uMB4CF/wYkGdcsPCqDdeSsoEW7KtOi/UxG0KX8AmE7Xw2bdcDbIAQu+BqY3bX4p2spwhc6GlQLiV9bviuW1u1CMZvvzsNn3qpebyYESvvB3rWUqbyGJd/ptHHY4WXYuxnGLFLH53SZuyhxTtzZYsLDIjAhX4GZiTpn4bvqkTM0FzFbX2RO9ylsQOFTK7SHZ1jsnPVWsN4/4ckt2I35wJvkP1yKeO5jVq8+0LZIseICFzob4B+VrOCDxJe3LHbbKvmeRZdc/niceuw3tqDQLhhoZhV/z9snJKJfbNSxrv7hVCGYPrhXct3kxoMgQseD1JSho3TXqnaHYe5prJ9oBw4tvbAzgrbkk4x27GQqP9CIGOSC++ur32vzf2VU4i9ReDCAAM1kvSk5kcsZFQYp60e5c8RbSHjdVoO9PtKmeT6XByD78fFSsOFw4xBqefFWBBH422q7tTt9OBG2WKLMRG4MMygbRvPSYqTYdtpq/FDE8YS0sTXQp0xspQ5SVhO/JsieIffRK0dzL+lzMkXG3QELgw0eGMZL24bqMLifxuFys4K24IOAC3Gy0rTu5RWR/AWjBmnfWkld0VIuFiGwIURBnHTog+I3GHbp2vMV0gLNWEI4HLsLCX9qenG6r5EZQXvV/tnwXhq1Gciua+uR2gCAhdGGtCJTHxnWxC5/bbPP+q3lO3Y7CV94vY49CxaVjJe3WSGFijsz1creHM6xYvr4CELjMv5lpy3CFwYeXB3za1KTG4/7bJU84IcIVDKeGt3xBDCRIRMiKK31NHTW85uLJq+kPa48SlkQhMqBh4CF8Yb6JHaZVR4vlM1OVIZzO7aZWrhCXvhrQW/NpBzC2F4i0pHb++/kxO+Zp1LJb2TCUOIe7blBTHRCFzwZ7Lv6i0sZUIWcgzqpE0eFf6Rainpo4y3ls0P+Cp8DmJ3iUFepLCi7Yv9t5njfZ3rTZsmVtD+bv+MB/rtiFsELng4KbSpbvYSBNW7aY//An3ySsZbSyYEQOzOg/xkQ/v3d6LYzAku5wITXhDZf6X2zz/sf0tHnvsQtwhc8HRyf5Abr2EhaYM3t9ME/hjYU+8l/cWlQ5jIGIytyH2H2O1dGL9FpDBOshC3CFwIQFg9yN0FjJ0ordqmHVL5UZq31tOKEASY/uZ/KTy78DKFzB0U1jkELsxM5ErSjchxOk2Bmy2YC2BuYjc9EbsRRpk1e5m7J6xtCFwISGB9djx5V3YywKOLwAWY0lj904reBIPMq/WVLW4xAwIXwpu4E7n35J7uekkZdbR1pGMKm7AWSgQuwGEcxzp6d1Ph3Z0qhYzXtsAUCFwIW+R+Vn8pVsoTsVvMyK4HEfuHhk1hg8AFGHacn25cIWwqmewwW0yBwIVpTNKRFbl9T9AHsftlUp7d52I20bSOMSlFCVB/Hj0VuwlGCYq9TEhCiSkQuDC9CXor6XpQ8WQSi+cyNdSrAIRsbH/enfx9ylCmGaCb4E2Eh9fvTby5N5JjCgQuTHtSTiTdaRzvQ2l/vpz8fTjhawSs7HePdEwsfvj3HLki7y2A0znmIHiTGWyQfWYvE46AsEXgwswm4rWMN9cXYXcQvNKxlvoplf3vp7wmTP84+e8xi8ybnHFkB9DbPBvrGNb0buab6SGoZHK3f2ReQ+DCvCffyIrcNcaYJXtli0vMADC46I1lQhr+sH9PMEzHuYwqjIDAhVcm3GtJK4wxKwhPAPBnHk71/A5AhPB9lUomtvYvu1GvMAkgcOGtCTaS8ea+F8f6U6dUtjjDDADez8uJFbup/S9zFb+5DpeWiasFBC50mFSXVuguMUbrybiwE/I7+RcGckmRDoDg5+lToXsQwKd3ENIAv1Vl585C0leZi8gFjQ0IXOhjAl3qWLcdXhezL0/GxoaP8scrTu5bgPkK4e+F7//0sje4D3F8EK8Hvtg/C0kVnllA4MKYk2SqYxnLeGYWKPU8zVl9z4KJr3vw4DtUMpkTKjo0AHRcE+JX1wHEKiBwIfDJLdWxwlc6kW9WWCF4zNfrYrLe3K9kchCPyQULDwAAIHABmom4RMcE54dYMN+E70HAlpL+1pBFJzb3dxovWwVZEwAAAIEL4FjcHYRuouMliN/14xFXrJ+HPxxE6Uvi9VAkotIx3qvy5qLCOCIXcQsAAAhcAOhV5K40TLhCJZMxIcfoAAAwB/4PEwCMhPGmnuvH8sMuySWdI24BAGBO4MEF8IHN/VbSB7mrUV9K2pDnFgAAELgAMKbIjWTicj+offq1XNInYm0BAACBCwC+id1EJvPEOx0zUrxEoWO1tFzZosR4AAAwd/5/ACcTx7RI7BQsAAAAAElFTkSuQmCC</w:binData>
																<v:shape id="_x0000_i1078" type="#_x0000_t78" style="width:69.13173971219695pt;height:36.8503937007874pt" o:borderbottomcolor="#000000" o:bordertopcolor="#000000" o:borderleftcolor="#000000" o:borderrightcolor="#000000">
																	<v:imagedata src="wordml://78.png"/>
																	<w10:borderbottom type="none" width="0"/>
																	<w10:bordertop type="none" width="0"/>
																	<w10:borderleft type="none" width="0"/>
																	<w10:borderright type="none" width="0"/>
																</v:shape>
															</w:pict>
														</w:r>
													</w:p>
												</w:tc>
											</w:tr>
										</w:tbl>
										<w:p/>
									</w:tc>
								</w:tr>
							</w:tbl>
						</w:hdr>
						<w:ftr w:type="odd">
							<w:tbl>
								<w:tblPr>
									<w:tblW w:w="15352" w:type="dxa"/>
									<w:tblLook w:val="01E0"/>
									<w:tblLayout w:type="Fixed"/>
								</w:tblPr>
								<w:tr>
									<w:trPr>
										<w:trHeight w:val="737"/>
									</w:trPr>
									<w:tc>
										<w:tcPr>
											<w:tcW w:w="15352" w:type="dxa"/>
										</w:tcPr>
										<w:p>
											<w:rPr>
												<w:vanish w:val="on"/>
											</w:rPr>
										</w:p>
										<w:tbl>
											<w:tblPr>
												<w:tblInd w:w="0" w:type="dxa"/>
												<w:tblStyle w:val="TableGrid"/>
												<w:tblOverlap w:val="Never"/>
												<w:tblW w:w="15030" w:type="dxa"/>
												<w:tblLook w:val="01E0"/>
												<w:tblLayout w:type="Fixed"/>
												<w:tblBorders>
													<w:top w:val="single" w:sz="6" w:space="0" w:color="000000"/>
												</w:tblBorders>
												<w:jc w:val="left"/>
											</w:tblPr>
											<w:tblGrid>
												<w:gridCol w:val="12000"/>
												<w:gridCol w:val="3030"/>
											</w:tblGrid>
											<w:tr>
												<w:trPr>
													<w:trHeight w:val="510.0"/>
												</w:trPr>
												<w:tc>
													<w:tcPr>
														<w:tcW w:w="12000" w:type="dxa"/>
														<w:tcBorders/>
														<w:tcMar>
															<w:bottom w:w="0" w:type="dxa"/>
															<w:left w:w="0" w:type="dxa"/>
															<w:top w:w="0" w:type="dxa"/>
															<w:right w:w="0" w:type="dxa"/>
														</w:tcMar>
														<w:vAlign w:val="bottom"/>
														<w:noWrap w:val="off"/>
													</w:tcPr>
													<w:pPr>
														<w:jc w:val="right"/>
													</w:pPr>
													<w:tbl>
														<w:tblPr>
															<w:tblInd w:w="0" w:type="dxa"/>
															<w:tblStyle w:val="TableGrid"/>
															<w:tblOverlap w:val="Never"/>
															<w:tblW w:w="11940" w:type="dxa"/>
															<w:tblLook w:val="01E0"/>
															<w:tblLayout w:type="Fixed"/>
															<w:tblBorders/>
															<w:jc w:val="right"/>
														</w:tblPr>
														<w:tblGrid>
															<w:gridCol w:val="3585"/>
															<w:gridCol w:val="1395"/>
															<w:gridCol w:val="2325"/>
															<w:gridCol w:val="4635"/>
														</w:tblGrid>
														<w:tr>
															<w:trPr/>
															<w:tc>
																<w:tcPr>
																	<w:tcW w:w="3585" w:type="dxa"/>
																	<w:tcBorders/>
																	<w:tcMar>
																		<w:bottom w:w="0" w:type="dxa"/>
																		<w:left w:w="0" w:type="dxa"/>
																		<w:top w:w="0" w:type="dxa"/>
																		<w:right w:w="0" w:type="dxa"/>
																	</w:tcMar>
																	<w:vAlign w:val="baseline"/>
																	<w:noWrap w:val="off"/>
																</w:tcPr>
																<w:pPr>
																	<w:jc w:val="right"/>
																</w:pPr>
																<w:tbl>
																	<w:tblPr>
																		<w:tblInd w:w="0" w:type="dxa"/>
																		<w:tblStyle w:val="TableGrid"/>
																		<w:tblOverlap w:val="Never"/>
																		<w:tblW w:w="3585" w:type="dxa"/>
																		<w:tblLook w:val="01E0"/>
																		<w:tblLayout w:type="Fixed"/>
																		<w:tblBorders/>
																		<w:jc w:val="left"/>
																		<w:tblCellMar>
																			<w:top w:w="0" w:type="dxa"/>
																			<w:left w:w="0" w:type="dxa"/>
																			<w:bottom w:w="0" w:type="dxa"/>
																			<w:right w:w="0" w:type="dxa"/>
																		</w:tblCellMar>
																	</w:tblPr>
																	<w:tr>
																		<w:trPr/>
																		<w:tc>
																			<w:tcPr>
																				<w:tcW w:w="3585" w:type="dxa"/>
																				<w:tcBorders/>
																				<w:tcMar>
																				<w:bottom w:w="0" w:type="dxa"/>
																				<w:left w:w="0" w:type="dxa"/>
																				<w:top w:w="0" w:type="dxa"/>
																				<w:right w:w="0" w:type="dxa"/>
																				</w:tcMar>
																				<w:vAlign w:val="baseline"/>
																				<w:noWrap w:val="off"/>
																			</w:tcPr>
																			<w:p>
																				<w:pPr>
																				<w:spacing w:before="0" w:after="0"/>
																				<w:jc w:val="left"/>
																				</w:pPr>
																				<w:r>
																				<w:rPr>
																				<w:color w:val="000000"/>
																				<w:rFonts w:ascii="Arial" w:fareast="Arial" w:h-ansi="Arial" w:cs="Arial"/>
																				<w:sz w:val="20"/>
																				<w:sz-cs w:val="20"/>
																				<w:spacing w:val="0"/>
																				<w:jc w:val="left"/>
																				</w:rPr>
																				<w:t><![CDATA[Bruker]]></w:t>
																				</w:r>
																			</w:p>
																		</w:tc>
																	</w:tr>
																</w:tbl>
																<w:p/>
															</w:tc>
															<w:tc>
																<w:tcPr>
																	<w:tcW w:w="1395" w:type="dxa"/>
																	<w:tcBorders/>
																	<w:tcMar>
																		<w:bottom w:w="0" w:type="dxa"/>
																		<w:left w:w="0" w:type="dxa"/>
																		<w:top w:w="0" w:type="dxa"/>
																		<w:right w:w="0" w:type="dxa"/>
																	</w:tcMar>
																	<w:vAlign w:val="baseline"/>
																	<w:noWrap w:val="off"/>
																</w:tcPr>
																<w:pPr>
																	<w:jc w:val="right"/>
																</w:pPr>
																<w:p/>
															</w:tc>
															<w:tc>
																<w:tcPr>
																	<w:tcW w:w="2325" w:type="dxa"/>
																	<w:tcBorders/>
																	<w:tcMar>
																		<w:bottom w:w="0" w:type="dxa"/>
																		<w:left w:w="0" w:type="dxa"/>
																		<w:top w:w="0" w:type="dxa"/>
																		<w:right w:w="0" w:type="dxa"/>
																	</w:tcMar>
																	<w:vAlign w:val="baseline"/>
																	<w:noWrap w:val="off"/>
																</w:tcPr>
																<w:pPr>
																	<w:jc w:val="right"/>
																</w:pPr>
																<w:p>
																	<w:pPr>
																		<w:jc w:val="left"/>
																		<w:pBdr/>
																		<w:bidi w:val="off"/>
																	</w:pPr>
																	<w:r>
																		<w:rPr>
																			<w:color w:val="000000"/>
																			<w:rFonts w:ascii="Arial" w:fareast="Arial" w:h-ansi="Arial" w:cs="Arial"/>
																			<w:sz w:val="20"/>
																			<w:sz-cs w:val="20"/>
																			<w:spacing w:val="0"/>
																		</w:rPr>
																		<w:t><![CDATA[Printed:]]></w:t>
																	</w:r>
																</w:p>
															</w:tc>
															<w:tc>
																<w:tcPr>
																	<w:tcW w:w="4635" w:type="dxa"/>
																	<w:tcBorders/>
																	<w:tcMar>
																		<w:bottom w:w="0" w:type="dxa"/>
																		<w:left w:w="0" w:type="dxa"/>
																		<w:top w:w="0" w:type="dxa"/>
																		<w:right w:w="0" w:type="dxa"/>
																	</w:tcMar>
																	<w:vAlign w:val="baseline"/>
																	<w:noWrap w:val="off"/>
																</w:tcPr>
																<w:pPr>
																	<w:jc w:val="right"/>
																</w:pPr>
																<w:p>
																	<w:pPr>
																		<w:jc w:val="left"/>
																		<w:pBdr/>
																		<w:bidi w:val="off"/>
																	</w:pPr>
																	<w:r>
																		<w:rPr>
																			<w:color w:val="000000"/>
																			<w:rFonts w:ascii="Arial" w:fareast="Arial" w:h-ansi="Arial" w:cs="Arial"/>
																			<w:sz w:val="20"/>
																			<w:sz-cs w:val="20"/>
																			<w:spacing w:val="0"/>
																		</w:rPr>
																		<w:t><![CDATA[June 7, 2018]]></w:t>
																	</w:r>
																</w:p>
															</w:tc>
														</w:tr>
													</w:tbl>
													<w:p/>
												</w:tc>
												<w:tc>
													<w:tcPr>
														<w:tcW w:w="3030" w:type="dxa"/>
														<w:tcBorders/>
														<w:tcMar>
															<w:bottom w:w="0" w:type="dxa"/>
															<w:left w:w="0" w:type="dxa"/>
															<w:top w:w="0" w:type="dxa"/>
															<w:right w:w="0" w:type="dxa"/>
														</w:tcMar>
														<w:vAlign w:val="bottom"/>
														<w:noWrap w:val="off"/>
													</w:tcPr>
													<w:pPr>
														<w:jc w:val="right"/>
													</w:pPr>
													<w:p>
														<w:rPr>
															<w:vanish w:val="on"/>
														</w:rPr>
													</w:p>
													<w:tbl>
														<w:tblPr>
															<w:tblInd w:w="0" w:type="dxa"/>
															<w:tblStyle w:val="TableGrid"/>
															<w:tblOverlap w:val="Never"/>
															<w:tblW w:w="2745" w:type="dxa"/>
															<w:tblLook w:val="01E0"/>
															<w:tblLayout w:type="Fixed"/>
															<w:tblBorders/>
															<w:jc w:val="right"/>
														</w:tblPr>
														<w:tblGrid>
															<w:gridCol w:val="1275"/>
															<w:gridCol w:val="300"/>
															<w:gridCol w:val="1170"/>
														</w:tblGrid>
														<w:tr>
															<w:trPr/>
															<w:tc>
																<w:tcPr>
																	<w:tcW w:w="2745" w:type="dxa"/>
																	<w:gridSpan w:val="3"/>
																	<w:vmerge w:val="restart"/>
																	<w:tcBorders/>
																	<w:tcMar>
																		<w:bottom w:w="0" w:type="dxa"/>
																		<w:left w:w="0" w:type="dxa"/>
																		<w:top w:w="0" w:type="dxa"/>
																		<w:right w:w="0" w:type="dxa"/>
																	</w:tcMar>
																	<w:vAlign w:val="baseline"/>
																	<w:noWrap w:val="off"/>
																</w:tcPr>
																<w:pPr>
																	<w:jc w:val="right"/>
																</w:pPr>
																<w:p>
																	<w:pPr>
																		<w:jc w:val="right"/>
																		<w:pBdr/>
																		<w:bidi w:val="off"/>
																	</w:pPr>
																	<w:r>
																		<w:rFonts w:ascii="Arial" w:fareast="Arial" w:h-ansi="Arial" w:cs="Arial"/>
																		<w:sz w:val="20"/>
																		<w:sz-cs w:val="20"/>
																		<w:spacing w:val="0"/>
																		<w:fldChar w:fldCharType="begin"/>
																	</w:r>
																	<w:r>
																		<w:rPr>
																			<w:color w:val="000000"/>
																			<w:rFonts w:ascii="Arial" w:fareast="Arial" w:h-ansi="Arial" w:cs="Arial"/>
																			<w:sz w:val="20"/>
																			<w:sz-cs w:val="20"/>
																			<w:spacing w:val="0"/>
																		</w:rPr>
																		<w:instrText>PAGE</w:instrText>
																	</w:r>
																	<w:r>
																		<w:rFonts w:ascii="Arial" w:fareast="Arial" w:h-ansi="Arial" w:cs="Arial"/>
																		<w:sz w:val="20"/>
																		<w:sz-cs w:val="20"/>
																		<w:spacing w:val="0"/>
																		<w:fldChar w:fldCharType="end"/>
																	</w:r>
																</w:p>
															</w:tc>
														</w:tr>
													</w:tbl>
													<w:p/>
												</w:tc>
											</w:tr>
										</w:tbl>
										<w:p/>
									</w:tc>
								</w:tr>
							</w:tbl>
						</w:ftr>
						<w:pgSz w:w="16837" w:h="11905" w:orient="landscape"/>
						<w:pgMar w:top="850" w:bottom="850" w:left="850" w:right="850" w:header="850" w:footer="850"/>
						<w:pgBorders w:offset-from="page"/>
					</w:sectPr>
				</w:pPr>
			</w:p>
		</wx:sect>
		<wx:sect>
			<w:p>
				<w:rPr>
					<w:vanish w:val="on"/>
				</w:rPr>
			</w:p>
			<w:tbl>
				<w:tblPr>
					<w:tblInd w:w="0" w:type="dxa"/>
					<w:tblStyle w:val="TableGrid"/>
					<w:tblOverlap w:val="Never"/>
					<w:tblW w:w="15137" w:type="dxa"/>
					<w:tblLook w:val="01E0"/>
					<w:tblLayout w:type="Fixed"/>
					<w:tblBorders/>
				</w:tblPr>
				<w:tblGrid>
					<w:gridCol w:val="15137"/>
				</w:tblGrid>
				<w:tr>
					<w:trPr/>
					<w:tc>
						<w:tcPr>
							<w:tcW w:w="15137" w:type="dxa"/>
							<w:tcBorders/>
							<w:tcMar>
								<w:bottom w:w="0" w:type="dxa"/>
								<w:left w:w="0" w:type="dxa"/>
								<w:top w:w="0" w:type="dxa"/>
								<w:right w:w="0" w:type="dxa"/>
							</w:tcMar>
							<w:vAlign w:val="baseline"/>
							<w:noWrap w:val="off"/>
						</w:tcPr>
						<w:tbl>
							<w:tblPr>
								<w:tblInd w:w="0" w:type="dxa"/>
								<w:tblStyle w:val="TableGrid"/>
								<w:tblOverlap w:val="Never"/>
								<w:tblW w:w="15255" w:type="dxa"/>
								<w:tblLook w:val="01E0"/>
								<w:tblLayout w:type="Fixed"/>
								<w:tblBorders/>
							</w:tblPr>
							<w:tblGrid>
								<w:gridCol w:val="1710"/>
								<w:gridCol w:val="6030"/>
								<w:gridCol w:val="1755"/>
								<w:gridCol w:val="5760"/>
							</w:tblGrid>
							<w:tr>
								<w:trPr>
									<w:tblHeader w:val="on"/>
								</w:trPr>
								<w:tc>
									<w:tcPr>
										<w:tcW w:w="15255" w:type="dxa"/>
										<w:gridSpan w:val="4"/>
										<w:vmerge w:val="restart"/>
										<w:tcBorders/>
										<w:tcMar>
											<w:bottom w:w="0" w:type="dxa"/>
											<w:left w:w="0" w:type="dxa"/>
											<w:top w:w="0" w:type="dxa"/>
											<w:right w:w="0" w:type="dxa"/>
										</w:tcMar>
										<w:vAlign w:val="baseline"/>
										<w:noWrap w:val="off"/>
									</w:tcPr>
									<w:pPr>
										<w:jc w:val="center"/>
									</w:pPr>
									<w:p/>
								</w:tc>
							</w:tr>
							<w:tr>
								<w:trPr/>
								<w:tc>
									<w:tcPr>
										<w:tcW w:w="15255" w:type="dxa"/>
										<w:gridSpan w:val="4"/>
										<w:vmerge w:val="restart"/>
										<w:tcBorders/>
										<w:tcMar>
											<w:bottom w:w="0" w:type="dxa"/>
											<w:left w:w="0" w:type="dxa"/>
											<w:top w:w="0" w:type="dxa"/>
											<w:right w:w="0" w:type="dxa"/>
										</w:tcMar>
										<w:vAlign w:val="baseline"/>
										<w:noWrap w:val="off"/>
									</w:tcPr>
									<aml:annotation aml:id="4" w:type="Word.Bookmark.Start" w:name="__bookmark_6"/>
									<aml:annotation aml:id="4" w:type="Word.Bookmark.End"/>
									<w:tbl>
										<w:tblPr>
											<w:tblInd w:w="0" w:type="dxa"/>
											<w:tblStyle w:val="TableGrid"/>
											<w:tblOverlap w:val="Never"/>
											<w:tblW w:w="15270" w:type="dxa"/>
											<w:tblLook w:val="01E0"/>
											<w:tblLayout w:type="Fixed"/>
											<w:tblBorders/>
										</w:tblPr>
										<w:tblGrid>
											<w:gridCol w:val="1635"/>
											<w:gridCol w:val="13635"/>
										</w:tblGrid>
										<w:tr>
											<w:trPr/>
											<w:tc>
												<w:tcPr>
													<w:tcW w:w="1635" w:type="dxa"/>
													<w:tcBorders/>
													<w:tcMar>
														<w:bottom w:w="0" w:type="dxa"/>
														<w:left w:w="0" w:type="dxa"/>
														<w:top w:w="0" w:type="dxa"/>
														<w:right w:w="0" w:type="dxa"/>
													</w:tcMar>
													<w:vAlign w:val="baseline"/>
													<w:noWrap w:val="off"/>
												</w:tcPr>
												<w:p>
													<w:pPr>
														<w:pBdr/>
														<w:bidi w:val="off"/>
													</w:pPr>
													<w:r>
														<w:rPr>
															<w:color w:val="000000"/>
															<w:rFonts w:ascii="Arial" w:fareast="Arial" w:h-ansi="Arial" w:cs="Arial"/>
															<w:sz w:val="24"/>
															<w:sz-cs w:val="24"/>
															<w:spacing w:val="0"/>
															<w:b w:val="on"/>
															<w:b-cs w:val="on"/>
														</w:rPr>
														<w:t><![CDATA[Source:]]></w:t>
													</w:r>
												</w:p>
											</w:tc>
											<w:tc>
												<w:tcPr>
													<w:tcW w:w="13635" w:type="dxa"/>
													<w:tcBorders/>
													<w:tcMar>
														<w:bottom w:w="0" w:type="dxa"/>
														<w:left w:w="0" w:type="dxa"/>
														<w:top w:w="0" w:type="dxa"/>
														<w:right w:w="0" w:type="dxa"/>
													</w:tcMar>
													<w:vAlign w:val="baseline"/>
													<w:noWrap w:val="off"/>
												</w:tcPr>
												<w:p>
													<w:pPr>
														<w:pBdr/>
														<w:bidi w:val="off"/>
													</w:pPr>
													<w:r>
														<w:rPr>
															<w:color w:val="000000"/>
															<w:rFonts w:ascii="Arial" w:fareast="Arial" w:h-ansi="Arial" w:cs="Arial"/>
															<w:sz w:val="24"/>
															<w:sz-cs w:val="24"/>
															<w:spacing w:val="0"/>
														</w:rPr>
														<w:t><![CDATA[S:/zebrafish_160208/131023_Blanc_Sample5_14dps_C3_01_2372.d/ProteinAnalysisResults.mgf]]></w:t>
													</w:r>
												</w:p>
											</w:tc>
										</w:tr>
									</w:tbl>
									<w:p/>
								</w:tc>
							</w:tr>
							<w:tr>
								<w:trPr/>
								<w:tc>
									<w:tcPr>
										<w:tcW w:w="1710" w:type="dxa"/>
										<w:tcBorders/>
										<w:tcMar>
											<w:bottom w:w="0" w:type="dxa"/>
											<w:left w:w="0" w:type="dxa"/>
											<w:top w:w="0" w:type="dxa"/>
											<w:right w:w="0" w:type="dxa"/>
										</w:tcMar>
										<w:vAlign w:val="baseline"/>
										<w:noWrap w:val="off"/>
									</w:tcPr>
									<w:p>
										<w:pPr>
											<w:pBdr/>
											<w:bidi w:val="off"/>
										</w:pPr>
										<w:r>
											<w:rPr>
												<w:color w:val="000000"/>
												<w:rFonts w:ascii="Arial" w:fareast="Arial" w:h-ansi="Arial" w:cs="Arial"/>
												<w:sz w:val="24"/>
												<w:sz-cs w:val="24"/>
												<w:spacing w:val="0"/>
												<w:b w:val="on"/>
												<w:b-cs w:val="on"/>
											</w:rPr>
											<w:t><![CDATA[Protein:]]></w:t>
										</w:r>
									</w:p>
								</w:tc>
								<w:tc>
									<w:tcPr>
										<w:tcW w:w="13545" w:type="dxa"/>
										<w:gridSpan w:val="3"/>
										<w:vmerge w:val="restart"/>
										<w:tcBorders/>
										<w:tcMar>
											<w:bottom w:w="0" w:type="dxa"/>
											<w:left w:w="0" w:type="dxa"/>
											<w:top w:w="0" w:type="dxa"/>
											<w:right w:w="0" w:type="dxa"/>
										</w:tcMar>
										<w:vAlign w:val="baseline"/>
										<w:noWrap w:val="off"/>
									</w:tcPr>
									<w:p>
										<w:pPr>
											<w:pBdr/>
											<w:bidi w:val="off"/>
										</w:pPr>
										<w:r>
											<w:rPr>
												<w:color w:val="000000"/>
												<w:rFonts w:ascii="Arial" w:fareast="Arial" w:h-ansi="Arial" w:cs="Arial"/>
												<w:sz w:val="24"/>
												<w:sz-cs w:val="24"/>
												<w:spacing w:val="0"/>
											</w:rPr>
											<w:t><![CDATA[Uncharacterized protein (Fragment) OS=Danio rerio GN=fbn2a PE=4 SV=1]]></w:t>
										</w:r>
									</w:p>
								</w:tc>
							</w:tr>
							<w:tr>
								<w:trPr/>
								<w:tc>
									<w:tcPr>
										<w:tcW w:w="1710" w:type="dxa"/>
										<w:tcBorders/>
										<w:tcMar>
											<w:bottom w:w="0" w:type="dxa"/>
											<w:left w:w="0" w:type="dxa"/>
											<w:top w:w="0" w:type="dxa"/>
											<w:right w:w="0" w:type="dxa"/>
										</w:tcMar>
										<w:vAlign w:val="baseline"/>
										<w:noWrap w:val="off"/>
									</w:tcPr>
									<w:p>
										<w:pPr>
											<w:pBdr/>
											<w:bidi w:val="off"/>
										</w:pPr>
										<w:r>
											<w:rPr>
												<w:color w:val="000000"/>
												<w:rFonts w:ascii="Arial" w:fareast="Arial" w:h-ansi="Arial" w:cs="Arial"/>
												<w:sz w:val="24"/>
												<w:sz-cs w:val="24"/>
												<w:spacing w:val="0"/>
												<w:b w:val="on"/>
												<w:b-cs w:val="on"/>
											</w:rPr>
											<w:t><![CDATA[Accession:]]></w:t>
										</w:r>
									</w:p>
								</w:tc>
								<w:tc>
									<w:tcPr>
										<w:tcW w:w="6030" w:type="dxa"/>
										<w:tcBorders/>
										<w:tcMar>
											<w:bottom w:w="0" w:type="dxa"/>
											<w:left w:w="0" w:type="dxa"/>
											<w:top w:w="0" w:type="dxa"/>
											<w:right w:w="0" w:type="dxa"/>
										</w:tcMar>
										<w:vAlign w:val="baseline"/>
										<w:noWrap w:val="off"/>
									</w:tcPr>
									<w:p>
										<w:pPr>
											<w:pBdr/>
											<w:bidi w:val="off"/>
										</w:pPr>
										<w:r>
											<w:rPr>
												<w:color w:val="000000"/>
												<w:rFonts w:ascii="Arial" w:fareast="Arial" w:h-ansi="Arial" w:cs="Arial"/>
												<w:sz w:val="24"/>
												<w:sz-cs w:val="24"/>
												<w:spacing w:val="0"/>
											</w:rPr>
											<w:t><![CDATA[F8W453]]></w:t>
										</w:r>
									</w:p>
								</w:tc>
								<w:tc>
									<w:tcPr>
										<w:tcW w:w="1755" w:type="dxa"/>
										<w:tcBorders/>
										<w:tcMar>
											<w:bottom w:w="0" w:type="dxa"/>
											<w:left w:w="0" w:type="dxa"/>
											<w:top w:w="0" w:type="dxa"/>
											<w:right w:w="0" w:type="dxa"/>
										</w:tcMar>
										<w:vAlign w:val="baseline"/>
										<w:noWrap w:val="off"/>
									</w:tcPr>
									<w:p>
										<w:pPr>
											<w:pBdr/>
											<w:bidi w:val="off"/>
										</w:pPr>
										<w:r>
											<w:rPr>
												<w:color w:val="000000"/>
												<w:rFonts w:ascii="Arial" w:fareast="Arial" w:h-ansi="Arial" w:cs="Arial"/>
												<w:sz w:val="24"/>
												<w:sz-cs w:val="24"/>
												<w:spacing w:val="0"/>
												<w:b w:val="on"/>
												<w:b-cs w:val="on"/>
											</w:rPr>
											<w:t><![CDATA[Parent m/z:]]></w:t>
										</w:r>
									</w:p>
								</w:tc>
								<w:tc>
									<w:tcPr>
										<w:tcW w:w="5760" w:type="dxa"/>
										<w:tcBorders/>
										<w:tcMar>
											<w:bottom w:w="0" w:type="dxa"/>
											<w:left w:w="0" w:type="dxa"/>
											<w:top w:w="0" w:type="dxa"/>
											<w:right w:w="0" w:type="dxa"/>
										</w:tcMar>
										<w:vAlign w:val="baseline"/>
										<w:noWrap w:val="off"/>
									</w:tcPr>
									<w:p>
										<w:pPr>
											<w:jc w:val="left"/>
											<w:pBdr/>
											<w:bidi w:val="off"/>
										</w:pPr>
										<w:r>
											<w:rPr>
												<w:color w:val="000000"/>
												<w:rFonts w:ascii="Arial" w:fareast="Arial" w:h-ansi="Arial" w:cs="Arial"/>
												<w:sz w:val="24"/>
												<w:sz-cs w:val="24"/>
												<w:spacing w:val="0"/>
											</w:rPr>
											<w:t><![CDATA[423.69786, 2+]]></w:t>
										</w:r>
									</w:p>
								</w:tc>
							</w:tr>
							<w:tr>
								<w:trPr>
									<w:trHeight w:val="405.0"/>
								</w:trPr>
								<w:tc>
									<w:tcPr>
										<w:tcW w:w="1710" w:type="dxa"/>
										<w:tcBorders/>
										<w:tcMar>
											<w:bottom w:w="0" w:type="dxa"/>
											<w:left w:w="0" w:type="dxa"/>
											<w:top w:w="0" w:type="dxa"/>
											<w:right w:w="0" w:type="dxa"/>
										</w:tcMar>
										<w:vAlign w:val="baseline"/>
										<w:noWrap w:val="off"/>
									</w:tcPr>
									<w:p>
										<w:pPr>
											<w:pBdr/>
											<w:bidi w:val="off"/>
										</w:pPr>
										<w:r>
											<w:rPr>
												<w:color w:val="000000"/>
												<w:rFonts w:ascii="Arial" w:fareast="Arial" w:h-ansi="Arial" w:cs="Arial"/>
												<w:sz w:val="24"/>
												<w:sz-cs w:val="24"/>
												<w:spacing w:val="0"/>
												<w:b w:val="on"/>
												<w:b-cs w:val="on"/>
											</w:rPr>
											<w:t><![CDATA[Sequence:]]></w:t>
										</w:r>
									</w:p>
								</w:tc>
								<w:tc>
									<w:tcPr>
										<w:tcW w:w="6030" w:type="dxa"/>
										<w:tcBorders/>
										<w:tcMar>
											<w:bottom w:w="0" w:type="dxa"/>
											<w:left w:w="0" w:type="dxa"/>
											<w:top w:w="0" w:type="dxa"/>
											<w:right w:w="0" w:type="dxa"/>
										</w:tcMar>
										<w:vAlign w:val="baseline"/>
										<w:noWrap w:val="off"/>
									</w:tcPr>
									<w:p>
										<w:pPr>
											<w:pBdr/>
											<w:bidi w:val="off"/>
										</w:pPr>
										<w:r>
											<w:rPr>
												<w:color w:val="000000"/>
												<w:rFonts w:ascii="Arial" w:fareast="Arial" w:h-ansi="Arial" w:cs="Arial"/>
												<w:sz w:val="24"/>
												<w:sz-cs w:val="24"/>
												<w:spacing w:val="0"/>
											</w:rPr>
											<w:t><![CDATA[R.GPNVCGSR.L]]></w:t>
										</w:r>
									</w:p>
								</w:tc>
								<w:tc>
									<w:tcPr>
										<w:tcW w:w="1755" w:type="dxa"/>
										<w:tcBorders/>
										<w:tcMar>
											<w:bottom w:w="0" w:type="dxa"/>
											<w:left w:w="0" w:type="dxa"/>
											<w:top w:w="0" w:type="dxa"/>
											<w:right w:w="0" w:type="dxa"/>
										</w:tcMar>
										<w:vAlign w:val="baseline"/>
										<w:noWrap w:val="off"/>
									</w:tcPr>
									<w:p>
										<w:pPr>
											<w:pBdr/>
											<w:bidi w:val="off"/>
										</w:pPr>
										<w:r>
											<w:rPr>
												<w:color w:val="000000"/>
												<w:rFonts w:ascii="Arial" w:fareast="Arial" w:h-ansi="Arial" w:cs="Arial"/>
												<w:sz w:val="24"/>
												<w:sz-cs w:val="24"/>
												<w:spacing w:val="0"/>
												<w:b w:val="on"/>
												<w:b-cs w:val="on"/>
											</w:rPr>
											<w:t><![CDATA[Score:]]></w:t>
										</w:r>
									</w:p>
								</w:tc>
								<w:tc>
									<w:tcPr>
										<w:tcW w:w="5760" w:type="dxa"/>
										<w:tcBorders/>
										<w:tcMar>
											<w:bottom w:w="0" w:type="dxa"/>
											<w:left w:w="0" w:type="dxa"/>
											<w:top w:w="0" w:type="dxa"/>
											<w:right w:w="0" w:type="dxa"/>
										</w:tcMar>
										<w:vAlign w:val="baseline"/>
										<w:noWrap w:val="off"/>
									</w:tcPr>
									<w:p>
										<w:pPr>
											<w:pBdr/>
											<w:bidi w:val="off"/>
										</w:pPr>
										<w:r>
											<w:rPr>
												<w:color w:val="000000"/>
												<w:rFonts w:ascii="Arial" w:fareast="Arial" w:h-ansi="Arial" w:cs="Arial"/>
												<w:sz w:val="24"/>
												<w:sz-cs w:val="24"/>
												<w:spacing w:val="0"/>
											</w:rPr>
											<w:t><![CDATA[44.7]]></w:t>
										</w:r>
									</w:p>
								</w:tc>
							</w:tr>
							<w:tr>
								<w:trPr/>
								<w:tc>
									<w:tcPr>
										<w:tcW w:w="7740" w:type="dxa"/>
										<w:gridSpan w:val="2"/>
										<w:vmerge w:val="restart"/>
										<w:tcBorders/>
										<w:tcMar>
											<w:bottom w:w="0" w:type="dxa"/>
											<w:left w:w="0" w:type="dxa"/>
											<w:top w:w="0" w:type="dxa"/>
											<w:right w:w="0" w:type="dxa"/>
										</w:tcMar>
										<w:vAlign w:val="baseline"/>
										<w:noWrap w:val="off"/>
									</w:tcPr>
									<aml:annotation aml:id="5" w:type="Word.Bookmark.Start" w:name="__bookmark_7"/>
									<aml:annotation aml:id="5" w:type="Word.Bookmark.End"/>
									<w:tbl>
										<w:tblPr>
											<w:tblInd w:w="0" w:type="dxa"/>
											<w:tblStyle w:val="TableGrid"/>
											<w:tblOverlap w:val="Never"/>
											<w:tblW w:w="7739" w:type="dxa"/>
											<w:tblLook w:val="01E0"/>
											<w:tblLayout w:type="Fixed"/>
											<w:tblBorders/>
										</w:tblPr>
										<w:tblGrid>
											<w:gridCol w:val="1702"/>
											<w:gridCol w:val="6037"/>
										</w:tblGrid>
										<w:tr>
											<w:trPr/>
											<w:tc>
												<w:tcPr>
													<w:tcW w:w="1702" w:type="dxa"/>
													<w:tcBorders/>
													<w:tcMar>
														<w:bottom w:w="0" w:type="dxa"/>
														<w:left w:w="0" w:type="dxa"/>
														<w:top w:w="0" w:type="dxa"/>
														<w:right w:w="0" w:type="dxa"/>
													</w:tcMar>
													<w:vAlign w:val="baseline"/>
													<w:noWrap w:val="off"/>
												</w:tcPr>
												<w:p>
													<w:pPr>
														<w:pBdr/>
														<w:bidi w:val="off"/>
													</w:pPr>
													<w:r>
														<w:rPr>
															<w:color w:val="000000"/>
															<w:rFonts w:ascii="Arial" w:fareast="Arial" w:h-ansi="Arial" w:cs="Arial"/>
															<w:sz w:val="24"/>
															<w:sz-cs w:val="24"/>
															<w:spacing w:val="0"/>
															<w:b w:val="on"/>
															<w:b-cs w:val="on"/>
														</w:rPr>
														<w:t><![CDATA[Modification:]]></w:t>
													</w:r>
												</w:p>
											</w:tc>
											<w:tc>
												<w:tcPr>
													<w:tcW w:w="6037" w:type="dxa"/>
													<w:tcBorders/>
													<w:tcMar>
														<w:bottom w:w="0" w:type="dxa"/>
														<w:left w:w="0" w:type="dxa"/>
														<w:top w:w="0" w:type="dxa"/>
														<w:right w:w="0" w:type="dxa"/>
													</w:tcMar>
													<w:vAlign w:val="baseline"/>
													<w:noWrap w:val="off"/>
												</w:tcPr>
												<w:p>
													<w:pPr>
														<w:pBdr/>
														<w:bidi w:val="off"/>
													</w:pPr>
													<w:r>
														<w:rPr>
															<w:color w:val="000000"/>
															<w:rFonts w:ascii="Arial" w:fareast="Arial" w:h-ansi="Arial" w:cs="Arial"/>
															<w:sz w:val="24"/>
															<w:sz-cs w:val="24"/>
															<w:spacing w:val="0"/>
														</w:rPr>
														<w:t><![CDATA[Carbamidomethyl: 5]]></w:t>
													</w:r>
												</w:p>
											</w:tc>
										</w:tr>
									</w:tbl>
									<w:p/>
								</w:tc>
								<w:tc>
									<w:tcPr>
										<w:tcW w:w="1755" w:type="dxa"/>
										<w:tcBorders/>
										<w:tcMar>
											<w:bottom w:w="0" w:type="dxa"/>
											<w:left w:w="0" w:type="dxa"/>
											<w:top w:w="0" w:type="dxa"/>
											<w:right w:w="0" w:type="dxa"/>
										</w:tcMar>
										<w:vAlign w:val="baseline"/>
										<w:noWrap w:val="off"/>
									</w:tcPr>
									<w:p/>
								</w:tc>
								<w:tc>
									<w:tcPr>
										<w:tcW w:w="5760" w:type="dxa"/>
										<w:tcBorders/>
										<w:tcMar>
											<w:bottom w:w="0" w:type="dxa"/>
											<w:left w:w="0" w:type="dxa"/>
											<w:top w:w="0" w:type="dxa"/>
											<w:right w:w="0" w:type="dxa"/>
										</w:tcMar>
										<w:vAlign w:val="baseline"/>
										<w:noWrap w:val="off"/>
									</w:tcPr>
									<w:p/>
								</w:tc>
							</w:tr>
							<w:tr>
								<w:trPr/>
								<w:tc>
									<w:tcPr>
										<w:tcW w:w="15255" w:type="dxa"/>
										<w:gridSpan w:val="4"/>
										<w:vmerge w:val="restart"/>
										<w:tcBorders/>
										<w:tcMar>
											<w:bottom w:w="0" w:type="dxa"/>
											<w:left w:w="0" w:type="dxa"/>
											<w:top w:w="0" w:type="dxa"/>
											<w:right w:w="0" w:type="dxa"/>
										</w:tcMar>
										<w:vAlign w:val="baseline"/>
										<w:noWrap w:val="off"/>
									</w:tcPr>
									<w:p/>
								</w:tc>
							</w:tr>
							<w:tr>
								<w:trPr>
									<w:trHeight w:val="6750.0"/>
								</w:trPr>
								<w:tc>
									<w:tcPr>
										<w:tcW w:w="15255" w:type="dxa"/>
										<w:gridSpan w:val="4"/>
										<w:vmerge w:val="restart"/>
										<w:tcBorders/>
										<w:tcMar>
											<w:bottom w:w="0" w:type="dxa"/>
											<w:left w:w="0" w:type="dxa"/>
											<w:top w:w="0" w:type="dxa"/>
											<w:right w:w="0" w:type="dxa"/>
										</w:tcMar>
										<w:vAlign w:val="baseline"/>
										<w:noWrap w:val="off"/>
									</w:tcPr>
									<w:p>
										<w:r>
											<w:pict>
												<v:shapetype id="_x0000_t79" coordsize="21600,21600" o:spt="75" o:preferrelative="t" path="m@4@5l@4@11@9@11@9@5xe" filled="f" stroked="f">
													<v:stroke imagealignshape="false" joinstyle="miter"/>
													<v:formulas>
														<v:f eqn="if lineDrawn pixelLineWidth 0"/>
														<v:f eqn="sum @0 1 0"/>
														<v:f eqn="sum 0 0 @1"/>
														<v:f eqn="prod @2 1 2"/>
														<v:f eqn="prod @3 21600 pixelWidth"/>
														<v:f eqn="prod @3 21600 pixelHeight"/>
														<v:f eqn="sum @0 0 1"/>
														<v:f eqn="prod @6 1 2"/>
														<v:f eqn="prod @7 21600 pixelWidth"/>
														<v:f eqn="sum @8 21600 0 "/>
														<v:f eqn="prod @7 21600 pixelHeight"/>
														<v:f eqn="sum @10 21600 0"/>
													</v:formulas>
													<v:path o:extrusionok="f" gradientshapeok="t" o:connecttype="rect"/>
													<o:lock v:ext="edit" aspectratio="t"/>
												</v:shapetype>
												<w:binData w:name="wordml://79.png">iVBORw0KGgoAAAANSUhEUgAABUcAAAJdCAIAAACeV1HeAABexElEQVR4nO3dYXbiONcuUIaXMdxxZDgZxv3PO5SaCV8TCBiwbMtI4ljee/XqRaVAlsWxrKdsyOG0cQcAAADYrU+n8nd1sAsAAACwglQPAAAAWyXVAwAAwFZJ9QAAALBVm0z1/X01AAAAAKwQJhIfv//rydfPvxUvjbILAAAA0FaMVP/v5+v3krtUDwAAAMtFSPXny/Tfx/P/pXoAAABY7uOp/nyZ/jfMS/UAAACQ58Op/nKZ/vZQqgcAAIDlPpnqb5fpf0n1AAAAkOeTqf73a+9fXC/dZ5DqAQAA2KePf67+xrV6ADpz/O8UdXo6tR2/T4ev05rTHQDACKkeAKr5Ppye7kF7/QkAwBsqpPrzx+VfFix/d9unVzJSPUCH9j5Fn6/Mfw/+/O/0dTgdP9WbKPZeFQBQVPlU/5vfH8L74Fvxzg8TyV6qB+jQ7qfo35vwj39/+vfzGPJ3avdVAQAllUz1v5H99ZL84LfXvfypiP+29z8AQhr7WtS9uJ6lhrfc/3zdHn+6dx/26cIEgH6cz6x5Gfr3Wvz9ovpvlB9eY3++HP90DX7iav1ag114vCQCwKdln2X6c78J3+33V6oCAArKT/UPwXwko8+k+jfutE+R6gHCkt/uYd7t939UBQAUtCbV35L74APzL393+7NUD8DOXW68H9x+DwBQyrpUf/sM/Ug8D5Dqf/9/+e848ToAaOJ8lf7L7fcAQA1vpvqRT8h//nP1t/sbzx9l/DqV/AcEAFjh9yZ8t98DABWsvwP/v6Q+mtBfftjiO/BvrT9en/9dRRW9LwCALP/73/8+3QXCURUAUNDab8u7Xn1//eX0Ixfjl/2++gUdTft71svn6oe/TwiA5uQ3XqkKACgoO9Vfbr1/vPZ+zeyD31d/eL49//dpo3fsv0+qBwhLfuOVqgCAgtZ+rj6SmTvwjyMvAQAAgA70mOpvH6T/+fLVRACf5aosr1QFABTUY6r/+vr7zXYiPcCHyW+8UhUAUFBnqR6AWOQ3XqkKAChIqgcAAICtkuoBqMhVWV6pCgAoSKoHoCL5jVeqAgAKkuoBqEh+49XmquLfz+n7+OlOAECCVE8sP7ffYPD739fPpzsEmZ5q+ParNmnk3+lrMP6Hr5N3gIW+Dw8H7yXG/3dEHwep/ltFEc/363rp6ATEUpep73j78+9p9Jh8OkFJ9cTy3/rpfmb6nVYEezbk+/FXah6/Xd9relX2v+h1C2MX3oKYwl2rP778O/K/8+/J/Xe6nom+v8//iUnE9N9E9/TbnF9/AinfTxfSpPptkuqJ5SHVXy57Oi2xFa6NjGmX3y7p69hoa7wjWqofudT5SEYitOPjtdbf5ZPJkIX+mwC/fwZJXqrfJqmeWKR6Nuz4fKGYU8P8drlQf2yzMd4TK9VP/3uca/Vswffw7COVkeNSPMfvvxW4+tkmqZ5YHlK9K5992cOhevy+fyj3+OnONBDqPT0PfvjPPIcaMS6m/z3I5+o3wZE1vJ3kXNKuiKiKxa7/JHQL81L9YqFqTKonlodvGrN46suODtXjXr4tb8l72uyq7EOqH3xnXqi7J3Z0FEwKda1+yV0evgM/OEfW8CZ8t99fqIqFbjd6XC/XS/WLhaqxTlI9Hbi8m7dr9U/fevXp3sGM0dnp8uV5n+7aLpwS2ey2WPl0BwnqXBz594V9utdwdyvLa5h/jGSf7h2hPZ0or8UzKKFPd3AD/hfGuTcZ57GQOtgFboZ34B99iLEvOzxUu/9iiCXv6f8++m15367Vh9SuKpaZ/bY8gnNknf5uvHf7/Y2qWGh4ojxfrv92rX6pUDUm1RPLyLflmVl60f+henxcS+3gy/Oivaevv9lOqmeRid9sxxY4ss4uvw/Y7fd/VMVCr1+1aO29UKga22Sqf7354dM9opinVH/6+y2artizCd+3b4VQt39aX5U9PrwFrlnFFO1a/YXjl61zLYQVnv75+3Kr7DH1bKLqIRLfduH1ZtfzdRv/1g7wOTHzG5+lKgCgoK5S/esX3kS79xJgb+Q3XqkKACior1Q/9tvOj5/oEvDKOr4/3tNcRgxqcGTxSlVQW6ga6y3VD2+5f/2ENvBBoeY+iljynnrfh4zGhXGgLBXFK1VBbaFqrLdUf7rddf/Pb2WAWELNfRQh1ecyGhfGgbJUFK9UBbWFqrEOU/35mxv9uk6AGEKd8whCVQBAQR2m+tsvWvQ7aSAU6/j+eE9zGTGowZHFK1VBbaFqrMdUf/kVd36hHQQTau6jCHfg5zIaF8aBslQUr1QFtYWqsT5TvV9oBwGFmvsoQqrPZTQujANlqSheqQpqC1VjPab6owv1AFGEOucRhKoAgII6TPXfB7/QDiKyju+P9zSXEYMaHFm8UhXUFqrGOkz1QEyh5j6KcAd+LqNxYRwoS0XxSlVQW6gak+qBRkLNfRQh1ecyGhfGgbJUFK9UBbWFqjGpHoCKQp3zCEJVAEBBUj3QiHV8f7ynuYwY1ODI4pWqoLZQNSbVA42Emvsowh34uYzGhXGgLBXFK1VBbaFqTKoHGgk191GEVJ/LaFwYB8pSUbxSFdQWqsakegAqCnXOIwhVAQAFbSnVH9I+3TVgnnV8f7ynuYwY1ODI4pWqoLZQNdZDJO5gF2APQs19FOEO/FxG48I4UJaK4pWqoLZQNSbVA42EmvsoQqrPZTQujANlqSheqQpqC1VjUj0AFYU65xGEqgCAgqR6oBHr+P54T3MZMajBkcUrVUFtoWpMqgcaCTX3UYQ78HMZjQvjQFkqileqgtpC1ZhUDzQSau6jCKk+l9G4MA6UpaJ4pSqoLVSNSfUAVBTqnEcQqgIACpLqgUas4/vjPc1lxKAGRxavVAW1haoxqR5oJNTcRxHuwM9lNC6MA2WpKF6pCmoLVWNSPdBIqLmPIqT6XEbjwjhQlorilaqgtlA1JtUDUFGocx5BqAoAKEiqBxqxju+P9zSXEYMaHFm8UhXUFqrGpHqgkVBzH0W4Az+X0bgwDhSnqHiiJKgtVI1J9UAjoeY+ipDqcxmNC+NAcYqKJ0qC2kLVmFQPQEWhznkEoSoAoCCpHmjEOr4/3tNcRgwqcXDxRElQW6gak+qBRkLNfRThDvxcRuPCOFCcouKJkqC2UDUm1QONhJr7KEKqz2U0LowDxSkqnigJagtVY5tM9YcXn+4RAONCnfMIQlUAQEE9ROIOdgH2wDq+P97TXEYMKnFw8URJUFuoGpPqgUZCzX0U4Q78XEbjwjhQnKLiiZKgtlA1JtUDjYSa+yhCqs9lNC6MA8UpKp4oCWoLVWNSPQAVhTrnEYSqAICCpHqgEev4/nhPcxkxqMTBxRMlQW2hakyqBxoJNfdRhDvwcxmNC+NAcYqKJ0qC2kLVmFQPNBJq7qMIqT6X0bgwDhSnqHiiJKgtVI1J9QBUFOqcRxCqAgAKkuqBRqzj++M9zWXEoBIHF0+UBLWFqjGpHmgk1NxHEe7Az2U0LowDxSkqnigJagtVY1I90EiouY8ipPpcRuPCOFCcouKJkqC2UDUm1QNQUahzHkGoCgAoSKoHGrGO74/3NJcRA2jDfEttoWqsbao/fh++fv6N/92/n6/D3fdxeatSPWxCqLmPItyBn8toXBgHoDbzDLWFqrFWqf6/PH+RTPXH7/tf/T57cbCX6mETQs19FCHV5zIaF8aBwv6dvg6nw3fy74/f/y0XT6k1KF0yz1BbqBpreq3+fDk+mepXPvMk1QMEFuqcRxCqgrJ+vk5fPy8/PZ6T/O0i0b+f0+HrJNcDXQqa6s8X66V66It1fH+8p7mMGJT3m96PTz+8XL0fpPr/fD/+kb6Zb6ktVI2FTPW/H7FfHOqletiGUHMfRbgDP5fRuDAOLPHz9XxT/ej19tEL9ZcA/xTjXa7fFfMMtYWqsYCpfjzTHyZV6zJQTKi5jyKk+lxG48I4sMjx+cPwIxfbf6/JP60abzn/+fljT6ZX5hlqC1Vj0VJ95mX6X1I9QFihznkEoSpY6OE6/Oid9i8/PH8x3t8V/td/BXATPtClUKl+TaQ/SfWwEdbx/fGe5jJikGV4z3zyK/EGN9U/3WP/muH/a0Sq3wnzLbWFqrHPpvphjM/7bXZDUj1sQqi5jyLcgZ/LaFwYB5a7JvPfm+ePr3/9mOovv8Hu+b/Bh/Ol+v0wz1BbqBpr/vvqL64T6iDVPz1h+Kw5Uj1sQqi5jyKk+lxG48I4sNzljvrzRfjRX0c/elv+H3fg75l5htpC1VgPXzXXwS4A9CrUOY8gVAUZ/n5H3fhHNCe/AM+35QE7IdUDjVjH98d7msuIwQrnX3GX/o1045+3/+U32+2Z+ZbaQtWYVA80Emruowh34OcyGhfGgSwzt81P3oSf0Q59Mc9QW6gak+qBRkLNfRQh1ecyGhfGgQzH+QvsE5frb1yo3xvzDLWFqjGpHoCKQp3zCEJVsNz3YT6xXz97P/p1er8u343vE/VAr6R6oBHr+P54T3MZMSju8uvr4In5ltpC1ZhUDzQSau6jCHfg5zIaF8aBgqR6RplnqC1UjUn1QCOh5j6KkOpzGY0L40BBUj2jzDPUFqrGpHoAKgp1ziMIVUFBUj2AVA80Yh3fH+9pLiMGxUn1jDLfUluoGpPqgUZCzX0U4Q78XEbjwjhQkFTPKPMMtYWqMakeaCTU3EcRUn0uo3FhHChIqmeUeYbaQtWYVA9ARaHOeQShKihIqgeQ6oFGrOP74z3NZcSgOKmeUeZbagtVY5tM9YcXn+4RMC/U3EcR7sBfwYCcDAJFSfWMMs9QW6ga6yESd7ALsAeh5j6KkOpXMCAng0BRUj2jzDPUFqrGpHoAKgp1ziMIVUFBUj2AVA80Yh3fH+/pCgYNypLqGWWypbZQNSbVA42Emvsowh34KxiQk0GgKKmeUeYZagtVY1I90EiouY8ipPoVDMjJIFCUVM8o8wy1haoxqR6AikKd8whCVVCQVA8g1QONWMf3x3u6gkGDsqR6RplsqS1UjUn1QCOh5j6KcAf+CgbkZBAoSqpnlHmG2kLVmFQPNBJq7qMIqX4FA3IyCBQl1TPKPENtoWpMqgegolDnPIJQFRQk1QNI9UAj1vH98Z6uYNCgLKmeUSZbagtVY1I90EiouY8i3IG/ggE5GQSKkuoZZZ6htlA1JtUDjYSa+yhCql/BgJwMAkVJ9Ywyz1BbqBqT6gGoKNQ5jyBUBQVJ9QBSPdCIdXx/vKcrGDQoS6pnlMmW2kLVmFQPNBJq7qMId+CvYEBOBoGipHpGmWeoLVSNSfVAI6HmPoqQ6lcwICeDQFFSPaPMM9QWqsakegAqCnXOIwhVQUFSPcCWUv0h7dNdA+ZZx/fHe7qCQYOypHpGmWypLVSN9RCJO9gF2INQcx9FuAN/BQNyMggUJdUzyjxDbaFqTKoHGgk191GEVL+CATkZBIqS6hllnqG2UDUm1QNQUahzHkGoCgqS6gGkeqAR6/j+eE9XMGhQllTPKJMttYWqMakeaCTU3EcR7sBfwYCcDAJFSfWMMs9QW6gak+qBRkLNfRQh1a9gQE4GgaKkekaZZ6gtVI1J9QBUFOqcRxCqgoKkegCpHmjEOr4/3tMVDBqUJdUzymRLbaFqTKoH2gk1/fE+d+CvYEBOBoGipHpGmWeoLVSNSfVAO6GmP94n1a9gQE4GgaKkekaZZ6gtVI1J9QBUFOqcRxCqgoKkegCpHmjHUr4z3tAVDBqUJdUzymRLbaFqTKoH2gk1/fE+d+CvYEBOBoGipHpGmWeoLVSNSfVAO6GmP94n1a9gQE4GgaKkekaZZ6gtVI1J9QBUFOqcRxCqgoKkegCpHmjHUr4z3tAVDBqUJdUzymRLbaFqTKoH2gk1/fE+d+CvYEBOBoGipHpGmWeoLVSNbTLVH158ukfAIqGmP94n1a9gQE4GgaKkekaZZ6gtVI31EIk72AWAXoU65xGEqqAgqR5AqgfasZTvjDd0BYMGZUn1jDLZUluoGpPqgXZCTX+8zx34KxiQk0GgKKmeUeYZagtVY1I90E6o6Y/3SfUrGJCTQaAoqZ5R5hlqC1VjUj0AFYU65xGEqqAgqR5AqgfasZTvjDd0BYMGZUn1jDLZUluoGpPqgXZCTX+8zx34KxiQk0GgKKmeUeYZagtVY1I90E6o6Y/3SfUrGJCTQaAoqZ5R5hlqC1VjUj0AFYU65xGEqqAgqR5AqgfasZTvjDd0BYMGZUn1jDLZUluoGpPqgXZCTX+8zx34KxiQk0GgKKmeUeYZagtVY1I90E6o6Y/3SfUrGJCTQaAoqZ5R5hlqC1VjUj0AFYU65xGEqqAgqR5AqgfasZTvjDd0BYMGZUn1jDLZUluoGmub6o/fh6+ff+m///fzdfj1fcxoVaqHrQg1/fE+d+CvYEBOBoGipHpGmWeoLVSNtUr1/+X5i3SqPz/lL80PH8+S6mErQk1/vE+qX8GAnAwCRUn1jDLPUFuoGmt6rf58KT6Z6h+v45+fujTWS/UAYYU65xGEqqAgqR4gTKp/vjqfcbVeqoetsJTvjDd0BYMGZUn1jDLZUluoGttMqj9MqtptoJRQ0x/vcwf+CgbkZBAoSqpnlHmG2kLV2GZS/QSpHrYi1PTH+6T6FQzIySBQlFTPKPMMtYWqMakegIpCnfMIQlVQkFQPECbV+7Y82AFL+c54Q4GPk+oZ5QxFbaFq7LOp/vf30//9xG+2g+6Fmv54nzvwWUdVUJBUzyjzDLWFqrHmv6/+4prYH1L98GmLE/2ZVA9bEWr6431SPeuoCgqS6hllnqG2UDXWwxfId7ALAL0Kdc77vH+nr/8SyHfy74/f53yS+qxaN1QFBUn1AFI90I6lfGe8obl+vk5fP/fHlzRy+e/495x/P6fD16n3XA/FSPWMcoaitlA1JtUD7YSa/nifO/DzHB/S+/cgup8v0Q/++H04ZX0SbXNUBQVJ9Ywyz1BbqBqT6oF2Qk1/vE+qvzhfdX+8qX70evvwQv2z474u1++hKmhGqmeUeYbaQtWYVA9ARaHOebUcnz8MP3Kx/fcT9akPzP/3/IfAP/nkDuyiKmhFqgeQ6oF2LOU74w29ebgO/3jhfeqHly/PGwvw3d+ED6VI9YxyhqK2UDUm1QPthJr+eJ878G+G98yP32l/nLqp/nwP/+Pf/veTjlP9TqqCNqR6RplnqC1UjUn1QDuhpj/eJ9UPXa+u/15+P77+9WSqf73lXqqHhaR6RplnqC1UjUn1AFQU6pxX1fl77L9/L9qP/jr60TvwH/925pP5HdlPVdCAVA8g1QPtWMp3xhv6IP0h+dvf3v/q+BD+n79Fv/dvy4OCpHpGOUNRW6gak+qBdkJNf7zPHfhPXj8e//S3w8/bfx+uaeT834JfjNeTXVUFtUn1jDLPUFuoGpPqgXZCTX+8T6p/MnPb/PRN+Mvb2b5dVQW1SfWMMs9QW6gak+oBqCjUOa+u6e/D+zX+9fiPur9Qf9pVVVCfVA+wyVR/ePHpHgGLWMp3xhs69H2YT+zXz96Pfp3er/NX7vlEPeSQ6hnlDEVtoWqsh0jcwS7AToSa/nifO/CzyB43qoKCHFmMMs9QW6gak+qBdkJNf7xPqs8ie9yoCgpyZDHKPENtoWpMqgegolDnvM+SPW5UBQU5sgCkeqAdS/nOeEOzyB5QgyOLUc5Q1BaqxqR6oJ1Q0x/vcwd+FtnjRlVQkCOLUeYZagtVY1I90E6o6Y/3SfVZZI8bVUFBjixGmWeoLVSNSfUAVBTqnPdZsseNqqAgRxaAVA+0YynfGW9oFtkDanBkMcoZitpC1ZhUD7QTavrjfe7AzyJ73KgKCnJkMco8Q22hakyqB9oJNf3xPqk+i+xxoyooyJHFKPMMtYWqMakegIpCnfM+S/a4URUU5MgCkOqBdizlO+MNzSJ7QA2OLEY5Q1FbqBqT6oF2Qk1/vM8d+FlkjxtVQUGOLEaZZ6gtVI1J9UA7oaY/3rfwDfW+X8geN0qCghxZjDLPUFuoGpPqAagr1Gnvg2SPGyVBQY4sAKkeaMdSvjPe0CyyB9TgyGKUMxS1haoxqR5oJ9T0x/vcgZ9F9rhREhTkyGKUeYbaQtWYVA+0E2r6431SfRbZ40ZJUJAji1HmGWoLVWNbSvWHtE93DYCkUKe9D5I9bpQEBTmyAHqIxB3sAuyEpXxnvKFZZA+owZHFKGcoagtVY1I90E6o6Y/3uQM/i+xxoyQoyJHFKPMMtYWqMakeaCfU9Mf7pPossseNkqAgRxajzDPUFqrGpHoA6gp12vsg2eNGSVCQIwtAqgfasZTvjDc0i+wBNTiyGOUMRW2hakyqB9oJNf3xPnfgZ5E9bpQEBTmyGGWeobZQNSbVA+2Emv54n1SfRfa4URIU5MhilHmG2kLVmFQPQF2hTnsfJHvcKAkKcmQBSPVAO5bynfGGZpE9oAZHFqOcoagtVI1J9UA7oaY/3ucO/Cyyx42SoCBHFqPMM9QWqsakeqCdUNMf75Pqs8geN0qCghxZjDLPUFuoGpPqAagr1Gnvg2SPGyVBQY4sAKkeaMdSvjPe0CyyB9TgyGKUMxS1haoxqR5oJ9T0x/vcgZ9F9rhREhTkyGKUeYbaQtWYVA+0E2r6431SfRbZ40ZJUJAji1HmGWoLVWNSPQB1hTrtfZDscaMkKMiRBSDVA+1YynfGG5pF9oAaHFmMcoaitlA1JtUD7YSa/nifO/CzyB43SoKCHFmMMs9QW6ga22SqP7z4dI+ARUJNf7xPqs8ie9woCQpyZDHKPENtoWqsh0jcwS4AdCzUae+DZI8bJUFBjiwAqR6AlWSzLLIH1ODIYpQzFLWFqjGpHoCV3IGfRfa4URIU5MhilHmG2kLVmFQPwEpSfRbZ40ZJUJAji1HmGWoLVWNSPdDKv9PXf2uv7+TfH7/PK7Offw27RBOhTnsfJHvcKAkKcmQBSPVAIz9fp6+fxx8dT4ev0zDF//t5/gmRyWZZZA+owZHFKGcoagtVY1I90MTxvOo6Pv7x/N9Lhv8+nL6PJzbBHfhZZI8bJUFBjixGmWeoLVSNSfXAW36+nm+qH73ePnKhPvFMl+s3RKrPInvcKAkKcmQxyjxDbaFqTKoH3nN8/jD8yMX230/Uv35gfjzAJ57MdoU67X2Q7HGjJCjIkQUg1QPvergO/3Sn/cQP05fl3YS/FbJZFtkDanBkMcoZitpC1ZhUD7xrGM5H77R//Va81xcO/deIVL8J7sDPInvcKAkKcmQxyjxDbaFqTKoHCrheXf+9ef74+tdSfaek+iyyx42SoCBHFqPMM9QWqsakeqCA86+a//5N6aO/jt4d+PsW6rT3QbLHjZKgIEcWQLtU/+/n6/ArvVg/fh9uMpb0Uj183u9V+kPqW+58W16nZLMssgfU4MhilDMUtYWqsUap/pzX/3L68PHTU77+FvK/+X5psJfqIYLzr7hL/0a658/b335f/eW/wRV+v9luQ9yBn0X2uFESFOTIYpR5htpC1VibVP9fSP+6X3k7X7V/SeznHz4952vhxTqpHiKYuW0+cRN+djtEItVnkT1ulAQFObIYZZ6htlA11iTVP1+dH71a/3t5/i/I54R6qR4CSHwf3tD41+M/cqG+S6FOex8ke9woCQpyZAHESfWnwUfvD8sj/UmqhwC+D/OJ/frZ+9Gv0/t1/so9n6jfFNksi+wBNTiyGOUMRW2hamw61T981n29Ran+fnn+Gu4fN3yY9G4PgcqsurrkDvwsjoIbJUFBjixGmWeoLVSNTUfiwcXzvK+lf7Qk1T/97HfLCzco1UN8Vl1dkuqzOApulAQFObIYZZ6htlA1tvRC90O+z473C74tb+ld+iOkeojPqmvPQp32PshRcKMkKMiRBbA01Q9/lfzd4rvzE7/Z7vffCoa33f89J+dSvVQPG2DV1SXZLIujAGpwZDHKGYraQtXY+jvws36l/O0Fh9f77O//NDD8p4OMlqV6iM+qq1dLTmmhTnsf5Ci4URIU5MhilHmG2kLVWJNvy6tMqof4rLp6JdUv5yi4URIU5MhilHmG2kLV2Gyqfwn1GR94b0Sqh/isuvYs1GnvgxwFN0qCghxZAPmp/v4b6KKQ6iE+q65eiWfLOQqgBkcWo5yeqC1UjblWD7Rg1dUrd+Av5yi4URIU5MgixVRDVaEKLJHqx7/y/t3fW1+JVA/xWXX1SqpfzlEwpCooxZFFinmGqkIVWP61+nikeojPqmvPQp32PshRMKQqKMWRBbD099VH1sEuQPesunolmy3nKIAaHFmkOENRVagCG031t19ol7oRP9Y9+FI9xGfV1St34C/nKBhSFZTiyCLFPENVoQrMtXqgBauuXkn1yzkKhlQFpTiySDHPUFWoAptJ9ber9qf7hftwn7SX6iE+q649C3Xa+yBHwZCqoBRHFsB0qh/8bvrbw3jfoCfVQ3xWXb2SzZZzFEANjixSnKGoKlSBLf0O/HOov3ycfpD0g5DqIT6rrl4tvwP/crtX/R7F5SgYCrUYYtMcWaSYZ6gqVIEtTfXn2+8v35En1QP5rLp6JdUv5ygYCrUYYtMcWaSYZ6gqVIHNf67+9mX4L/k+ip0vE2ETrLr2TKq/cBQMhVoMsWmOLIDZNdbTd+Td78T/oNdftffZ/gCzrLp6tTybma4dBVCDI4sU/3pIVaEKrIc1Vge7AN2z6uqVO/CXcxQMhVoMsWmOLFLMM1QVqsBm11i/F+efffpi/aOdLxNhE6y6eiXVL+coGAq1GGLTHFmkmGeoKlSBLfh99bEi/IidLxNhE6y69kyqv3AUDIVaDLFpjiyA2e/Ajx/qpXrYAKuuXvlc/XKOAqjBkUWKfz2kqlAFJtUDLVh19cod+Ms5CoZCLYbYNEcWKeYZqgpVYAt/s11oO18mwiZYdfVKql/OUTAUajHEpjmySDHPUFWoAptbY52/LC/61fqdLxNhE6y69kyqv3AUDIVaDLFpjiyA+Tvwx8TK+TtfJsImWHX1yufql3MUQA2OLFL86yFVhSqwHtZYHewCdM+qq1fuwF/OUTAUajHEpjmySDHPUFucGluwxvq7YP97gf7319fHulQv1cMGWHX1SqpfzlEwFGclxNY5skgxz1BbnBqbWWP9fax+8PH6eN+Lv/NlImyCVdeeSfUXjoKhOCshts6RBTD7ufrLV+APUv35Yazvxd/5MhE2waqrVz5Xv5yjAGpwZJHiXw+pLU6NSfVAC1ZdvXIH/nKOgqE4KyG2zpFFinmG2uLU2PQa6xbm3YEPvMWqq1dS/XKOgqE4KyG2zpFFinmG2uLU2Nwa65rhh5+vD3alXqqHLbDq2jOp/sJRMBRnJcTWObIAFqyxfpN80F9V/2vny0TYBKuuXvlc/XKOAqjBkUWKfz2ktjg1tvBz9Y8/Cxbtd75MhE2w6uqVO/CXcxQMxVkJsXWOLFLMM9QWp8byU71vywPyWXX1SqpfzlEwFGclxNY5skgxz1BbnBrb0rX6Q9onugNksOraM6n+wlEwFGclxNY5sgASa6xzdE+Kdf+9a/WwBVZdvfK5+uUcBVCDI4sU/3pIbXFqLP9afTw7XybCJlh19cod+Ms5CobirITYOkcWKeYZaotTYz2ssTrYBeieVVevpPrlHAVDcVZCbJ0jixTzDLXFqbHZNdbj77ULeQ/+zpeJsAlWXXsm1V84CobirITYOkcWwMwaK96vsRux82UibIJVV698rn45RwHU4Mgixb8eUlucGpv9XH38UC/VwwZYdfXKHfjLOQqG4qyE2DpHFinmGWqLU2NSPdCCVVevpPrlHAVDcVZCbJ0jixTzDLXFqbH5O/Djfwn+zpeJsAlWXXsm1V84CobirITYOkcWwNwa6/xledGv1u98mQibYNXVK5+rX85RADU4skjxr4fUFqfG5u/AHxMr5//XoTgDCoyy6uqVO/CXcxQMOXFTiiOLFPMMtcWpsR7WWFI9xGfV1SupfjlHwZATN6U4skgxz1BbnBrrYY3VwS5A96y69kyqv3AUDMVZCbF1jiyA0TXW5HfkxfukvWv1EJ9VV698rn45RwHU4MgiRUCgtjg1lkr106R6II9VV6/cgb+co2DIiZtSHFmkmGeoLU6NuVYPtGDV1SupfjlHwZATN6U4skgxz1BbnBrrYY3VwS5A96y69kyqv3AUDMVZCbF1jiyAHtZYrtVDfFZdvfK5+uUcBVCDI4sUAYHa4tRYD2ssqR7is+rqlTvwl3MUDDlxU4ojixTzDLXFqbFNrrFev74vzoACo6y6eiXVL+coGHLiphRHFinmGWqLU2M9rLE62AXonlXXnkn1F46CoTgrIbbOkQXQwxrLtXqIz6qrVz5Xv5yjAGpwZJEiIFBbnBrrYY0l1UN8Vl29cgf+co6CISduSnFkkWKeobY4NdbDGkuqh/isunol1S/nKBhy4qYURxYp5hlqi1NjPayxOtgF6J5V155J9ReOgqE4KyG2zpEF0MMay7V6iM+qq1c+V7+cowBqcGSRIiBQW5wa62GNJdVDfFZdvXIH/nKOgiEnbkpxZJFinqG2ODXWwxpLqof4rLp6JdUv5ygYcuKmFEcWKeYZaotTYz2ssTrYBeieVdeebSjVv3ayYLcdBUNxVkJsnSMLYANrrFmu1UN8Vl296uxz9VI9bI4jixQBgdri1NgG1lizpHqIz6qrV53dgS/VN+PETSmOLFLMM9QWp8Y2sMaaJdVDfFZdvZLqcxp3FNw5cVOKI4sU8wy1xamxDayxZnWwC9A9q649k+r/mnIU3MVZCbF1jiyAdmusfz9fl7XR93HJs2aeN+RaPcRn1dUrn6vPadxRAOU5skgREKgtTo01WmMdv+8pffj4wW+i//r5l9u4VA/xWXX1yh34OY07Cu6cuCnFkUWKeYba4tRYmzXWf0F+kNbP6f011v9m+sXX54ekeojPqqtXUn1O446COyduSnFkkWKeobY4NdZkjfV8dX7sav051K+4Tn8Wf5kIWHXtmVT/15Sj4C7OSoitc2QBhEn15599fd0+VJ9z2d61eojPqqtXPlef07ijAMpzZJEiIFBbnBqLlerv1+qf/vi3rkqJM6DAKKuuXrkDP6dxR8GdEzelOLJIMc9QW5waC5Xqhz/LuCNfqof4rLp6JdXnNO4ouHPiphRHFinmGWqLU2Nhvi3vOcW/XKxPi79MBKy69kyq/2vKUXAXZyXE1jmyABqtsRK/2e7hd9kNc3zWF+K7Vg/xWXX1yufqcxp3FEB5jixSBARqi1NjDddY59T+9DV4z7+h/u8pWV+WJ9XDBlh19cod+DmNOwrunLgpxZFFinmG2uLU2AbWWLOkeojPqqtXUn1O446COyduSnFkkWKeobY4NbaBNdasDnYBumfVtWdS/V9TjoK7OCshts6RBbCBNdYs1+ohPquuXvlcfU7jjgIoz5FFioBAbXFqbANrrFlSPcRn1dUrd+DnNO4ouHPiphRHFinmGWqLU2MbWGPNkuohPquuXkn1OY07Cu6cuCnFkUWKeYba4tTYBtZYszrYBeieVdeeSfV/TTkK7uKshNg6RxbABtZYs1yrh/isunrlc/U5jTsKoDxHFikCArXFqbENrLFmSfUQn1VXr9yBn9O4o+DOiZtSHFmkmGeoLU6NbWCNNUuqh/isunol1ec07ii4c+KmFEcWKeYZaotTYxtYY83qYBege1ZdeybV/zXlKLiLsxJi6xxZABtYY81yrR7is+rqlc/V5zTuKIDyHFmkCAjUFqfGNrDGmiXVQ3xWXb1yB35O446COyduSnFkkWKeobY4NbaBNdYsqR7is+rqlVSf07ij4M6Jm1IcWaSYZ6gtTo1tYI01q4NdgO5Zde2ZVP/XlKPgLs5KiK1zZAFsYI316vDC4gCCs+r6iAZB2ufqcxp3FEB5jixSBARqi1NjG1hjzZLqIT6rro8Ikupdq/9rylFw58RNKY4sUswz1Banxjawxpol1UN8Vl0fIdXnkuqbceKmFEcWKeYZaotTYxtYY83qYBege1ZdHxEkSEv1f005Cu7irITYOkcWwAbWWLNcq4f4+lh1bSKXDgW5Vt+sM++T6mFzHFmkCAjUFqfGNrDGmiXVQ3x9rLo2kUuHgqR61+r/murhKCjFiXtv6s0AjixSzDPUFqfGNrDGmiXVQ3x9rLo2kUuHpPpcUn0zTtx7I9XTnnmG2uLU2AbWWLM62AXoXh+rrk3k0qEgHZbq/5rq4SgoJc5KiDakeoB6NrDGmuVaPcTXx6prE7l0KMi1+madeZ9UD5VI9bQnIFBbnBrbwBprllQP8fWx6tpELh0Kkupdq/9rqoejoBQn7r2R6mnPPENtcWpsA2usWVI9xNfHqmsTuXRIqs8l1TfjxL03Uj3tmWeoLU6NbWCNNauDXYDu9bHq2kQuHQrSYan+r6kejoJS4qyEaEOqB6hnA2usWa7VQ3x9rLo2kUuHglyrb9aZ90n1UIlUT3sCArXFqbENrLFmSfUQXx+rrk3k0qEgqd61+r+mejgKSnHi3hupnvbMM9QWp8Y2sMaaJdVDfH2sujaRS4ek+lxSfTNO3Hsj1dOeeYba4tTYBtZYszrYBeheH6uuTeTSoSAdlur/murhKCglzkqINqR6gHo2sMaa5Vo9xNfHqmsTuXQoyLX6Zp15n1QPlUj1tCcgUFucGtvAGmuWVA/x9bHq2kQuHQqS6l2r/2uqh6OgFCfuvZHqac88Q21xamwDa6ybQ1qcAQVG9bHq2kQuHZLqc0n1zThx741UT3vmGWqLU2MbWGPN6mAXoHt9rLo2kUuHgnRYqv9rqoejoJQ4KyHakOoB6tnAGmuWa/UQXx+rrk3k0qEg1+qbdeZ9Uj1UItXTnoBAbXFqbANrrFlSPcTXx6prE7l0KEiqd63+r6kejoJSnLj3RqqnPfMMtcWpsQ2ssWZJ9RBfH6uuTeTSIak+l1TfjBP33kj1tGeeobY4NbaBNdasDnYButfHqqtowGsx/QYJ0lL9X1M9HAWlxFkJ0YZUD1DPBtZYs1yrh/j6WHVJ9a98rj6n8R6OAlhHqqc9AYHa4tTYBtZYs6R6iK+PVZdU/8od+DmN93AUlOLEvTdSPe2ZZ6gtTo1tYI01S6qH+PpYdUn1r6T6nMZ7OApKceLeG6me9swz1BanxjawxprVwS5A9/pYdUn167Yo1f811cNRUEqclRBtSPUA9WxgjTXLtXqIr49Vl1T/6mn6ndiiVN/HUQDrSPW0JyBQW5wa28Aaa5ZUD/H1seqS6l8tSfWu1f811cNRUIoT995I9bRnnqG2ODW2gTXWLKke4utj1SXVv5Lqcxrv4SgoxYl7b6R62jPPUFucGtvAGmtWB7sA3etj1SXVr9uiVP/XVA9HQSlxVkK0IdUD1LOBNdYs1+ohvj5WXVL9K5+rz2m8h6MA1pHqaU9AoLY4NbaBNdYsqR7i62PVJdW/cgd+TuM9HAWlOHHvjVRPe+YZaotTYxtYY82S6iG+d1ZdcdKgVP9Kqs9pXPa4c+LeG6me9swz1BanxjawxprVwS5A96T6ek19fCuzW5Tq/5qSPe7irIRoQ6oHqGcDa6xZrtVDfFJ9vaY+uxWfq89pXPZgv6R62hMQqC1OjW1gjfXq8CLOgAKjpPp6TX12K+7Az2lc9rhz4t4bqZ72zDPUFqfGNrDGmiXVQ3xSfb2mPrsVqT6ncdnjzol7b6R62jPPUFucGtvAGmtWB7sA3ZPq6zX18a3MblGq/2tK9riLsxKiDakeoJ4NrLFmuVYP8Un19Zr67FZ8rj6ncdmD/ZLqaU9AoLY4NbaBNdYsqR7ik+rrNfXZrbgDP6dx2ePOiXtvpHraM89QW5wa28Aaa5ZUD/FJ9fWa+uxWpPqcxmWPOyfuvZHqac88Q21xamwDa6xZHewCdE+qr9fUx7cyu0Wp/q8p2eMuzkqINqR6gHo2sMaa5Vo9xCfV12vqs1vxufqcxmUP9kuqpz0Bgdri1NgG1lizpHqIT6qv19Rnt+IO/JzGZY87J+69keppzzxDbXFqbANrrFlSPcQn1ddr6rNbkepzGpc97py490aqpz3zDLXFqbENrLFmdbAL0D2pvl5TH9/Kwi3GeR8nSPXNxFkJ0YZUD1DPBtZYs1yrh/ik+npNfXYrPlef07jswX5J9bQnIFBbnBrbwBprllQP8Un19Zr67Fak+pzGZY87J+69keppzzxDbXFqbANrrFlSPcQn1ddr6rNbWZHq47yhr6T6Zpy490aqpz3zDLXFqbG4S6vlOtgF6J5UX6+pj29laouDN16qlz2G4qyEaEOqB6in3dLq38/XZUL/Ps499fi96Gl/XKuH+KT6ek19disz1+ql+oemZA/2S6qnPQGB2uLUWKOl1Tmn/8X04eMRf+lfqoeeSPX1mvrsVqT6nMZljzsn7r2R6mnPPENtcWqszdLqvyD/9fPv70/n3J7K7JfIPxP8n0j1EJ9UX6+pz25Fqs9pXPa4c+LeG6me9swz1BanxposrZ5Deiq0n+P+b/rPTvVvdxGoS6qv19THtzK1Ran+oSnZ4y7OSog2pHqAegKl+sFPR55wmGRxAMFJ9fWa+uxWXKvPaVz2YL+ketoTEKgtTo1FSfW3y/SpJ0yQ6iE+qb5eU5/dilSf07jscefEvTdSPe2ZZ6gtTo1FSfW/X3v/Ylmyl+ohPqm+XlOf3crWU/1TZ6T6Zpy490aqpz3zDLXFqbE2S6vl35Z3e77P1UNXpPp6TX18K1NblOofmpI97uKshGhDqgeop9HSKvGb7X5/i90g7489fZ5r9RCfVF+vqc9uxbX6nG3JHuyXVE97AgK1xamxhkurv5vsB3Fdqoe9kOrrNfXZrUj1OduSPe6cuPdGqqc98wy1xamxQEur1aR6iE+qr9fUZ7ci1edsS/a4c+LeG6me9swz1BanxgItrVbrYBege5tI9bMbkuqztyjVPzQle9zFWQnRhlQPUE+gpdVqrtVDfFJ9vaY+uxXX6nO2JXuwX1I97QkI1BanxgItrVaT6iE+qb5eU5/dilSfsy3Z486Je2+ketozz1BbnBoLtLRaTaqH+KT6ek19ditSfc62ZI87J+69keppzzxDbXFqLNDSarUOdgG6J9XXa+rjW5naolT/0JTscRdnJUQbUj1APYGWVqu5Vg/xSfX1mvrsVlyrz9mW7MF+SfW0JyBQW5waC7S0Wk2qh/j6S/Vv9kqqr9qr5aT6T3Hi3hupnvbMM9QWp8YCLa1Wk+ohPqk+d1tFSPWzpPpPceLeG6me9swz1BanxgItrVbrYBege1J97raKaJ+fpfrJbcked3FWQrQh1QPUE2hptZpr9RCfVJ+7rSJcq58l1UMbUj3tCQjUFqfGAi2tVpPqIT6pPndbRUj1s6T6T3Hi3hupnvbMM9QWp8YCLa1Wk+ohPqk+d1tFSPWzpPpPceLeG6me9swz1BanxgItrZY7vPh0j4AZO0n1y7vaTaqf2aJU/9CU7HEXZyVEG1I9QD2BllarHVyrh/Ck+tXPfEeDrbhWn7Mt2YP9kuppT0Cgtjg1FmhptZpUD/FJ9auf+Q6pfpZU/ylO3Hsj1dOeeYba4tRYoKXValI9FFE1a0n1q5/5Dql+llT/KU7ceyPV0555htri1FigpdVqHewCRCDVS/XltyjVPzQle9zFWQnRhlQPUE+gpdVqrtVDEVK9VL+Ca/U525I9OAt1CDQj1dOegEBtcWqsh/OKVA9FSPVS/QpSfc62ZI+7PZ+4Qx0CzUj1tLfneYY24tRYD+cVqR6KkOql+hWk+pxtyR53ez5xhzoEmpHqaW/P8wxtxKmxHs4rHewCRCDVS/XltyjVPzQle9zFWQm1F+oQaEaqB6inh/PKwbV6KEGql+pXcK0+Z1uyB2ehDoFmpHraExCoLU6N9XBekeqhCKleql9Bqs/Zluxxt+cTd6hDoBmpnvb2PM/QRpwa6+G8ItVDEVK9VL+CVJ+zLdnjbs8n7lCHQDNSPe3teZ6hjTg11sN5pYNdgAikeqm+/Bal+oemZI+7OCuh9kIdAs1I9QD19HBeObhWDyVI9VL9Cq7V52xL9uAs1CHQjFRPewICtcWpsR7OK1I9FCHVS/UrSPU525I97vZ84g51CDQj1dPenucZ2ohTYz2cV6R6KEKql+pXkOpztiV73O35xB3qEGhGqqe9Pc8ztBGnxno4r3SwCxCBVC/Vl9+iVP/QlOxxF2cl1F6oQ6AZqR6gnh7OKwfX6qEEqV6qX8G1+pxtyR6chToEmpHqaU9AoLY4NdbDeUWqhyKkeql+Bak+Z1uyx92eT9yhDoFmpHra2/M8QxtxamxL55VDWpwBhe2S6qX6FaT6nG3JHnd7PnGHOgSakeppb8/zDG3EqbEezisd7AJEINVL9eW3KNU/NCV73MVZCbUX6hBoRqoHqKeH88rBtXooQaqX6ldwrT5nW7IHZ6EOgWaketoTEKgtTo31cF6R6qEIqV6qX0Gqz9mW7HG35xN3qEOgGame9vY8z9BGnBrr4bwi1UMRUr1Uv4JUn7Mt2eNuzyfuUIdAM1I97e15nqGNODXWw3mlg12ACKR6qb78FqX6h6Zkj7s4K6H2Qh0CzUj1APX0cF45uFYPJUj1Uv0KrtXnbEv24CzUIdCMVE97AgK1xamxHs4rUj0UIdVL9SusTvVBgo1U/yl7PnEHKf7GpHra2/M8QxtxaqyH84pUD0VI9VL9ClJ9zrZkj7s9n7iDFH9jUj3t7XmeoY04NdbDeaWDXYAIpHqpvvwWpfqHpmSPuzgrofaCFH9jUj1APT2cVw6u1UMJUn0HqX42oxbnWn3OtmQPzoIUf2NSPe0JCNQWp8Z6OK9I9VCEVC/VryDV52xL9rjb84k7SPE3JtXT3p7nGdqIU2M9nFekeihCqpfqV5Dqc7Yle9zt+cQdpPgbk+ppb8/zDG3EqbEezisd7AJEINVL9cU7INU/NjVyFAQZh/birITa2+ebLtUD1NPDeeXgWj2UINVL9Su4Vp+zLames32+6VI97QkI1Banxno4r0j1UIRUL9WvINXnbEuqv9vziXufb7pUT3t7nmdoI06N9XBekeqhiP5Sfe4LpfoVpPqcbUn1d3s+ce/zTZfqgf7EOZf1cF7pYBcgAqleqi/eAan+sSmp/i7OSqi9fb7pUj1APT2cVw6u1UMJUr1Uv4Jr9Tnbkuo52+ebLtUD/YkTQjd5Xjm8iDOgsF1SvVRfvANS/WNTUv3dnk/c+3zTpXpa+3f6+q82vpN/f/w+V87Pv4ZdojtxzmU9nFekeihCqpfqi3egeKovvkdS/afs+cS9zzddqqexn6/T18/18SXAD/+7hPl/P6fD10muZ7U457Iezisd7AJEINVL9cU7INU/NiXV38VZCbW3zzddqqep47kqjrc/fScv2n8fTt/H8b+CDenhvHJwrR5KkOql+uIdkOofm5LqOdvnmy7VU8TP13M+H73ePrxQf5pM9S7X8444IbSH84pUD0VI9ZtO9aNRuf172jjVv7+DUv2n7PnEvc83XaqnjOP9/vmLkYvtv5+oHz5nItW/PhmWi3Mu6+G8ItVDEVK9VJ+5Rak+d1tS/d2eT9z7fNOlekp5uA7/eKd96odPn6t/er6b8Fktzrmsh/NKB7sAEUj1Un3mFqX63G1J9XdxVkLt7fNNl+opZXjP/NOd9lfHqZvqLwn/OPjJf41I9WxdD+eVg2v1UIJUL9VnblGqz92WVM/ZPt90qZ6CrlfXf2+eP77+9WSqf73lXqpntTghtIfzilQPRUj1Un3mFqX63G1J9Xd7PnHv802X6ino8jn580X70U/Lj96Wf/OS6t2Bz2pxzmU9nFekeihCqpfqM7co1eduS6q/2/OJe59vulRPSb/J/JD6lrun3P7fHweX7s/foj+8ku/b8nhDnHNZD+eVDnYBIpDqG6T6p2S7vG+zpPp1pPpPibMSam+fb7pUT1nP4fzlb4eft/8efFXekl+MB5vTw3nl4Fo9lCDVS/WZW+wt1Y/2SqqnuH2+6VI9Zc3cNj99E/7ydmBSnBDaw3lFqocipHqpPnOLUn3utqT6uz2fuGO+6bV7JdVT0nH+Avv41+M/cqGeN8U5l0U8r+SS6qEIqX6/qf7//f/zf9lblOpztyXV3+35xB3zTZfq2ZDvw3xiv372fvTr9H5dfsWdT9TzjjjnsnbnlX8/X5cJPXGXy+3vp540KuCpEbZIqpfqM7co1eduS6q/i7MSai/mmy7V0xNVwd40Oq8cv+9Bffj44Slft38sOz9lebA/uFYPJUj1Un3mFqX63G1J9ZzFfNOlenqiKmgjTghtc175L6V/DX69xM/XXGQ/P+Vr6R0xUj0UIdVL9Zlb7CrVp3ol1Vey5xN3zDddqqcnqoI24pzLmpxXnq/OJ67WP71Cqoe2pHqpPqtXUn3+tqT6uz2fuGO+6VI9PVEVtBHnXBYy1f9+xH5xqD8FPDXCFkn1Ur1UL9U3E2cl1F7MN12qpyeqgr0JmOrHM/1h0p4XB1BK1SWdVP/0hOKjPRpKl25FqpfqaSjmm167V/Xal994pSpoI04IbXJeyUj1mZfpf0n1UIRUL9VL9VJ9M3s+ccd806V6eqIqaCPOuazNeWXht+WtifQnqR4Kkeqleqm+p1QfMzre7PnEHfOtkerpiaqgjTjnskbnlcRvthvG+LzfZjcU8NQIWyTVS/VSvVS/Udva2Zi9lerpiapgbxqeV35j++EhuQ9S/d/fDi3M+AfX6qGEqku64ql+SW9z9yj1/Kfg906vRpsqYjSULt2KVC/Vb9y2djZmb2v3qmapy288UxW0ESeERjyv5DpI9VBC1SWdVD/RVBGjoXTpVqR6qX7jtrWzMXtbu1c1S11+45mqoI04ITTieSXXQaqHEqou6aT6iaaKGA2lS7ci1Uv1ZRzPe3hc8MR/P+dnTtyS9/3fYH2d/i3d8Cd2dr2Yva3dq5qlLr/xTFXQRpwQGvG8kquDXYAIqi7ppPqJpooYDaVLtyLVS/VlLEz1/05fh9Prd+Mevx9e/vN1+vpZuOFP7Ox6MXtbu1c1S11+45mqYG8inldyHVyrhxKqLul6TfW5IXO0qSLW9edKqv9Eqn9nHJZtrv0pflmqP6f37+cfXq7eP7x88ZX/qDk5JWZva/eqZqnLbzxTFbQRJ4RGPK/kOkj1UELVJZ1UP9FUEev6cyXVr0r1+QW2k1R/vO7qeCYfvVA/eOHwJYsv139iZ9eL2dvavapZ6vIbz1QFbcQJoRHPK7kOUj2UUHVJJ9VPNFXEuv5cSfVSfRmXPP93Hf58Tf7ls/Hna/JPP7zl/JdUP/LkcZ/Y2fVi9rZ2r2qWuvzGM1VBG3FCaMTzSq4OdgEiqLqkk+onmipiXX+upHqpvoynWD52Wf719vvv29fmvd5yv/Qm/E/s7Hoxe1u7VzVLXX7jmapgbyKeV3IdXKuHEqou6aT6iabW9Xa05ZWht3Kqf+rbO2l25Q4uaDDVq4lN5BfY3lL9MLHfnvL9cFP9wz32rxn+998FHhsY9YmdXS9mb2v3qmapy288UxW0ESeERjyv5DpI9VBC1SVdtFSf1eZT8Bv+MDdkjja1fI9mW14Zejee6t8Zutle5VbR5Lak+pdU//33Cfzhf/eXSPXt1O5VzVKX33imKmgjTgiNeF7JdZDqoYSqSzqpfqKp5Xs023Juf64Wp/rHEZDq87a7v1Q/lslHvwB//OWjPxn3iZ1dL2Zva/eqZqnLbzxTFbQRJ4RGPK/k6mAXIIIi0Sj9BKk+2dTyPZpteWV/pHqpvkyzvyH89kH6n6/Eb7BLfQHeS4b3bXkN1e5VzVKX33imKtibiOeVXAfX6qGEItEo/YTdpfrpTWSlxyVm+zPxKql+oqmJxnO3u5dU//V13dXxa/Kjv9lu8PLj4Ad+s11DtXtVs9TlN56tqIqYBybBxQmhPZTvQaqHEopEo/QTpPpkU8v3aMJsfyZeJdVPNDXReO52d5Dql5m6Cf/hec8hv2qvGorZ29q9qlnqUj3PpHraiBNCeyjfg1QPJRSJRuknSPXJpkafn58YZ/oz8SqpfqKpicbz3yOp/mLicv3A4gv1hXrVTsze1u5VzVKX6nkm1bM3myzfw4tP9wh6UCQapZ/QT6qfmIKGf5zexOvfTjS1xGx/Jl4l1U80NdF4/nsk1f85f2D+5evxh87fjb/oE/Ule9VKzN7W7lXNUpfqeSbVszc9lO/BtXoooUg0Sj9Bqh9pamLr+Ylxpj8Tr+o+1S+phFRTS167uPNS/bWJ4iGs3jDWELO3tXtVs9Slep5J9exND+V7kOqhhHfOZwti1SZT/VPuOiSMtjC9idn0mJ8Yk12dfZVUP9HUktcu7rxUf21Cqg/Y29q9qlnqUj3PpHpa+P082cQXxZy/RmbBB86K6KF8D1I9lPDO+WxBrJLqH344mx7zE2Oyq7Ovkuonmlry2sWdl+qvTUj1AXtbu1c1S12q55lUTwOvX//y8/JLYBb/htZ39VC+HewCRPDO+WxBrJLqH344mx7zE2Oyq7Ovkuonmlry2sWdl+qvTUj1AXtbu1c1S12q55lUT3XHc40db3/8vW4/+h2v35NfI1NKD+V7cK0eSnjnfLYgVkn1Dz+cTY/5iTHZ1dlXSfUTTS157eLOS/XXJqT6gL2t3auapS7V80yqZ7Xz9fbHm+pHr7c/Xah/fdX0y4vroXwPUj2U8M75bEGskuoffjibHvMTY7KrE7t5fSzVS/Utm5XqQ/a2dq9qlrpUzzOpnvV+L8IPPww/crH96Te0Tv/C1mW/zvVNPZTvQaqHEt45ny2IVVL9ww9n02N+Ykx2dWI3r48DpPqF+zv6qqxup/4q1dSS1y4k1d+aiJ/q670vtRtfrXavapa6VM8zqZ53PFyH/w35x6dnPP3w949ftw/Vv/wrQIOb8Hso3w52ASJ453y2IFZJ9Q8/TG0rawcXdnViN6+PpXqpvmWzUn3Nxler3auapS7V80yq5x3De+ZfvxLv7Ph4U/3T5f2Xq/3/NSLVzzu4Vg8lvHM+WxCrpPqHH6a2lbWDC7s6sZvXx1K9VN+yWam+ZuOr1e5VzVKX6nkm1fOm69X135vnj69/PZbqh097/dS9VD/vINVDCe+czxbEKqn+4YepbWXt4MKuTuzm9bFUL9W3bFaqr9n4arV7VbPUpXqeSfW86fyr5r9/L9qPfgfeU4x/+eT89+P34bsDf5GDVA8lvHM+WxCr8s6vj+lxpPElvc3NY6lENxr8RiPZ8m6ntpW1gwu7OrGb18dSvVTfstneU/07BflBtXtVs9Slep5J9bzrN6gfUt9y9xLjz/8K8Hf1/vxvAZOZv4YeyreDXYAIKq9ipfqHH6a2lbWDC7s6sZvXx1K9VN+yWam+2pv+jtq9qlnqUj3PpHred/5ldenfSPf6eftzsP/7trzj4Od+s91SB9fqoYTKq1ip/uGHqW1l7eDCrk7s5vWxVC/VV2g2+Uypvtqb/o7avapZ6lI9z6R63jdz2/zxOb2vbKeQHsr3INVDCSvOZ0+JaPKZUv3DD1PbytrBhV2d2M3rY6leql/V7PQmkn8r1Vd7099Ru1c1S12q55lUz7uO8xfYx78e/1GbC/UnqR64WXE+e0pEk8+U6h9+mNpW1g4u7OrEbl4fS/VS/apmpzeR/Fupvtqb/o7avapZ6lI9z6R63vT0dXfjLp+9H/06vV+Xe/Jrf6L+oofy7WAXIIIV57OnRDT5TKn+4YepbWXt4MKuTuzm9bFUL9WvanZ6E8m/leqrvenvqN2rmqUu1fNMqqe2aDNPD+V7cK0eSlhxPntKRJPPlOoffpjaVtYOLuzqxG5eH0v1b6T65W/TdlP9SM0s2ETyb0vs9br6Wd1+2dfWe9PfUbtXNUs91tqaCKR6aos28/RQvgepHkpYcT57SkSTz5TqH36Y2lbWDqa6mupespNSvVS/uKnU44wOlNjrdfWzuv11r001Uu9Nf0ftXtUs9VhrayKQ6qkt2syzpfI9pEn18L4V57PZxevgmVL9ww9T28rawVRXU91LdlKqH2tqtvElm358vlQ/+AupPpjavapZ6rHW1kQg1VNbtJmnh/LtYBcgghXns9HF62g7QVL99Go79fynV71a0e2Jvi3fwVRXU91LdlKql+oXN5V6nNGBEnu9rn5Wt7/utalG6r3p76jdq5qlHmttTQRSPbVFm3l6KN+Da/VQworz2ejidbQdqX62AxNNLZHq2/RuXh9L9dVS/cSILez8au8My8QzU48z2l8wqlldSr3qnbEt8tpUI/Xe9HfU7lXNUo+1tiYCqZ7aos08PZTvQaqHElacz0YXr4nltVT/3GCqb8t3cKLl1FbGOynVF031IyN8fSzVD/5Cqg+mdq9qlnqstTURSPWcKr+n0WaeHsr3INVDCSvmvtHFa2J5LdU/N5jq2/IdnGg5tZXxTm4h1b++ano3p3o19lfT7U93aWJzEyO2sPOrvTMsE89MPc5of8GoZnUp9ap3xrbIa1ON1HvT31G7VzVLPdbamgikek5S/eZ0sAsQwYq5b3TxmlheS/XPDab6tnwHJ1pObWW8kwtS/WuDBVN9qqtzHZjazalejf3VdPvTXZrY3MSILez8au8My8QzU48z2l8wqlldSr3qnbEt8tpUI/Xe9On+FHla7W6sajnW2poIpHpOUv3mHFyrhxJWzH2ji9fE8jpQqn+y8Pmpl6damOj26wtfn5/7dqT6tqiTJVL9+H5J9bkjVs47wzLxzNTjjPYXjGpWl1Kvemdsi7w21Ui9N326P0WeVrsbq1qOtbYmAqmek1S/OQepHkpYMfeNLl4Ty+ueU/1oVye6Pfqq2c5M7/VE3yZavj6W6qX6xU2lHme0v2BUs7qUetU7Y1vktalG6r3p0/0p8rTa3VjVcqy1NRFI9Zyk+s05SPVQwoq5b3TxmlheS/UjHRjdyrq9nujbRMvXx1K9VL+4qdTjjPYXjGpWl1Kvemdsi7w21Ui9N326P0WeVrsbq1qOtbYmAqmek1S/OR3sAkSwYu4bXbwmltcfS/WvS/8nE20+PW305amuTnR79FWznZne64m+TbR8fSzVS/WLm0o9zmh/wahmdSn1qnfGtshrU43Ue9On+1PkabW7sarlWGtrIpDqOUn1m3NwrR5KWDH3jS5eE8vrFql+dKE/+pOhiTafnjb68lRXJ3o4+qrZzqR+OLFrsy1fH0v1Uv3iplKPM9pfMKpZXUq96p2xLfLaVCP13vTp/hR5Wu1urGo51tqaCKR6TlL95hykeihhxdw3unhNLK+l+pEOjG4ld68ndm225etjqV6qX9xU6nFG+wtGNatLqVe9M7ZFXptqpN6bPt2fIk+r3Y1VLcdaWxOBVM9Jqt+cg1QPJayY+0YXr4nltVQ/0oHRreTu9cSuzbZ8fSzVS/WLm0o9zmh/wahmdSn1qnfGtshrU43Ue9On+1PkabW7sarlWGtrIpDqOUn1m9PBLkAEK+a+0cVrYnkt1Y90YHQruXs9sWuzLV8fS/VS/eKmUo8z2l8wqlldSr3qnbEt8tpUI/Xe9On+FHla7W6sajnW2poIpHpOUv3mHFyrhxJWzH2ji9fE8lqqH+nA7FaW7PXErs3u5vWxVC/VL24q9Tij/QWjmtWl1KveGdsir001Uu9Nn+5PkafV7saqlmOtrYlAqt+E7U47p3gzTw/le5DqoYQVc9/o4jWxvJbqRzowu5Ulez2xa7O7eX0s1Uv1i5tKPc5of8GoZnUp9ap3xrbIa1ON1HvTp/tT5Gm1u7Gq5VhrayKQ6jdhu9POKd7M00P5HqR6KGHF3De6eE0sr6X6kQ7MbmXJXk/s2uxuXh9L9VL94qZSjzPaXzCqWV1KveqdsS3y2lQj9d706f4UeVrtbqxqOdbamgik+k3Y7rRzijfz9FC+HewCRLBi7htdvCaW11L9SAdmt7Jkryd2bXY3r4+leql+cVOpxxntLxjVrC6lXvXO2BZ5baqRem/6dH+KPK12N1a1HGttTQRS/SZsd9o5xZt5eijfg2v1UMKKuW908ZpYXkv1Ix2Y3cqSvZ7YtdndvD6W6qX6xU2lHme0v2BUs7qUetU7Y1vktalG6r3p0/0p8rTa3VjVcqy1NRFI9Zuw3WnnFG/m2WT5Hl5I9fC+FXPf6OI1sbyW6kc6MLuVJXs9sWuzu3l9LNVL9YubSj3OaH/BqGZ1KfWqd8a2yGtTjdR706f7U+RptbuxquVYa2sikOo3YbvTzinezNND+R6keihhxdw3unhNLK+l+pEOzG5lyV5P7Nrsbl4fS/VS/eKmUo8z2l8wqlldSr3qnbEt8tpUI/Xe9On+FHla7W6sajnW2poIpPpN2O60c4o38/RQvh3sAkSwYu4bXbwmltdS/UgHZreyZK8ndm12N6+PpXqpfnFTqccZ7S8Y1awupV71ztgWeW2qkXpv+nR/ijytdjdWtRxrbU0EUv0mbHfaOcWbeXoo34Nr9VDCirlvdPGaWF5L9SMdmN3Kkr2e2LXZ3bw+luql+sVNpR5ntL9gVLO6lHrVO2Nb5LWpRuq96dP9KfK02t1Y1XKstTURSPWbsN1p5xRv5umhfA9SPZSwYu4bXbwmltdS/UgHZreyZK8ndm12N6+PpXqpfnFTqccZ7S8Y1awupV71ztgWeW2qkXpv+nR/ijytdjdWtRxrbU0EUv0mbHfaOcWbeXoo34NUDyWsmPtGF6+J5bVUP9KB2a0s2euJXZvdzetjqV6qX9xU6nFG+wtGNatLqVe9M7ZFXptqpN6bPt2fIk+r3Y1VLcdaWxOBVL8J2512TvFmnh7Kt4NdgAhWzH2ji9fE8lqqH+nA7FaW7PXErs3u5vWxVC/VL24q9Tij/QWjmtWl1KveGdsir001Uu9Nn+5PkafV7saqlmOtrYlAqt+E7U47p3gzTw/le3CtHkpYMfeNLl4Ty2upfqQDs1tZstcTuza7m9fHUr1Uv7ip1OOM9heMalaXUq96Z2yLvDbVSL03fbo/RZ5WuxurWo61tiYCqX4TtjvtnOLNPD2U70GqhxJWzH2ji9fE8lqqH+nA7FaW7PXErs3u5vWxVC/VL24q9Tij/QWjmtWl1KveGdsir001Uu9Nn+5PkafV7saqlmOtrYlAqt+E7U47p3gzTw/le5DqoYQVc9/o4jWxvJbqRzowu5Ulez2xa7O7eX0s1Uv1i5tKPc5of8GoZnUp9ap3xrbIa1ON1HvTp/tT5Gm1u7Gq5VhrayKQ6jdhu9POKd7M00P5drALEMGKuW908ZpYXkv1Ix2Y3cqSvZ7YtdndvD6W6qX6xU2lHme0v2BUs7qUetU7Y1vktalG6r3p0/0p8rTa3VjVcqy1NRFI9Zuw3WnnFG/m6aF8D67VQwkr5r7RxWtieS3Vj3RgditL9npi12Z38/pYqpfqFzeVepzR/oJRzepS6lXvjG2R16YaqfemT/enyNNqd2NVy7HW1kQg1W/CdqedU7yZp4fyPUj1UMKKuW908ZpYXkv1Ix2Y3cqSvZ7YtdndvD6W6qX6xU2lHme0v2BUs7qUetU7Y1vktalG6r3p0/0p8rTa3VjVcqy1NRFI9Zuw3WnnFG/m6aF8D1I9lLBi7htdvCaW11L9SAdmt7Jkryd2bXY3r4+leql+cVOpxxntLxjVrC6lXvXO2BZ5baqRem/6dH+KPK12N1a1HGttTQRS/SZsd9o5xZt52pXvv5+vy8h+H996zitHIBSxYu4bXbwmltdS/UgHZreyZK8ndm12N6+PpXqpfnFTqccZ7S8Y1awupV71ztgWeW2qkXpv+nR/ijytdjdWtRxrbU0EUv0mbHfaOcWbeRqV7/H7ntSHj3OfM8oRCEWsmPtGF6+J5bVUP9KB2a0s2euJXZvdzetjqV6qX9xU6nFG+wtGNatLqVe9M7ZFXptqpN6bPt2fIk+r3Y1VLcdaWxOBVL8J2512TvFmnjbl+19I//r59/en8xX518i+5DnjHIFQxIq5b3TxmlheS/UjHZjdypK9nti12d28PpbqpfrFTaUeZ7S/YFSzupR61TtjW+S1qUbqvenT/SnytNrdWNVyrLU1EUj1m7DdaecUb+ZpUr7PV97HrsQveU6CIxCKWDH3jS5eE8trqX6kA7NbWbLXE7s2u5vXx1K9VL+4qdTjjPYXjGpWl1Kvemdsi7w21Ui9N326P0WeVrsbq1qOtbYmAql+E7Y77ZzizTxNyleqhy1YMfeNLl4Ty2upfqQDs1tZstcTuza7m9fHUr1Uv7ip1OOM9heMalaXUq96Z2yLvDbVSL03fbo/RZ5WuxurWo61tiYCqX4TtjvtnOLNPE3Kt0SqPwAAAACv6sX5hYl96XMSVuzCur32qg29Knj3vOpTrwrePa/61KuCd8+rPvWq4N3zqk+9Knj3vOpTrwrePa/61KvabWjFZjKF+7a84O+9V73/quDd86pPvSp497zqU68K3j2v+tSrgnfPqz71quDd86pPvSp497zqU6/qKdWnfmvd7++n/8vyLX+zXfD33qvef1Xw7nnVp14VvHte9alXBe+eV33qVcG751WfelXw7nnVp14VvHte9alXdZXqz85J/WyQ1h9SfeI58yIPrld96lXBu+dVn3pV8O551adeFbx7XvWpVwXvnld96lXBu+dVn3pV8O551ade1V2qr2bdSHXJUNwYiiGjcWMohozGjaEYMho3hmLIaNwYiiGjcWMohozGTbOh2PyIK5obQ3FjKIaMxo2hGDIaN4ZiyGjcGIoho3FjKIaMxo2hGDIaN1L9UormxlDcGIoho3FjKIaMxo2hGDIaN4ZiyGjcGIoho3FjKIaMxo1Uv5SiuTEUN4ZiyGjcGIoho3FjKIaMxo2hGDIaN4ZiyGjcGIoho3Ej1S+laG4MxY2hGDIaN4ZiyGjcGIoho3FjKIaMxo2hGDIaN4ZiyGjcSPUAAADADKkeAAAAtkqqBwAAgK2S6gEAAGCrpHoAAADYKqkeAAAAIjh+H/7z9fMv4zUbTvX/fr4Ov76Pn+5Kc5e3euD+ru9rWP4biJeCT41A5yPzMhS7LJLbno3s3s4KIzkUCuNp/3ZdGIOd22VhDPzu/3AHd1YYA49Dsc/CWLHXvY5Gaij2WRi/BrPoYA/3Vhi/RoZix4VR1JpQv9lUf97ZYQHtrEBSu7yjYblNG69RdmwEeh6ZBUPx/PReh+K/HboPwsPKdH+FsWgoHl/Q61CcHkfjd+/+/rjvwkgOxeMLeh2Kgb/F5kOU3Vdh/JkciqG+hyJ3rzsejSVDkfp5Z0Nx9nuAvEatHRbGkqFI/by3oajgMhNnhvqtpvrH65LnXd9XdSSOh90Ny3kXH0o+NQL9j8zLUCiS4ZjstzAuhuWhMAZDsPfCGFbDjgvjsutPa859FsbrUOy0MDL3uufRyEz1PQ/FNWopjLPUUOyzMIpbF+o3muqfS2Z3/+gzvsP7G5bnKJsagR2MzNJUv4OhuLlfh9xxYVzMX5LdzVA8DMbeC2NYF7stjNvcOfEvHDspjLGh2Gth5O1116ORl+q7HoqRldbFDgsjNRT7LIxZx+tNtd/ft88n/BXIyL22t3um7iP09Nm58VdJ9Rt1q4OXz7Lsa1ik+pvxVL/nIhneG7bjwjh7vE1uv4VxPSs+3YC+y8J4HYq9FsZ4lN9lYaT2f7+FsXyvux6N8aHYZ2H8/kPo19fLbu+wMFJDsc/CmHUblPM+3xP6f3/6+8PD6fgl1D8YfcmFVL95v6Xyu/f7Gxap/ib9z6Zn+yuS1yC708JIfvTt1/4K4/QwILsujNNEbeykMB6nzV2n+uRQPNpJYTyZ3+vdjMZ9KFI/73sofqPsyBeT7LAwUkPx+qw9FMas27X64+BP93XIU4SfDPUjz7+T6rdv/Ka50x6GRaq/mU71OyuSl6yy38KYivR/f7+fwvgzu9f7GY3UxLGPwni8pjS4trS/wkgOxZN9FMYzM8bNvmeMl7352+0dFkZqKJ7spDBmZaX6qVA/mem3murPe+VLF/7cD6XdDYtvy7tZmur7H4rRHLvPwpiL9KddFcbA/arCPgtjIHGBZZeFMVxl7rww0gvuPRbGkr3ezWjMpvq+h2LsUtJfZt1ZYSSHIvW0fodiiZxUPxHqZzL9ZlP98+l3V7VxfsPvh8bDwn1vwzL9FXFLHnfjeSh2WiSp2wN3WBiJodhnYfy3P0//DJ5TDF2NRmoo9lkYDx52bneF8WCwZ/ssjPy97nY0UkOxz8J4DK/Dc8nuCiM1FHstjBk5qf7yg/E7pRIfp7/Zaqo/m/0ni2493iv3tP87GZan+wWf7+sZG4FeR2Z8KHZZJGN3kd73cVeFkRyKXRbGur3uczRSQ7HPwhh6WWfuqzCGnpff+ysMM8aNGePZYM8f929fhXE2NhT7LYwpGak+EeqXZPptp3oAAACIaXmqv/zxJbuPXakZyf5SPQAAAHxMItQvJdUDAADAp7wZ6qV6AAAA2CypHgAAALZKqgd4W+q3+JLt8k2vWx7M7e/BcoOv8Gm7w464YrZfr9vfg6Thd2Tt7nvDgTxSPdC/x68PrbD6S2aMv99G8rzl1M+Hrxss4ka//3TxIu+6sZKLwmuHHpu8bmewN4+7uaADD79N/mWDt5YfxuPpF7AvfZ8HTx5tIfGbeh7/drSR0+Ov8p1XYndeamadzEZSv3bYEZf1/AUcccd0I6fuj7gimwL6JtUDfXtcnF5+UHx5lMwYx+/7j397cvvtJeM/T//oZXuL9+K2VF24xl+yNv5bFQ+f+/z7VH//PIxV37MNJ5bmzy2vHNW5DT02lXz5bfCnnp/zDr2/O8ueUcFYqnfEOeIWbsgRt5RUD8yS6oGeNVp4LVuap9adw5+nLkU9yLoudenbcdmaNydjfP38fB8eVsG/P/n7UVYOum185BWX5Jjc5yWjOtri2E8HW0ht8PbzmefnXTyc7fbE7iyqmTpeR9IR54gb770j7g1SPTBLqgc6ll7nXZZsP/fV2flp98Xa8OrXdYE+ftPn9elfS5bms6vWp94dX545/5ejz77t2+1VT1ni+senO1+HF8WerhNeu3xfrF9Xncf5jHHZ1s9ro6MvuHU0O2Ok3/vxiPHczni795/OPn9dyMjfnZkXPvz1ooL/Pibfo7FeLbwR2hHniJtuxxGXPuKkemCWVA/0a/Zqy8Otq09/vC8kH1bN93tSB5FjyXIy55LQ1Hoxb+maWBOPZ4yRK4eJ0PD347/nH79fk0Diw8UjI395ysjSf/Cj1G4/3XX8ut8vflv6/v56WkAvyhgTGer1+akPnU/J352FT8ko+EvGGH2Pnj3voiPOEffKEff2ESfVA7OkeqBfE8vx1CL76YWpnz+tH1+W5i/ber3umP751Hox77LhSy4Y3na8JGM87ub9T08D8f09+NPTeD1ffVocbx5/MP5eXobwZf07PqrDTj1er7x14GmDT228Xn2dfP50VYxZszvjnRv964UF/3flMPXkgecY5YhzxL1yxL3+MfOIk+qBWVI90K+ZK4fpVVRq4Tv789nejDxr5OfJjmfeY/rYzmAVvG6/7n98voI2d33vEjZu16YWX7R89XJleCJEjv/dxMdxbwv6w+Ue77m7y6efn5sx1u3OwzPWZoyHd+GNVO+Ic8S9/o0jbuKPUj1QiFQPdGz6U75vZIynhheuJhd/zDexXsy8bPiwBH5cpBfMGOc/DB5Of6z6mJExHr22PPe9bEtHO/G8jMA6+vzcjLF2dxb2r02qd8Q54hxxo52R6oHKpHqgZ8mF27qMcVtHPi3o2mSM3C+Dem3lNhxLF/qv9wOPZIzxLh5/Xi6yTceY6Q/Fjt1pPL3Mnfxc8ON7N9JSxr3lo88f/9HUq1fuzp8Yqd4R54h7+bkjbuKPUj1QiFQP9O3xM52n3/XRf8ujNRljuMp7uD/zZRuDjT+u0O8fkh39+XD7o58JHl8Lj689x15w29brTbDj4eH5eQvu+/3LGA9Puf8pOfLTi+Rhc4kV+cSopv802tbL3bcLFvAv4/F0dTX1Nr2/O4u72CLVO+KOr892xDnipHqgMqke6N7TbbHT168e//j00tfLcJcf/6Riz/05jy9P/fz1Ft7r342uYk9TK8v01cfBxc/rJoa7P9it41OPxiLDa/O3nz/sy8NPx0d+cpX8Gooe/P5VclRfF+WDp469K4/7lhr81PMTQ5HYtbd3J1UzL1tpk+pfe+SIc8Q54qR6oC6pHiBt4Y2+HzNzuWhrcu94juvxjensbbrLuOV5IUdcU464bZDqgVlSPUBa9IxRPlV9Vuoa3daMfCa5p7fpZn+pvre30hG3CVI9MEuqB0gLnjGO35F7t8rl5tYt79XrHnT4Nl0NblkutIeOuNYccYENPxMg1QOTpHoAAADYKqkeAAAAtkqqBwAAgK2S6gEAAGCrpHoAAADYqv8DVd3YzBzQ5DEAAAAASUVORK5CYII=</w:binData>
												<v:shape id="_x0000_i1079" type="#_x0000_t79" style="width:748.5pt;height:335.25pt" o:borderbottomcolor="#000000" o:bordertopcolor="#000000" o:borderleftcolor="#000000" o:borderrightcolor="#000000">
													<v:imagedata src="wordml://79.png"/>
													<w10:borderbottom type="none" width="0"/>
													<w10:bordertop type="none" width="0"/>
													<w10:borderleft type="none" width="0"/>
													<w10:borderright type="none" width="0"/>
												</v:shape>
											</w:pict>
										</w:r>
									</w:p>
								</w:tc>
							</w:tr>
						</w:tbl>
						<w:p/>
					</w:tc>
				</w:tr>
			</w:tbl>
			<w:p>
				<w:pPr>
					<w:sectPr>
						<w:hdr w:type="odd">
							<w:tbl>
								<w:tblPr>
									<w:tblW w:w="15352" w:type="dxa"/>
									<w:tblLook w:val="01E0"/>
									<w:tblLayout w:type="Fixed"/>
								</w:tblPr>
								<w:tr>
									<w:trPr>
										<w:trHeight w:val="1133"/>
									</w:trPr>
									<w:tc>
										<w:tcPr>
											<w:tcW w:w="15352" w:type="dxa"/>
										</w:tcPr>
										<w:p>
											<w:rPr>
												<w:vanish w:val="on"/>
											</w:rPr>
										</w:p>
										<w:tbl>
											<w:tblPr>
												<w:tblInd w:w="0" w:type="dxa"/>
												<w:tblStyle w:val="TableGrid"/>
												<w:tblOverlap w:val="Never"/>
												<w:tblW w:w="15137" w:type="dxa"/>
												<w:tblLook w:val="01E0"/>
												<w:tblLayout w:type="Fixed"/>
												<w:tblBorders>
													<w:bottom w:val="single" w:sz="6" w:space="0" w:color="000000"/>
												</w:tblBorders>
											</w:tblPr>
											<w:tblGrid>
												<w:gridCol w:val="12061"/>
												<w:gridCol w:val="3076"/>
											</w:tblGrid>
											<w:tr>
												<w:trPr/>
												<w:tc>
													<w:tcPr>
														<w:tcW w:w="12061" w:type="dxa"/>
														<w:tcBorders/>
														<w:tcMar>
															<w:bottom w:w="80" w:type="dxa"/>
															<w:left w:w="0" w:type="dxa"/>
															<w:top w:w="0" w:type="dxa"/>
															<w:right w:w="0" w:type="dxa"/>
														</w:tcMar>
														<w:vAlign w:val="center"/>
														<w:noWrap w:val="off"/>
													</w:tcPr>
													<w:pPr>
														<w:jc w:val="center"/>
													</w:pPr>
													<w:p>
														<w:pPr>
															<w:jc w:val="center"/>
															<w:pBdr/>
															<w:bidi w:val="off"/>
														</w:pPr>
													</w:p>
													<w:p>
														<w:pPr>
															<w:jc w:val="left"/>
															<w:pBdr/>
															<w:bidi w:val="off"/>
														</w:pPr>
														<w:r>
															<w:rPr>
																<w:color w:val="000000"/>
																<w:rFonts w:ascii="Arial" w:fareast="Arial" w:h-ansi="Arial" w:cs="Arial"/>
																<w:sz w:val="24"/>
																<w:sz-cs w:val="24"/>
																<w:spacing w:val="0"/>
																<w:b w:val="on"/>
																<w:b-cs w:val="on"/>
															</w:rPr>
															<w:t><![CDATA[Spectrum Report]]></w:t>
														</w:r>
													</w:p>
												</w:tc>
												<w:tc>
													<w:tcPr>
														<w:tcW w:w="3076" w:type="dxa"/>
														<w:tcBorders/>
														<w:tcMar>
															<w:bottom w:w="0" w:type="dxa"/>
															<w:left w:w="0" w:type="dxa"/>
															<w:top w:w="0" w:type="dxa"/>
															<w:right w:w="0" w:type="dxa"/>
														</w:tcMar>
														<w:vAlign w:val="center"/>
														<w:noWrap w:val="off"/>
													</w:tcPr>
													<w:pPr>
														<w:jc w:val="right"/>
													</w:pPr>
													<w:p>
														<w:r>
															<w:pict>
																<v:shapetype id="_x0000_t80" coordsize="21600,21600" o:spt="75" o:preferrelative="t" path="m@4@5l@4@11@9@11@9@5xe" filled="f" stroked="f">
																	<v:stroke imagealignshape="false" joinstyle="miter"/>
																	<v:formulas>
																		<v:f eqn="if lineDrawn pixelLineWidth 0"/>
																		<v:f eqn="sum @0 1 0"/>
																		<v:f eqn="sum 0 0 @1"/>
																		<v:f eqn="prod @2 1 2"/>
																		<v:f eqn="prod @3 21600 pixelWidth"/>
																		<v:f eqn="prod @3 21600 pixelHeight"/>
																		<v:f eqn="sum @0 0 1"/>
																		<v:f eqn="prod @6 1 2"/>
																		<v:f eqn="prod @7 21600 pixelWidth"/>
																		<v:f eqn="sum @8 21600 0 "/>
																		<v:f eqn="prod @7 21600 pixelHeight"/>
																		<v:f eqn="sum @10 21600 0"/>
																	</v:formulas>
																	<v:path o:extrusionok="f" gradientshapeok="t" o:connecttype="rect"/>
																	<o:lock v:ext="edit" aspectratio="t"/>
																</v:shapetype>
																<w:binData w:name="wordml://80.png">iVBORw0KGgoAAAANSUhEUgAAArgAAAFzCAYAAADVB3rFAAAACXBIWXMAAC4jAAAuIwF4pT92AAAKT2lDQ1BQaG90b3Nob3AgSUNDIHByb2ZpbGUAAHjanVNnVFPpFj333vRCS4iAlEtvUhUIIFJCi4AUkSYqIQkQSoghodkVUcERRUUEG8igiAOOjoCMFVEsDIoK2AfkIaKOg6OIisr74Xuja9a89+bN/rXXPues852zzwfACAyWSDNRNYAMqUIeEeCDx8TG4eQuQIEKJHAAEAizZCFz/SMBAPh+PDwrIsAHvgABeNMLCADATZvAMByH/w/qQplcAYCEAcB0kThLCIAUAEB6jkKmAEBGAYCdmCZTAKAEAGDLY2LjAFAtAGAnf+bTAICd+Jl7AQBblCEVAaCRACATZYhEAGg7AKzPVopFAFgwABRmS8Q5ANgtADBJV2ZIALC3AMDOEAuyAAgMADBRiIUpAAR7AGDIIyN4AISZABRG8lc88SuuEOcqAAB4mbI8uSQ5RYFbCC1xB1dXLh4ozkkXKxQ2YQJhmkAuwnmZGTKBNA/g88wAAKCRFRHgg/P9eM4Ors7ONo62Dl8t6r8G/yJiYuP+5c+rcEAAAOF0ftH+LC+zGoA7BoBt/qIl7gRoXgugdfeLZrIPQLUAoOnaV/Nw+H48PEWhkLnZ2eXk5NhKxEJbYcpXff5nwl/AV/1s+X48/Pf14L7iJIEyXYFHBPjgwsz0TKUcz5IJhGLc5o9H/LcL//wd0yLESWK5WCoU41EScY5EmozzMqUiiUKSKcUl0v9k4t8s+wM+3zUAsGo+AXuRLahdYwP2SycQWHTA4vcAAPK7b8HUKAgDgGiD4c93/+8//UegJQCAZkmScQAAXkQkLlTKsz/HCAAARKCBKrBBG/TBGCzABhzBBdzBC/xgNoRCJMTCQhBCCmSAHHJgKayCQiiGzbAdKmAv1EAdNMBRaIaTcA4uwlW4Dj1wD/phCJ7BKLyBCQRByAgTYSHaiAFiilgjjggXmYX4IcFIBBKLJCDJiBRRIkuRNUgxUopUIFVIHfI9cgI5h1xGupE7yAAygvyGvEcxlIGyUT3UDLVDuag3GoRGogvQZHQxmo8WoJvQcrQaPYw2oefQq2gP2o8+Q8cwwOgYBzPEbDAuxsNCsTgsCZNjy7EirAyrxhqwVqwDu4n1Y8+xdwQSgUXACTYEd0IgYR5BSFhMWE7YSKggHCQ0EdoJNwkDhFHCJyKTqEu0JroR+cQYYjIxh1hILCPWEo8TLxB7iEPENyQSiUMyJ7mQAkmxpFTSEtJG0m5SI+ksqZs0SBojk8naZGuyBzmULCAryIXkneTD5DPkG+Qh8lsKnWJAcaT4U+IoUspqShnlEOU05QZlmDJBVaOaUt2ooVQRNY9aQq2htlKvUYeoEzR1mjnNgxZJS6WtopXTGmgXaPdpr+h0uhHdlR5Ol9BX0svpR+iX6AP0dwwNhhWDx4hnKBmbGAcYZxl3GK+YTKYZ04sZx1QwNzHrmOeZD5lvVVgqtip8FZHKCpVKlSaVGyovVKmqpqreqgtV81XLVI+pXlN9rkZVM1PjqQnUlqtVqp1Q61MbU2epO6iHqmeob1Q/pH5Z/YkGWcNMw09DpFGgsV/jvMYgC2MZs3gsIWsNq4Z1gTXEJrHN2Xx2KruY/R27iz2qqaE5QzNKM1ezUvOUZj8H45hx+Jx0TgnnKKeX836K3hTvKeIpG6Y0TLkxZVxrqpaXllirSKtRq0frvTau7aedpr1Fu1n7gQ5Bx0onXCdHZ4/OBZ3nU9lT3acKpxZNPTr1ri6qa6UbobtEd79up+6Ynr5egJ5Mb6feeb3n+hx9L/1U/W36p/VHDFgGswwkBtsMzhg8xTVxbzwdL8fb8VFDXcNAQ6VhlWGX4YSRudE8o9VGjUYPjGnGXOMk423GbcajJgYmISZLTepN7ppSTbmmKaY7TDtMx83MzaLN1pk1mz0x1zLnm+eb15vft2BaeFostqi2uGVJsuRaplnutrxuhVo5WaVYVVpds0atna0l1rutu6cRp7lOk06rntZnw7Dxtsm2qbcZsOXYBtuutm22fWFnYhdnt8Wuw+6TvZN9un2N/T0HDYfZDqsdWh1+c7RyFDpWOt6azpzuP33F9JbpL2dYzxDP2DPjthPLKcRpnVOb00dnF2e5c4PziIuJS4LLLpc+Lpsbxt3IveRKdPVxXeF60vWdm7Obwu2o26/uNu5p7ofcn8w0nymeWTNz0MPIQ+BR5dE/C5+VMGvfrH5PQ0+BZ7XnIy9jL5FXrdewt6V3qvdh7xc+9j5yn+M+4zw33jLeWV/MN8C3yLfLT8Nvnl+F30N/I/9k/3r/0QCngCUBZwOJgUGBWwL7+Hp8Ib+OPzrbZfay2e1BjKC5QRVBj4KtguXBrSFoyOyQrSH355jOkc5pDoVQfujW0Adh5mGLw34MJ4WHhVeGP45wiFga0TGXNXfR3ENz30T6RJZE3ptnMU85ry1KNSo+qi5qPNo3ujS6P8YuZlnM1VidWElsSxw5LiquNm5svt/87fOH4p3iC+N7F5gvyF1weaHOwvSFpxapLhIsOpZATIhOOJTwQRAqqBaMJfITdyWOCnnCHcJnIi/RNtGI2ENcKh5O8kgqTXqS7JG8NXkkxTOlLOW5hCepkLxMDUzdmzqeFpp2IG0yPTq9MYOSkZBxQqohTZO2Z+pn5mZ2y6xlhbL+xW6Lty8elQfJa7OQrAVZLQq2QqboVFoo1yoHsmdlV2a/zYnKOZarnivN7cyzytuQN5zvn//tEsIS4ZK2pYZLVy0dWOa9rGo5sjxxedsK4xUFK4ZWBqw8uIq2Km3VT6vtV5eufr0mek1rgV7ByoLBtQFr6wtVCuWFfevc1+1dT1gvWd+1YfqGnRs+FYmKrhTbF5cVf9go3HjlG4dvyr+Z3JS0qavEuWTPZtJm6ebeLZ5bDpaql+aXDm4N2dq0Dd9WtO319kXbL5fNKNu7g7ZDuaO/PLi8ZafJzs07P1SkVPRU+lQ27tLdtWHX+G7R7ht7vPY07NXbW7z3/T7JvttVAVVN1WbVZftJ+7P3P66Jqun4lvttXa1ObXHtxwPSA/0HIw6217nU1R3SPVRSj9Yr60cOxx++/p3vdy0NNg1VjZzG4iNwRHnk6fcJ3/ceDTradox7rOEH0x92HWcdL2pCmvKaRptTmvtbYlu6T8w+0dbq3nr8R9sfD5w0PFl5SvNUyWna6YLTk2fyz4ydlZ19fi753GDborZ752PO32oPb++6EHTh0kX/i+c7vDvOXPK4dPKy2+UTV7hXmq86X23qdOo8/pPTT8e7nLuarrlca7nuer21e2b36RueN87d9L158Rb/1tWeOT3dvfN6b/fF9/XfFt1+cif9zsu72Xcn7q28T7xf9EDtQdlD3YfVP1v+3Njv3H9qwHeg89HcR/cGhYPP/pH1jw9DBY+Zj8uGDYbrnjg+OTniP3L96fynQ89kzyaeF/6i/suuFxYvfvjV69fO0ZjRoZfyl5O/bXyl/erA6xmv28bCxh6+yXgzMV70VvvtwXfcdx3vo98PT+R8IH8o/2j5sfVT0Kf7kxmTk/8EA5jz/GMzLdsAAAAEZ0FNQQAAsY58+1GTAAAAIGNIUk0AAHolAACAgwAA+f8AAIDpAAB1MAAA6mAAADqYAAAXb5JfxUYAAD+7SURBVHja7J3dcdvG14d/eSf3f6SCQBUEqsDQDO9DVWCqApMViKoAcgWiKzBzrxnBFQiuQEgFQSrIe7FLk7IlGR8LYBd4nhmN7YSkwLNfvz179pxfBAD+sblPJKWS3klKJMWvvLKwP18k5coWJcYDAIC58wsmAPBG1EaSVpI+vCFof0Yu6ZOyxQ6DAgAAAhcAxhS3WytsI0efWEraKFvsMS4AACBwAWBIYZtIupMJQ+iDXNIVoQsAAIDABYAhxO3Kitu+qSRdKlvkGB0AABC4AO5FXWr/luh4HP+7fow5jfXzONTS/nxPIenfE3FXfPt7tig8scOdTLztkFwRmwsAAAhcgHbiLdHx5v8fVsimnj1lYcVvKenvE7Fc9n6cP464ReQCAAACF6CmWIuteP3Ditp0It/sIIC/nAjf3IG9VhomLOEtLghXAAAABC7AUaBFVsT+af+MZ2aB0v4chG9RO+zBhGc8ePAdKklnyhYVHRoAOq4J8avrABtpQOBCAKJ2aUXtEoO8SC7j9f36oug1Nnz0aEOQK1tc0GwAs5rHk5P/kp78/X/6MZNLpH6zuxz4Yv8sZO5JIIoBgQu9T4hLSe8RtZ1F7xeZimRrz57vkjy5AJMSrgfRerj78L2QDYVKxyqNLzsNABC40GKyXFthG2OQSVMqW5xhBgDv5+VEzy/rvlO/HlafnQaHsuQ5HQMQuFBnAo0lXWu82/0wDmRVAPBnHk51TJE4VxFbl8oK3r8k7blTAAhc+H5CjaywXWOMWUIsLsDw8+5BxKYy4QQxQrYze0l/sWEHBC5Im/u1FbeRJ09U6li4odCxWMNzQfac9JXPenfy98NiAi9zRilfgF7FbGJ/3ul5kRtwTyVpJ+kj8xoCF+Y34SYyuVjH8BgcROyXk78Xgx0v/VhJ7XAZY86LDmEKAG7nmFMxy+Z6PPZW6OaYAoEL0598tzJe26HIdbgUMKSQ7bY4xTrGwMUzWKB2yhZXDA6AxvNFJHOKdBC0KUbxklzSDUIXgQvTnYg/DzABl3bX/GVSKaiOXplDxbZkUpM/cbgATQTtuxNhC+Gwl7QhdAGBC9OZlBMrbuOeRe2nWeUqfC56U4Xs6c0WzAUAr4/zU1ELYVPJhC1sMQUCF8IXtw/qJ770IGr3GFphe3cQuACHcRzreTnyCKNMkkLm/kGBKRC4EN5EvZS5TOZygq6ssL3hmOen9k/t5gKBC+D/WP1ThB3MsvWVLW4xw/T4FRNMdsJOehC3N5JuSagNAIHPj5GOXtql8NLOmUyb+3cy3lzWtgmB12a64tZlWMJOeGzbtEOqUDy40kYmmwITPExZ1C5PRC3AKYWkS9Y5BC74PYk/yM0xWyFzfJNj2NYbjcfAnnovqgHBdMZgbMXsO0Rtb9RZH2KFcQm3knRBXC4CF/yc0D87mshvuGXqpD3+C/TJKx2TpDPZQ2ib/KWk9yLrQRuhWkr62/69sHOBmRNczgXGARDZfx3a6VB4Z8x2Q+QicMHDiX0pkw6sC6XMMQ2D202bPCr8SyulpI+S9hzfgeeilvCD1zmI1S/PBK2vJ3SmTRMrdg/5x2NELiBw5znBP6lb3G1uxW2FQZ21SyZpPaFvtBep4cCvTf2fklYY45swK+zPv3ZOLyezMX1+OTDtWfAichG44MnAv+s4yVOutb8F+PMEv1kp6ZPtNyUNDQOOqUQm/GCleWc/KOw4/Do5IdusL6S2PyQ92fgCpw8CF8Yd5F0uM11xqajX9vln4gvxXnh1od8xFFlB25eQCUHMFlbMFlz8HXTjQylzBC6MOLAf1D4oH3Hbf/tMLUzhNUoZry65ksHV2FlqfiEIlRWzX2Q8swXjqfFmaCnpWu5CGLh0jcCFEQZzLBN7i7idZhuFyk5kYID242Ul442LZ/CNSytkv1gxy5hx15dWDoXuBZ5zBC4MO4Dbxt4ScztsO23tRDs3Cit02UjBz8bI0ora5YwEbU4Me+/9KpI5Qbt20G7neNMRuDDcwG2TOaFQtjjHgIO31aP88UgVdsIeSkxUMqnGCF+A78fFStIHTddbW8nEqSNox+1riUz5+qTDpxCqgMCFgQbsyg7YppxzDDZKe6Xyo3RvZftAOdJx8E6UfkZsGFG7mug3PBW0zLV+9b2udyLOmLsQuND/QG1TtexW2WKD8UZrs63GD1W4fDHjgRHg7wcUHbkVujkdY1ab8g+aXiaE8puoJZtIKP3wruW798oWlxgRgQv9DdBI0j8N31XZ3WeFAUdtu645i7vw84uFwx8bFyJOd+pz1VrTuzRWyGQNocJfuCI3U7uUYlw4Q+BCj4NzqeYFBPDezlvkNs+aMaxXt5R0YwUDm7Dw+3gsc1qxmsg3qmROHf6ij856HZXIjYvAhV4HZps4ImKH/GrDrYYJV6gkbTp5SIeN1a3EhbSQ+3Vq+3U6EVG7l/QXoQeT7a8rtQtXYD1F4EJPg7JpcQcyJ/grBu56FI2FTMxt6fCZD0K3bwGD0A1PKEwhvhZRO7++28ZhRKpNBC70NCD/a/oOZYtbDOdlW0Z2cv0gdyUmK3X12v78uWMZT91S/ZYiRuj63XeXcls1ClELY/Tlx4abs0rcaUHggvOBmMjkVG0CqcHCEbpdwgBKDR3HOtylNITutDdlY7BD1MLJhv2xYX+mGigCFxwPxFTN8qlWyha/YbjgNjFLSe+sVyF6Q/QVMhdfxs+5OUz4AkIXYduFXMfsB/QfOO3fWzW7F0HKMAQujDwIufE5nY3N6aal8PhZE/WfyB+hO1x7xhomHKUvSttXSOkFP+vrT2p2EvUb84+f/IoJZkGBCSZASHkXjfi+0ub+RsfwBdfCKLKi64M29wjdfoXtKsCnr2Tiaj8SngUNuFGzrApLmVAX8Iz/wwRB8kfD1/+LyWAkoVva2u1nkjYynjTXHITukzb3W3uMDl2FrcnV/BSguM0lXclcALpC3ELDOWvXcJ56h9H8BA9umDRdwJngYexFo5J0K+m2x3RSB6GLR7eLsA3TY1vJeNE+EoIADvik+mGAKebyE2Jww1yEmubApawg+NiPU/VbEKASMbpTF7aFKPMM/YyHpwbvoOiDhxCiAADjkC0Olx8v1E8MW6Rj6MIKg7+4kEc2yX1ooQg7mdSH54hb6GFuKmXit+uSYDQELgDAS0LXxEz2J3TvtLlH6D4XtlsrbNeBPHUpcwHoN2JrYQC+IHDDhhhcAPBF6JY6Zl7o47g8tkL3WtLNLD1/Yeax3Uv6RDEGGKHfZTVf+wfm8g88uADgn9A1Ht3fZDx2VU9C9+G73MJTF7crGY/tdQDitpDJhPCbssUl4hZG2nCXNV8dYTD/wIM7DxKZ1DkAIS0wlaStNve36sfrmEpKtbnPZTy60xwjRtheq98yyi6oRN5a8G+jVWfcpJgKgQvjwO4SELo/F7o7K3TLiQjbVP1mqXApIg5Vxio6PHjEV5lCDoDABU/5HyYAhO5PWUlaWaG7CVZsmRRHdwEI253w1oL/m6+64y5ig4bAhe6UDV+fYDJA6DYSusvgikWYC2SZ/E73Vcok0Sc3MYRAkz6aiFBABC505m8ELiB0exW6kY5V0W6ULW49F7Z9CH2XFKIgA4RHgQnChSwK8yCyiyDANIVuttjK5NF1nXUhkpTZHLpLD8XtStKj/M2MsJeppEhBBgh1Ew0IXBiQvMV7EswGCN3WxJI+e5NabHOfanP/KBNrG3vYGjuZ8qWXlAkHgDEgRGE+pCI+COYidI+hC9dyW6krlcm4sJe5iFYOLGxjmTjbpYeWr2SyIRBfCwCj8wsmCJTN/X8N35ErW1xgOJjhWInVT2U0yXiK+xd0xzjbaw8tXIqLY8Bae8FphV8QohAuZcPXJ5gMZsmxMtqZzNG5S64lPWlzv+5xgV3pGGfr2xx0pWxxpmyxRdwCgE/gwQ13V/mg5nku2WEC9FcA4SD4ckfPmciEI6SeWbCUKYixozPBDOaLuh7cs8kUiZkIxOCGy5cWC18q4nBh7hgBmvcgdGNJD7b071Xrxc6EI7iOHUbYAvQ7ryBuPYMQhXBpM5j+xGwAJ0LXxKVftRxPb20kn7S5zxqn5zPhCE+eidtSx1AExC3MB3OKAghcGJiixXsSe+EGAI5Cd6dscWaFbuXwk9eqG5+7uU9s2NGd/Mlni7CFuRM1GCuAwAVHi3LR8p1LjAfwitB1n0M30rFQRPqCsI20uc9kLpGlCFsABC4gcKFdPO17zAbwqsg9LRbhUtzFMvG5n7+dovgXjlDJxNgibAEMCQIXgQvj8KXVgCVMAaCO0D2kFssdfvJSJmzhUIUs8kbYmlvgWxof4Bu/13zd35gKgQtuabvwLjEdQC2hW9qLaBdqF/f++kbTD26/CVvy2AJ8T1zzdQWmQuCC28W3rcD9gPEAGo61bHEu9xkXxmJnhe0GYQvwKmnN15WYCoEL7mkjcmPSnwC0Ero7SedyexFt6PniXNniirydAG/QZI1sf+kbELjwBl9avg8vLkA7kXu4iHYu96V/+6KUqWR4wWIMUIu0waYRELjQA/uW71s2TkIPAKdCt7QX0S48XuQqHVN+sRAD1OePmq9jw4jAhZ4W2ULtjkojSSsMCNB5DJ5WRPNJ2B4yI+xoJIDGpDVf9xVT+cmvmGAS7FuK1Q8yt6gBoAumiIMvYT87mXy2JQ0D0Go8x6qfQSHHYH6CB3ca/NXyfbE290vMB9B6ITxUInvQ+Km/cpk4Wy6QAXQjrfm6krGGwIU+yRZ7tb/RzWUzgHbiNpUpsbse+UlKmTjbC+JsAZzwZ4NNJSBwoWfaDrTULtQAUE/YRtrc38l4beORn+ZGJu3XjoYBcEbdNfELpkLgQv/81eG97zEfQC1xu5T0JH8uaP6PRgFwPsajmq/OMRgCF/pnr/ZhCisbVA8ALy96kTb3nyV9brD4DcFa0iOnMADOqBueUBB/i8CFITDlNvcdPuEaIwK8KG6XMl7bpadPGEt60Ob+M7mtATpTd5znmAqBC8PRJUwBLy7Ac2Hrq9f2rYX5SZv7FY0H0HozW3esf8JgCFwYim7ZFCS8uACnC53PXtvXiCTdaXP/wIYVoDF1wxNKSl4jcGF4dh3eixcX5i5sQ/PavkYqE5u7plEBao79+hvaPQZD4MLwdD02yTAhzHSBM6JwXK9tLunC0QIaScqsNzehgQHeZCnCEybFL5hgkgv1o7pVVSJhPMxpvEQy4TnrEZ+ikinWsD95rqXdcMaOfseNssWWBgd4cR54UL38t6WyxRkG8x88uNPkY8f3E4sLc1nUUo1fjexW0tkzcSsdYurP7f93wbU29494cwF+mAdi1S/ugPcWgQsjsle3y2ZUN4M5LGpbjVuNrJA5LdnYNH8/ki0qZYuNFbqFg9+ZyMTmbukAACebv/rsMFcYEKIw3cX7Tt2qLXEMA1MdG4mkO3UL4+lCJeljq3ABc2nsWm4uwBUyYREFnQJmPB9EMhlT6oypXNniAqOFAR7c6XLT8f0x+TRhgovZWiYkYSxxm0s6bx0Lmy1uZby5ewfPkghvLsBSXC6bJHhwp72Y1w2af41KJjawwpgQ+FiIZby26UhPUEnaKFvsHH6npf1OkYNPKyRdUnoUZjg3PKlemFKlbPEbBgsHPLjTputls0jjXr4BcCUEH0cUt3u7Udw5/VRzCe1Mbi6hJSJvLsxzbohrvnqHwcICDy670zqc4dmBAPt+JOPhXI70BJW+T/3V33dN7XeNHXxabp+bMQ9TnyOanHKyDgYGHtzp89HBZ9xhRghs4Uo1btGGW72U+qsvskVuL4XeOPg0Yzti8GH6c0RdcZsjbhG44B87dUsZZhY8c5QDEMLCtdV46b9K/Sz1V79Cdys3KcUiSXfa3H+2nnCAqdEkNdhHzBUehCjMZ8HvWryhlLn9XWFQ8LSfx5I+a7wMCbcy1cKqCY17achQC4BhxkZqN8H11j5SZgYJHtx5sHPwGbG4cAb+LlgrjZf+q9SYXtvXMN7cM5mY2i5Ekj5rc5/hzYWJ0GTjd4O5wgQP7nwEQNfCDwfOSQwPHvXrSONeJLuVT17b1+20lpsCEYUoDgFhzxmp6ntvSQ0WMHhw54OrXWiGKcGThSrReBfJSvnotX111H4rEJF3/CRjc4pDQLgQezsT8ODOSxC48uJu7IIJMFZf3spNfGkbbhWC1/Z1263lxpubi3RiEFbfT9XEe0uhIwQuBDO4Y5ma211h4MNYfTiSuUiWjvDbK5lqX/lE5gIXld0qcQENwun3TfLe3rQuqQ1eQIjCnDCelp2DT4pEblwYfnFK7QZtDHG7t5u6fDJzQba4kLRRtzSCZsOxub/jAhoEMH/UnTsquakQCAhcGBBXsbhLcuPCgItTJnO0OLSIqmS8tpeTPLE4xuYWHT9pJenBxkUDeNnbG7z2IyeU4UOIwjzFgqtY3EqEKkC/fTXWeLltcytuq5nYeis3cc3E6INvfXul+qeOrGsTAQ/uPHHlxY003kUfmP6itNQ4uW0rK9IuZrXIuauCllEBDTyaR5quU3hvEbgQ8EJWyk0sriStbWwTgMtFKZPx3A4tkgqZ9F+3M50bCmWLcwebYLM5YW6A8VmrftnuSsTeTgZCFOYrIGK5yaggUcYX3PbLsUISuDX9vC0S2xYxdoWA55PHBhtl+uqEwIM7V9x6cWMRqgDdF6OlxglJKGW8tixsz+eIQiZk4bbjJ11rc/9AyAKM0YsbiNtKeG8nBR7ceQuKSMaL62rhuSQfJrTsi5nMUeLQ7GXyuFY0wk83H3cd54pKU8kjDCH02VT1izpIXI5E4MLkJoGt3HlfK3H7FJr1v1jjhCRUdkHb0QiNNsR36l4amWNgGKK/NjkNKpUtzjDatCBEAW7VLdH7KYcFEKDOArTUOCEJhUxIAuK2CdmiUra4VPfiEIQsQN9zy7rhvHKD0aYHHlw4TAaZw08kVAF+1ufGCkm4VbbY0ACd2y9Wd897JUIWoJ++2eRiWW6r+gECFyY6KTyp+23p04Xr3F5kAzjtZ5FMXFwy8G+uZGJt2Xi5bc+tuoc4EbIALvvkZzULo7lgkzVNCFGAb9OCw8+KRKgC/LjwpDKXGocWt7lMbDji1jVGmF7IZKJoCyEL4HKOaSJud4hbBC5Mf6HaWyHgitSGPgAcPH0PGr5ww83sKpINP3fkMunEumwgzObH5N4FaDPHRGrmWKlE7C0CF+YzRbhe+liwWHTskeHQeZIrkdt2SJF7uIB2pfYX0CKZ6mdsjKEN12oWZveRMLppQwwufC9IXF/+KazQqDDu7PpSIjeVsJqSy1xeos+N1+536haKshf5iaF+n0vVLOdtKapvTh48uPA9N3KXNkx2kaPK2fwWnJXMTeZ48P5LSMK4ZItC2aJrBbSljDc3waBQp9c1naGYIxC4ML/FqZL7uKS1zXkK8xC3dxr+kmEl47Xd0gDezCUbSZcdNsyxpAe7WQJ4bb7ZqtlpQc6F03lAiAK8Nmm4TsBfidRhU+8zscapSlZYcUvf8rNfRLZfpB0+ZSe8bvBj30pkToqacMZcMQ/w4MKrU4fjz4tE6rApLzSpxqlKtlO2YOPkM+YC2oW6nQytZLy5MQaFE5quKTfMFQhcYFHKZbwmLkntcRJMS9xuNXwKsErmEtIVDRDMnLKVyZlbtfyERCYud4kxoUVoQqluceEQGIQowFsTSCSTmN+1cKFyzHT6x52aJVZ3QSkTklDQCMH2m64hC5RcnncfStUsa4JECXkELsB3E8lK7kMLSpGiJfR+kah7Kqg25CIF2FT60FbdMqzQF+a7QWqaoWVv8zTDjCBEAd4mW+zktsKZ7MREPG64C8xSxnsytLi9JQXYpOaWrbqFLKQy1c9SjDkrmhZ0qOT+TgkgcGEi9BHnuKRiUZDiditzvBwN+FsrmXhbFqnpidxc0lmHTXQkc/mMuWQ+m+umbc3FsplCiAI0ETZ9FGw4J5YyiPaPRLwt+D3H7EX1s6nPQU3vhByKjsAMwYML9TDHiX2IjM924gJ/F5ZEJiRhaHFbsAGa3RzTpTDEUlQ/mzJtTo7IsoLABagndXr4zFjE4/osbpcaJ972kN+2ohFmJXL3ks47bKZjK3LXGHNS89BazbNu3LI5RuAC1F18cvWTR5B4XD8Xla2Gj7c1Gyny2855nillLp/tunyKNvecDk1jHkokZQ3fVcp9yXkIDGJwoelkE6l5ipY6VDL5cdlx+9HGY8TbVjIxlHsaAWxfXKnbCU8pYrhDn4vanCCRax3w4EJDzJFxH941I6rwuIy9oMQaJ972sMFB3MLpfLOTCVkoW35CLEIWgu4BLcTtHnELCFxou+jk6idUIVHzoyhwJ25TGe98MvBvLiSd4WWDV+abworcLqKFkIXw5qOVpFWLjTLhTYDAhU7cqL1X5S1W1JofZTFZy3huhxYAuYzntqIR4A2RWylbXHTcWC9FYYhQ5qNE7ZwdpImDbxCDC10moVTN64HX3YWfk5x7sHa8U3NPiQt2XCaDFv11ZcVPl83YjU1LBv61b6R2cbeU44Vn4MGF9phQhT5uqkYiddgwC8nm/hFxC4HNOzuZLAtdNsDX2tyTM9fTFm4hbisRmgAIXHC82GzVTwGIlIshvYrbRKYq0BgLPGnAoOu8U6h7XG4iyvz6Ni+tW264N4QmwPcQogCuxFIf8ZuVCFXoo71W6n7E25Yr64EDcNWfM0ldRWpu+yZzzbjryGOrtjPx2QAIXOhNNL3v4ZM/IYicLyJjZaqgLcHn+aeSic0tMOgobXindvnV2ZgAAAAAAAAAAAAAAAAAAAAAAAAAAAAAAAAAAADAc35RP5Wo4Egh6V/7Z6F+ytvWpU0CbXi5PUv7k3vwTInGy4zwEhv1kxv5NXyYwz5J2k30uw3Rnr714T7bnDV3GuN0pX4yB82JUtLfMhlMDhqpcvXhv0pKsXGvpC806F7SxxHEbkJ7O2/Pg+jNJX2xbTs0kWftGnnQJkPzZcLfre/2TNRPHu0+uekglJiDpzFOY9qyN9F7up62FrxUMhueWCYp+ZNMOdoYkwRPYtv0s6R/aFeASYvbK0lbmg6gN420suvoP3ZdbbWRQOCOy0qmckuCKSZDZNuVDQzAtMRtJelS/YSiAMDLLO088dBU6CJw/RBED4jcSW9gVpgCIHhxe6FxQpAAwIjbBzWI1Ufg+iNyPyusYzqo37Z39gcAwhO3hRW3BU0HMDprGcfRT+cPBK4/xJKuMcNkWdUdlACIW8QtALw5jzzpJyffCFz/diYpZmBxh0ZUmID+3wN7K27pXwD+Eekn4Z0IXP/4gAkmv8hnmMEpBSZA3DpmJ3OhDHEL4LfIvXttXkHg+sdS3LyfOivbzgCIW/+4kUkFBgBhzC/XCNywRC5Mm0yEKgDi1jfIcQsQHmu9EKqAwPWTd5hg8sR2UAIgbsenEjluAUImQ+CGQYoJZgF1zAFx64e4JcctQPi6KUbg+k8kjq/nQCyKQADidkwKkQYMYCpcI3DDWSRg+vyJCQBxi7gFgM4sEbgAfg3ICDPABIgDErd7keMWYGpEpyIXgesvCSaY564TINCFJZRy4zuR4xZgqvyJwA1jwYB58AcmgMDnqodANuXkuAWYNt/moV+xBYA/AxIAcdsbVyINGMBs1lM8uADjk2ICQNz2RiVy3ALMbk3Fg+svOSaYnVioMAMgbp2LWzIlAMxvfvJO4Jb2Z0gj+DpBT13sFAN/x1jfJYH2jIRNDSBuna8nl4hbr+ZhH/oETJ9E0t43gftJw9cBT+RnapupT8qbEQRdqnBuegMgbrvNn6QB83MeBvdcjNCOK5nyuN6up8Tgmolw49kzMeH0Z9ePmAFg0uI2R9wC9M5OnmckQeAeG6r06Hn+okl64xYTAExW3O4QtwCDsZfHYR8I3COFZ50G+qGSn+EfJU0DiNvOm1dy3AKgV0oE7nO+evIcO8TOICIXgQtQj7sAxO2V/As1A5gD/yJw/ed/njzHDU3ROxEmAJjEeKlEAQcAeAHy4B5JPHiGnfDkDbFYJ549U06zALQSt+S4BRiXdx4+Uy7hwT0Qa/xqUqU4YhuCpacLNQA04wpxCzB77fTqeooH13DnQYNcInR6J5XJ2+cbX2kagMZ8EBdyu/JeYZYK34nTTh/E7WcPn6vwVeC+0/CFHt5r3ApXleZ5zJaJSmYHcuZKgFYb1rVI/deFVaDPnSNwR11P5fHG6IuvAjcNdDfZZacx12O2hDnp2wYHgQvQjmt5nosTgPV0UPaHvxCDO56ouZF0LmLIGIwA0JZI44eYAYAflKeaCoE7jrA90/ChGOAnVK0D6EbKfAoA+s5hhMAdnt9FHlY47jb3mAGgM9fimBZg7nxE4I5HJBPU/yRzrIbQnTefMAGAMwhVAJgvub6LxUfgjsdB6K4xxSwpxe1vAJckIlQBYK78UAUWgTsukUx6jwf5m8IK+huMFWYAcAqhCgDzY6cXshEhcP0glfTIxDwb9nZAAoB7PovwL4C5UOqVKrAIXH+IZDy5iNzpD8YrzADQG7GMJxcAps+VXjkNReD6J3LxPkyXSpRkBhiCteZVNAhgruI2f+1/InD9I5bx5ML0xO0cSzIDjAWZagCmLW53b70AgesnibgNPCVKxC3A4MQyl3gBYDpUdcQtAtdvPgjvwxTYi5LMAGOxkrTEDACToJBxFu3qvBiB6y+RyJEbMrkdiMTcAowLoQoAYVPKeG0bOYsQuH7zARMEx84K2wu9EfwOAIM6C6hyBhAeuRW2Z2qRWvNX7Of9xLyUOeYGPynsz192MFaYBMA7lsylAN5Tfreell0+DIHrP++YlL3lRlwGBAiFO7t4lpgCwDtymZNPZxCi4D8JJvCWD6LEMkAoRCJUAcBXUjm+EOqbB9cXj1gsU3Ah8aTRwd8FM5O5SAaMkblzJf+riKUyl3dvaS5JxqNdBfjcFU03STI5DPUjROFlShlX+aP88NAlml6aqU3D7xTZTYdvLEVsH8ybSs/zPP8pv0+eru14LWk6bcRl2Dmup5I5zYg9+x6x3YBuXX3gfx79bD0zduaJXVJH3+fBo7Zu8522nvXXw8+Txk1DlM54HEcT/87/ef7z+ELfTwJ47jGrRf4X+DwM/q1H6QTWjdMfJxtkYnDf5qsnz5HQFJLMsaKPXpfDrhOOHryhWHrynYsZtvNOJi9l9YItbjx/9lRcEIV5k8vfk0cnFQgRuG/ji5iKaArJLqQbT5/tWuMd9+Se2SIZ0BbvPeqbc+LK/rzGNgDRf43zAGbOxtO5K5WpQojA7XmhBr/Yy9+YMW5oD2uLtThiHUPIn6te0vUr+imA15SSPnr6bJk6OvcQuG/zOybwEl8XTie7zg7CwzdbPKi/04eVHB1jOSKfwbjLZSoKFTVfX8j/UIVEhCrAvNnKz9C/SB0zsiBwf76I+sA7muKHXaevC2fnXWdLCg9tkcpcwFs6nvS28svzVs5gzN3KZEqoWrzPd/sQqgBzx1en0VodTukQuK9zJ2JffV9wJ7nrnJjIimTSuz103DDGVtg+yb88q8XEx9pG7WPfK4URqvCZ+R5mTK4JXjjzLQ/ue/nhrYzlV364kvH34sK5kZ+5cdeSPg0sfL563l6p/bmzk+kX26/Lk/Ysvht7iUyYUCq/PWxfJz7Wuvbj3G5I1x5/x9hunDaaF5nmdUHyk+rFj8+RjZ1rfdvoJepQnOU/frz/2TrqKKHnwfX9O42ZZzNhnISds9Hj+dnFWI1kvO++t2U6wFhlzEwjX/V2gv1262m7/dNGeBOiAKHj84WzIT1WhfD0j0GleebAbWOnULIqRDQXzJSt/A39a3zvAoEbBiygr1PK3wtn1wMvljndYXD2mKBR/7z1/BljkToM5o2vG9GlGnqqEbjhiDh4nVuPd51DprL6RFcYnI+YoBE3AcxnS/lTIQ9gjI2orxv3RptPBG4YFJjgTSr5ezlkpeGKEeRshgZfCBibzccqoQoAfuNrhbNYDeKoEbhhLKLwc/Ye22pIL+4NXWEw8Ji3n9NuPX/GSIQqwHwp5e/p1AfVzHKFwPWfvzBBbXz1DCUarlrSTnhxhxJpO8zQaSNWef6MS/lT7AdgaLYK/MIZAtd/9pig0a7TVw9m7V3nhIX+lNhggk5UgfTTTH7lRAcYEp+zFC0RuGFTCG9cU27FhbNceBf75EbE3rravPu+gY9EqALMl1x+VziLELjhwg3t5lTy17u21HAXzjaIsN4m/C1mcMaV/A9VSOV3FTaAvtcSH8do/LNxicD1l1J44dqyl78XzobyBlWSLhC5TikkXWIG5/00hFCFaxGqAPPVIh9DHJcIXH/hNnw3fF00Yw3nAUTkuhW3F/Lf2xjqhnTv+TNGkj7TVDBTtvI3XPIOgRveYrrDDJ13nT5XOIsHFrk5XaKTAEPc9r8h9d2+iQhPgXmPUR9J9Uq2EwQuHWnK3Ia46+xR5HIq0JwbmbAExG3/fTSUUIWE5oIZkiuwC2cIXP/gcpDbRdPXC2ephi8HupV0Tv+qRWk3BVtMMRh7hZEWkawKMFd8PWmJ7OYTgesxO/lf4YdFs+ddZ88UVuReiRR0r3FrbZRjChbQF0jY+MBMqeTvSeBa352uIHD9oRDJ4/vC5zQn1yNups7tZIXQNeSSzjzuLyyg/nCt4VL+AfjmACg8fbY7BK5/7MUllj4p5W+akx92nQOLia0VdVear8fyMP4uEPveLKAh9MU7DX8CA+ADvjrjEp3kxkXgjktlOwqXWPpn67F4yTx4hp0VeGfy+3Key03Prf2+lyIcwTdCCFWINd4JDMCY5PI309P1YeOJwB1XUJyLmNuhF00fSfVKmpORhN/GCr9D/ywmJmoPQn4jPLY+t1UIoQprEaoA88TXUK5IJ06j//gZ7OdJxpMYj9TwDx7ZYqxF4bOnfeMf+X3cGVsR/tk+ayjj7c4+dxzoIjLnserbnPVWP4sCa9O5/mwd9s0t66nWHrd1+iubkN69EIWkLzIu/QKTeLHrTD0Uk4dd55XHfXmn47FUYn/enfx9TKqTsVbYH7yz4XMl6TGAzd+dKOMM8+NW0nv5mRv67hdxvNIHhfx03SceLRRj2sgnO7wk0kLlYNfDnPLuRLy7mABL+1NJ+nryb1/HmwvSmY9Vn8fr9+QsfbMilj8nQ2OOUZ/s8Ixf6KMA4LFwO4hYAAAAAAAAAAAAAAAAAAAAAAAAAAAAAAAA6AkumYEbNvcrmXQhrvmkbLHDwM7aKdF4ldNoS/B5/qkk3ShbFBh0lDa8U7vb+FfKFiUGBAQu9CWaHuQ+lU8l6ZzJqxcxkGmc1EtXiFxw3J8zndSfb0mOUPJiHXls1XbZ4gIDAgIX+piYHtVPoueNssUtBg5qU0K7wlB9OJKprJd23ETf0B+9adO12p0wMacAAhecT0hbSdc9fDK78mEEwoPGqUKzU7a4ohGgwwbts7olmC9kvLYFBvWqbQ/ltZtuVM6ULSoMCAf+DxNAh4ko7UncVvK3ZO10yBaVssW5juV3h2RlFzKApvPOym7MuojbG2WLc8Stny2s5hUdI5lyyQDfwIMLbReZSCZeKu7h0y+VLfYYedD2XGucy2e5be+KRoAa/bRrvG0p47XNMabX7ZyoXQgVawcgcGH0heY1OLoer01TmWPfaODfXEi6QOTCTzbUXeNt91bc0s/CaPOVmntlKxGqABZCFKCtEOpD3BYyx1MwBsarda7mx4NdSSQ9Wa8NwPfzTSJzWtRF3G6ULTgpCGs+2ql5+FQkQhUAgQstF5u+JpBKeFd8WFRKSRcy3q4hiSQ9aHO/pBHgZL5ZqVsoVCmTavAWY4bZA2wbNmFpnTAwcwhRgKYLTl+hCaR58a+tt+rnEiF9AepspDM1v01/yp5N8yT6QqLm+XEPGxvaHoELUGuiSWUC/12zV7a4xMBetvlSxmMfDfybicWeb5+LZeJtEzZJYPvEWs0vwd4qWxDyhsAFqDXJ9FHQgZ22/+2eWJGbDPybC3H5jA1V8/nkkvRfk+wbD2oeh00quBlDDC7UnVy2PQkcLn74jlkgxojLTSQ9cvlsVnNMlyweewTNpLmUuavRBC6czRg8uFBn4YklPfXxyRwjBilCho7LrWxf2dEAk+xTkbqnAGMumUdfWdq+0oQbZYstxpsfeHBhrF3wngUpQMxC0caT0oVI0p294AjTEiyp3Ty3FbeVTBgLc8k85p+9pKZt/cE6aQCBC/BsAVqpm2flJUpRijf0ReZCw+fLXWtz/2A9fhD+3LJVu2pVB3KZpP45xpwVN2qWOizSOFUaYWQIUYC3FqBIxrviWlBcsChNpn/cSVoO/JtLcZEo9H7TNSSBG/Lz7kOJmqcOo4zvzMCDC2+R9SBubxC3U+kdi8qmdxtaaMQyRSFWNEJwwiRV95CES8Tt7OeeQsaT22w94/QHgQtgFyLXAiIn2H+Si82tTMhCNeBvjWTicrklHc6cslW3kIRCJkvCHmOCXUuKhhvjNYZD4AK4jlmqRNztlBebXNK5ho/LXWlz/8glEq+FbWRzmHbJvrGTCW0qMSic0HRNuWauQODCvBektdznvL1icZq8yC2VLc6tGBmSRCZf7pJG8G4uWap7SMKVsgUld+GlOadQ81AFTn1mApfM4PsFKZL7i2VcCJlfP1qNtJCQ89KfPpCp25FwKS4TQr2+1rTKJhfOZgAeXPiea8fits0OG0LHFGU4V7N0Pm76L6nExhYbiRUcXcTtXlQlgwa9rukMxRyBwIW5LUzug/A5WpyvyC2syN0P/JtTSU/2oiQMO4esZC6SJZ3ESraghDc0mWtyNSsAEYsLZ5OHEAU4XZwe5LaoA+Uz4dC3thq+xK9EyMJQ7Rupe07kSuYiWYFBoWUffLTitW5/O+duCAIXpj85LNW8xvdb5MoWFxgWTvpYavtYNPBvzmVi7ioaobd2vWsgLGgj6LMvPjR4x07Zguw+E4UQBTjgMi1YJVKCwQ89bJFLOtPwqcRSmZCFJY3gXFBsraDoIm5vlC0uELfgaI7ZN3jHilAmBC5Me5Fad1ygvoeUYPDaAlTZVGK3A//mSNJne7Mfus8Zsb1I1iXspJIJSdhiUHDZO9Ws6Mw1JpsmhCiwUEVymxZsb8u3Avys7y1ljrajgX9zYTdhBY3QekPcNdtKLkISoN8+2mQze2Uzv8CEwIMLa4cCoxKhCVAXk4dyjOpniaQHe+MfmmyGN/efrXDoMmcQkgB9zy23DecVvLgTBA/uvBesWObWqSuBS/JsaNsXuxYFaMtepLKr0z5Ldfe2V3aOyDEoDNBnUzW7cEbWn4mBB3feuCzqcIu4hdaYSneXahY754KlTJnflEZ4USREdvPRNftFLukMcQsDzim5ml04u6b4AwIXprFwxZJWjj6tFNXKoPuCtNc4IQuxTMjClkZ4NkckMic8646fREgCjNaLG2yaI1H8YVIQojDfxevOocC9wDMDjvvnWCELhbiA5qowR2ltydwAofTlSuakgc3YBMCDO88BHzsUt7csYOCc8UIWEhlv7nqmc0PiIP2XZI6Gz5kbwANu7WarDpHw4k4GPLjzXMRceW/Z7cIQm7HPVngOTa45pbJyV06ZyzrgW99eyVySZF1D4MLEBcOTo08jawIM1W/HClmoZI7Z9xOfE1xsIgoR3gH+9vPHBn38hgIk4UOIwvxwle9vj7iFwTAhCxcaPmQhkqmA9nmSN6xNKEaThf81bmVi8RG34G1vb/DaD2RUCB88uPPawcZy472txBEOjNOHjeCU0hF+e6Wp5HE1c8GdAztWmrqHG6Y0fzw06PN4cQMHD+68cOW9vUHcwihki0rZ4kLjpKWLZC6gZUF7d45e267iNpe5SIa4hVBoMm/gxQ0cPLjz2bnGcuO9za3AABi7Tycy3tx4hN9eKrQUWO68todN7pZOCAHOG3hxZwIe3Pngynu7wZTgBSbe81zNqhW5IlZI3lx3XltjcxZ9CJdmXlwIFjy489ixxnLjvWU3C7728ZWkTO5KTzehlK/eXOPlzuTGa3srwpNgGvNFEy/ulbLFDqOFBx7cebBytIjfYkrwErMAjVHmV/LVm2vy2rrw2lYyGRI2iFuYCE28uNeYK0zw4E5/pxrJeG+7LrzkvIVQ+vx2xEWp1NjeXOO1vZOb4hh7+30QtjC1eaKJF5f1L0Dw4E6flQNxmzO4IRhMGM2F6pfndEmsMb25R69tV3FbWWF7ibiFiUIs7sTBgzv9XeqTut8yP1O2KDEmBNb3IxlP5nKkJziIxP0A3zW13zV28Gm5fW7GPEx9jmjixWUdDAw8uNMevEsHC94NgxqCxOTMvZR0qeEroElDVEHb3Ee2jPGDg7FeSdooW1ww5mEmfGzwWry4CFzwiK4DshIXyyB8obuXuYCWj/QES0lPNtOD6w3sk6S1g08rZNJ/Md5hbnND3c3cCoOFBSEKU8VNajDSo8DUxsVaJm3WWOTqevxvxnYmd6EXpP+DOc8JK5nwHtbEiYEHd7p0vUVeMpBhchgP5VjpxCQT7/doL4O1FeiPjsRtIYo2AOxVP4TpPeYKBzy409yRRuqeGuwiqDKkAM3HyVbj5rgsZGJe8xrPmshdwQYJry3A6fi6U/0QBC6bBQIe3Gmy7Chuc8QtTJ5x04lJJpXX2ynFjpfIXBRsOIhqvLYA32/46rPCXAhcGI8PAw52gJBFbi4TsnA74lOsZS6hLb8Tt0srbNfOFvFsca5sUdDwAM/mgVL1L6ESphAIhChMDXOU+djhE/Y2tRLA3MZOKne5ZNuS2w3mB7m7RJaLvLYAPxv/K9W/bMZGMQDw4E6PrrvLDSaEWXL05u5HfIpUJqetC3Fbiby2AHXZi8tmCFzwmlWH9+5YCGHmInfs4hCuMGKdvLYA9cd+/c3tEoMhcGFITMxe1OETiL0FMIvdXtKZxvXmtqGSCUfAawvQnL9qvi624YCAwIWB+LPDe/HeAjwXuaF5c40oJ381QJeNbd2xTpgCAhcGwaQZWnb4BLy3AK8vej57c0uZvNWX9pgVALptFOuQYioELgzDUu3DE/DeArwtcn315t7KxNrmNBKAE+qGKSS2bDYgcKFnuoQnfMJ8ALWE7l7Gm3vryRP9S6MAOB/jdTexKQZD4EL/tB1oVC0DaLYAVsoWG41bBe3AtaRHm8MTANxQd018h6kQuNAn3bInfMSAAK2Ebq7xq6BJpjDFnTb3D7ZYBQB0o26YAuMNgQs90zY8obTHMQDQTuSeenOLkZ8mlfSgzf0dsYEAnchrby4Zawhc6JVly/fhvQVwI3Rzj8bTSiZsYWuzqwBAs/Fcqn74UYrBELjQBybZdJtFrJK0w4AAncdgqs39g+rXsR+CSCY+94n4XIBW5DVf9wemQuBCPyxbvm9PzkyATsI21ub+TtKD/PXiRDLxuU/E5wI04mvN1yWYyk9+xQTB0/YWJ+EJAO2EbSRpLemDupXGHpJYJj43l7RRtihoSIA3yWu+jo2jp/yCCYJfbP9r8a5S2eIM4wE0Hm8rSVlAwvY1dpJuKPAC4GR9PWfT6B+EKIQ9+NruHPHeAjQda5v7R5k422gC32glE5+bcREN4FXymq+LMRUCF9zSVuDuMR1ALWEb2wtkD3Iba1d48g3XVuiScQHgR8qar0swFQIX3NIm/rbgWBLgp8I2shfInuQ2xm4v6UzZ4lzSleqXBO2TSMeMC1saH+Abf9d83e+YCoELbmmz8H7CbABvCtutFbYrh59cSrpQtrj8tsHMFjtJZxq/EtpzoWsyLqzoDAC1T1piTIXABXcLcdLynXuMB/DimFpZYXstd3G2lUzWgjNbDOI5x0po56of79c3sY6pxRC6MGcqBC4CF4anjcAlPAHgJWG7uX+S+wtktzLhCLc/fWW2KJQtLuRP2AJCFwCBi8CF0RafpvyF2QC+CdvTCmQuF6jcCttN42Iq/oUtIHRhvpD6K2jIgxvu4tymetLFi8ekAHMTtiYMIXX8yaWkK2djzIQhZfIvkXwpk0N3R2eCGcwXdXPhnnFCisAFN4PuSc28TpWyxW8YDmY8ZmIrbFeOP7mygu+2p+de2eeOPbMoQhcQuEdwIHkGIQrh0nSxKzAZzFbYHlN+uRa3N6obZ9sWIyDP7e/ybQ46hC6QRxcAvOJXTBDkgp22eNcXDAczGyeRjOdz3cOn7zRkqVsTy7vV5n4nE7aw9EzoXkv6oM39R0m3jWOPAQAQuNCSHBPAjITtWtIHuS+rm1thO854MoL60m5yM/lVQemwobi2QvyGmEQAQOBCE9IW7ykwGyBsW1PK5LPde/FdjcA+9zg+dyVppc39XtJHYhMBYGiIwZ0HFUeGMGlhe6w+5rJIgxk7x0INe++++/P4XB/H+FLSgzb3D6QYg0A3zRAoeHDDpGnd6wKTwUQXn7X68dhWksKIJ30en9tHlggXpJJSbe6vZcqFE6cLIZBgAgQuDEuMwAWEbS/CVjIXyDbBCTAT73qlzf2NTPGK1NO56zRO9yPJ9MFjmswv9GMELozAv5gAELa1hG34F6PM81/0WNDCFSuZON1Cxlu+x6sLnpE0GHf0XQQujAADDxC2r5NrzMwI/QndXFLu8UW0UxFxJyk7uZRW0PHBA/7ABAhc8BsWC0DYzkXY/ih0d5J2VuhmPdnSBZHw6oJ/m6+6cwl4BlkUAMA3YXtaecx1VgTJpPy6UraYV2lNI3TP5G/Ghe+FxZ2kf7S5v9PmfsnAgMHnofqnHmzCPAQPLgD4tKD0mQWglPHY7mZr42PGhVv16x13yUrGq1uKDAwwHE02VV8xl3/gwQWAsYVteuKx7UPcVjIe27NZi9vvhW622Mp4dG8DeerDBujg1U1oSOiRdw1eW2AuBC4AwKmwfZD00KOwvZGEsH1b6G6s0A3JRitJj9rcP1JAAnqYm2I18+AicD2EEIV5EGEC8GjxWMkcjSc9/YZKoRRp8Efoljrm0PW1WMRLJJLutLnPrED/GHyaN/BlA1WXkj6HwAW3C3jTRWCP2WBEURvZReOD+ktXhbCdr9CNZGKK12RgAAe8b/DaHHMhcMEdX9Xs+OR/mAxGErbxibCNELYI3QFIRF5daD9nrRpuwr9gNAQujDvhQ/gTb3IiEv0+FjPP+qFnYYSwHV7oLhVOyFOk5xkYDl7dkoaFN7hu+Po9JvOTXzBBkEInlbmYU18IZIvfMFxwYnYpc5M3eUNUVDJHZF8k5aN7qoz34736LQ+LsB2vfSOFk17sNXKZdGOEMMD3/XvbUODulS0uMRwCF9yKn8eG7zrnmC4Y8fBe7eNUCw0dfzhMfC3CFqHbB3tJn5Qt9jTq7Pt0bNfVJv35igwtCFxwPxj/a/oOZYtbDDcbsVDZNt/1+Nyxhjm2Rtj63XeXth/EAX+TyordvxC7s+3Lj2oWzlfJpCBkTkLgguPB+KBmx8CFssU5hvOuHVOZCzF9iYPcehlKh8+8Uv9hCAjb8PrySv2mf0PsQl99N7NOhibslC2uMB4CF/wYkGdcsPCqDdeSsoEW7KtOi/UxG0KX8AmE7Xw2bdcDbIAQu+BqY3bX4p2spwhc6GlQLiV9bviuW1u1CMZvvzsNn3qpebyYESvvB3rWUqbyGJd/ptHHY4WXYuxnGLFLH53SZuyhxTtzZYsLDIjAhX4GZiTpn4bvqkTM0FzFbX2RO9ylsQOFTK7SHZ1jsnPVWsN4/4ckt2I35wJvkP1yKeO5jVq8+0LZIseICFzob4B+VrOCDxJe3LHbbKvmeRZdc/niceuw3tqDQLhhoZhV/z9snJKJfbNSxrv7hVCGYPrhXct3kxoMgQseD1JSho3TXqnaHYe5prJ9oBw4tvbAzgrbkk4x27GQqP9CIGOSC++ur32vzf2VU4i9ReDCAAM1kvSk5kcsZFQYp60e5c8RbSHjdVoO9PtKmeT6XByD78fFSsOFw4xBqefFWBBH422q7tTt9OBG2WKLMRG4MMygbRvPSYqTYdtpq/FDE8YS0sTXQp0xspQ5SVhO/JsieIffRK0dzL+lzMkXG3QELgw0eGMZL24bqMLifxuFys4K24IOAC3Gy0rTu5RWR/AWjBmnfWkld0VIuFiGwIURBnHTog+I3GHbp2vMV0gLNWEI4HLsLCX9qenG6r5EZQXvV/tnwXhq1Gciua+uR2gCAhdGGtCJTHxnWxC5/bbPP+q3lO3Y7CV94vY49CxaVjJe3WSGFijsz1creHM6xYvr4CELjMv5lpy3CFwYeXB3za1KTG4/7bJU84IcIVDKeGt3xBDCRIRMiKK31NHTW85uLJq+kPa48SlkQhMqBh4CF8Yb6JHaZVR4vlM1OVIZzO7aZWrhCXvhrQW/NpBzC2F4i0pHb++/kxO+Zp1LJb2TCUOIe7blBTHRCFzwZ7Lv6i0sZUIWcgzqpE0eFf6Rainpo4y3ls0P+Cp8DmJ3iUFepLCi7Yv9t5njfZ3rTZsmVtD+bv+MB/rtiFsELng4KbSpbvYSBNW7aY//An3ySsZbSyYEQOzOg/xkQ/v3d6LYzAku5wITXhDZf6X2zz/sf0tHnvsQtwhc8HRyf5Abr2EhaYM3t9ME/hjYU+8l/cWlQ5jIGIytyH2H2O1dGL9FpDBOshC3CFwIQFg9yN0FjJ0ordqmHVL5UZq31tOKEASY/uZ/KTy78DKFzB0U1jkELsxM5ErSjchxOk2Bmy2YC2BuYjc9EbsRRpk1e5m7J6xtCFwISGB9djx5V3YywKOLwAWY0lj904reBIPMq/WVLW4xAwIXwpu4E7n35J7uekkZdbR1pGMKm7AWSgQuwGEcxzp6d1Ph3Z0qhYzXtsAUCFwIW+R+Vn8pVsoTsVvMyK4HEfuHhk1hg8AFGHacn25cIWwqmewwW0yBwIVpTNKRFbl9T9AHsftlUp7d52I20bSOMSlFCVB/Hj0VuwlGCYq9TEhCiSkQuDC9CXor6XpQ8WQSi+cyNdSrAIRsbH/enfx9ylCmGaCb4E2Eh9fvTby5N5JjCgQuTHtSTiTdaRzvQ2l/vpz8fTjhawSs7HePdEwsfvj3HLki7y2A0znmIHiTGWyQfWYvE46AsEXgwswm4rWMN9cXYXcQvNKxlvoplf3vp7wmTP84+e8xi8ybnHFkB9DbPBvrGNb0buab6SGoZHK3f2ReQ+DCvCffyIrcNcaYJXtli0vMADC46I1lQhr+sH9PMEzHuYwqjIDAhVcm3GtJK4wxKwhPAPBnHk71/A5AhPB9lUomtvYvu1GvMAkgcOGtCTaS8ea+F8f6U6dUtjjDDADez8uJFbup/S9zFb+5DpeWiasFBC50mFSXVuguMUbrybiwE/I7+RcGckmRDoDg5+lToXsQwKd3ENIAv1Vl585C0leZi8gFjQ0IXOhjAl3qWLcdXhezL0/GxoaP8scrTu5bgPkK4e+F7//0sje4D3F8EK8Hvtg/C0kVnllA4MKYk2SqYxnLeGYWKPU8zVl9z4KJr3vw4DtUMpkTKjo0AHRcE+JX1wHEKiBwIfDJLdWxwlc6kW9WWCF4zNfrYrLe3K9kchCPyQULDwAAIHABmom4RMcE54dYMN+E70HAlpL+1pBFJzb3dxovWwVZEwAAAIEL4FjcHYRuouMliN/14xFXrJ+HPxxE6Uvi9VAkotIx3qvy5qLCOCIXcQsAAAhcAOhV5K40TLhCJZMxIcfoAAAwB/4PEwCMhPGmnuvH8sMuySWdI24BAGBO4MEF8IHN/VbSB7mrUV9K2pDnFgAAELgAMKbIjWTicj+offq1XNInYm0BAACBCwC+id1EJvPEOx0zUrxEoWO1tFzZosR4AAAwd/5/ACcTx7RI7BQsAAAAAElFTkSuQmCC</w:binData>
																<v:shape id="_x0000_i1080" type="#_x0000_t80" style="width:69.13173971219695pt;height:36.8503937007874pt" o:borderbottomcolor="#000000" o:bordertopcolor="#000000" o:borderleftcolor="#000000" o:borderrightcolor="#000000">
																	<v:imagedata src="wordml://80.png"/>
																	<w10:borderbottom type="none" width="0"/>
																	<w10:bordertop type="none" width="0"/>
																	<w10:borderleft type="none" width="0"/>
																	<w10:borderright type="none" width="0"/>
																</v:shape>
															</w:pict>
														</w:r>
													</w:p>
												</w:tc>
											</w:tr>
										</w:tbl>
										<w:p/>
									</w:tc>
								</w:tr>
							</w:tbl>
						</w:hdr>
						<w:ftr w:type="odd">
							<w:tbl>
								<w:tblPr>
									<w:tblW w:w="15352" w:type="dxa"/>
									<w:tblLook w:val="01E0"/>
									<w:tblLayout w:type="Fixed"/>
								</w:tblPr>
								<w:tr>
									<w:trPr>
										<w:trHeight w:val="737"/>
									</w:trPr>
									<w:tc>
										<w:tcPr>
											<w:tcW w:w="15352" w:type="dxa"/>
										</w:tcPr>
										<w:p>
											<w:rPr>
												<w:vanish w:val="on"/>
											</w:rPr>
										</w:p>
										<w:tbl>
											<w:tblPr>
												<w:tblInd w:w="0" w:type="dxa"/>
												<w:tblStyle w:val="TableGrid"/>
												<w:tblOverlap w:val="Never"/>
												<w:tblW w:w="15030" w:type="dxa"/>
												<w:tblLook w:val="01E0"/>
												<w:tblLayout w:type="Fixed"/>
												<w:tblBorders>
													<w:top w:val="single" w:sz="6" w:space="0" w:color="000000"/>
												</w:tblBorders>
												<w:jc w:val="left"/>
											</w:tblPr>
											<w:tblGrid>
												<w:gridCol w:val="12000"/>
												<w:gridCol w:val="3030"/>
											</w:tblGrid>
											<w:tr>
												<w:trPr>
													<w:trHeight w:val="510.0"/>
												</w:trPr>
												<w:tc>
													<w:tcPr>
														<w:tcW w:w="12000" w:type="dxa"/>
														<w:tcBorders/>
														<w:tcMar>
															<w:bottom w:w="0" w:type="dxa"/>
															<w:left w:w="0" w:type="dxa"/>
															<w:top w:w="0" w:type="dxa"/>
															<w:right w:w="0" w:type="dxa"/>
														</w:tcMar>
														<w:vAlign w:val="bottom"/>
														<w:noWrap w:val="off"/>
													</w:tcPr>
													<w:pPr>
														<w:jc w:val="right"/>
													</w:pPr>
													<w:tbl>
														<w:tblPr>
															<w:tblInd w:w="0" w:type="dxa"/>
															<w:tblStyle w:val="TableGrid"/>
															<w:tblOverlap w:val="Never"/>
															<w:tblW w:w="11940" w:type="dxa"/>
															<w:tblLook w:val="01E0"/>
															<w:tblLayout w:type="Fixed"/>
															<w:tblBorders/>
															<w:jc w:val="right"/>
														</w:tblPr>
														<w:tblGrid>
															<w:gridCol w:val="3585"/>
															<w:gridCol w:val="1395"/>
															<w:gridCol w:val="2325"/>
															<w:gridCol w:val="4635"/>
														</w:tblGrid>
														<w:tr>
															<w:trPr/>
															<w:tc>
																<w:tcPr>
																	<w:tcW w:w="3585" w:type="dxa"/>
																	<w:tcBorders/>
																	<w:tcMar>
																		<w:bottom w:w="0" w:type="dxa"/>
																		<w:left w:w="0" w:type="dxa"/>
																		<w:top w:w="0" w:type="dxa"/>
																		<w:right w:w="0" w:type="dxa"/>
																	</w:tcMar>
																	<w:vAlign w:val="baseline"/>
																	<w:noWrap w:val="off"/>
																</w:tcPr>
																<w:pPr>
																	<w:jc w:val="right"/>
																</w:pPr>
																<w:tbl>
																	<w:tblPr>
																		<w:tblInd w:w="0" w:type="dxa"/>
																		<w:tblStyle w:val="TableGrid"/>
																		<w:tblOverlap w:val="Never"/>
																		<w:tblW w:w="3585" w:type="dxa"/>
																		<w:tblLook w:val="01E0"/>
																		<w:tblLayout w:type="Fixed"/>
																		<w:tblBorders/>
																		<w:jc w:val="left"/>
																		<w:tblCellMar>
																			<w:top w:w="0" w:type="dxa"/>
																			<w:left w:w="0" w:type="dxa"/>
																			<w:bottom w:w="0" w:type="dxa"/>
																			<w:right w:w="0" w:type="dxa"/>
																		</w:tblCellMar>
																	</w:tblPr>
																	<w:tr>
																		<w:trPr/>
																		<w:tc>
																			<w:tcPr>
																				<w:tcW w:w="3585" w:type="dxa"/>
																				<w:tcBorders/>
																				<w:tcMar>
																				<w:bottom w:w="0" w:type="dxa"/>
																				<w:left w:w="0" w:type="dxa"/>
																				<w:top w:w="0" w:type="dxa"/>
																				<w:right w:w="0" w:type="dxa"/>
																				</w:tcMar>
																				<w:vAlign w:val="baseline"/>
																				<w:noWrap w:val="off"/>
																			</w:tcPr>
																			<w:p>
																				<w:pPr>
																				<w:spacing w:before="0" w:after="0"/>
																				<w:jc w:val="left"/>
																				</w:pPr>
																				<w:r>
																				<w:rPr>
																				<w:color w:val="000000"/>
																				<w:rFonts w:ascii="Arial" w:fareast="Arial" w:h-ansi="Arial" w:cs="Arial"/>
																				<w:sz w:val="20"/>
																				<w:sz-cs w:val="20"/>
																				<w:spacing w:val="0"/>
																				<w:jc w:val="left"/>
																				</w:rPr>
																				<w:t><![CDATA[Bruker]]></w:t>
																				</w:r>
																			</w:p>
																		</w:tc>
																	</w:tr>
																</w:tbl>
																<w:p/>
															</w:tc>
															<w:tc>
																<w:tcPr>
																	<w:tcW w:w="1395" w:type="dxa"/>
																	<w:tcBorders/>
																	<w:tcMar>
																		<w:bottom w:w="0" w:type="dxa"/>
																		<w:left w:w="0" w:type="dxa"/>
																		<w:top w:w="0" w:type="dxa"/>
																		<w:right w:w="0" w:type="dxa"/>
																	</w:tcMar>
																	<w:vAlign w:val="baseline"/>
																	<w:noWrap w:val="off"/>
																</w:tcPr>
																<w:pPr>
																	<w:jc w:val="right"/>
																</w:pPr>
																<w:p/>
															</w:tc>
															<w:tc>
																<w:tcPr>
																	<w:tcW w:w="2325" w:type="dxa"/>
																	<w:tcBorders/>
																	<w:tcMar>
																		<w:bottom w:w="0" w:type="dxa"/>
																		<w:left w:w="0" w:type="dxa"/>
																		<w:top w:w="0" w:type="dxa"/>
																		<w:right w:w="0" w:type="dxa"/>
																	</w:tcMar>
																	<w:vAlign w:val="baseline"/>
																	<w:noWrap w:val="off"/>
																</w:tcPr>
																<w:pPr>
																	<w:jc w:val="right"/>
																</w:pPr>
																<w:p>
																	<w:pPr>
																		<w:jc w:val="left"/>
																		<w:pBdr/>
																		<w:bidi w:val="off"/>
																	</w:pPr>
																	<w:r>
																		<w:rPr>
																			<w:color w:val="000000"/>
																			<w:rFonts w:ascii="Arial" w:fareast="Arial" w:h-ansi="Arial" w:cs="Arial"/>
																			<w:sz w:val="20"/>
																			<w:sz-cs w:val="20"/>
																			<w:spacing w:val="0"/>
																		</w:rPr>
																		<w:t><![CDATA[Printed:]]></w:t>
																	</w:r>
																</w:p>
															</w:tc>
															<w:tc>
																<w:tcPr>
																	<w:tcW w:w="4635" w:type="dxa"/>
																	<w:tcBorders/>
																	<w:tcMar>
																		<w:bottom w:w="0" w:type="dxa"/>
																		<w:left w:w="0" w:type="dxa"/>
																		<w:top w:w="0" w:type="dxa"/>
																		<w:right w:w="0" w:type="dxa"/>
																	</w:tcMar>
																	<w:vAlign w:val="baseline"/>
																	<w:noWrap w:val="off"/>
																</w:tcPr>
																<w:pPr>
																	<w:jc w:val="right"/>
																</w:pPr>
																<w:p>
																	<w:pPr>
																		<w:jc w:val="left"/>
																		<w:pBdr/>
																		<w:bidi w:val="off"/>
																	</w:pPr>
																	<w:r>
																		<w:rPr>
																			<w:color w:val="000000"/>
																			<w:rFonts w:ascii="Arial" w:fareast="Arial" w:h-ansi="Arial" w:cs="Arial"/>
																			<w:sz w:val="20"/>
																			<w:sz-cs w:val="20"/>
																			<w:spacing w:val="0"/>
																		</w:rPr>
																		<w:t><![CDATA[June 7, 2018]]></w:t>
																	</w:r>
																</w:p>
															</w:tc>
														</w:tr>
													</w:tbl>
													<w:p/>
												</w:tc>
												<w:tc>
													<w:tcPr>
														<w:tcW w:w="3030" w:type="dxa"/>
														<w:tcBorders/>
														<w:tcMar>
															<w:bottom w:w="0" w:type="dxa"/>
															<w:left w:w="0" w:type="dxa"/>
															<w:top w:w="0" w:type="dxa"/>
															<w:right w:w="0" w:type="dxa"/>
														</w:tcMar>
														<w:vAlign w:val="bottom"/>
														<w:noWrap w:val="off"/>
													</w:tcPr>
													<w:pPr>
														<w:jc w:val="right"/>
													</w:pPr>
													<w:p>
														<w:rPr>
															<w:vanish w:val="on"/>
														</w:rPr>
													</w:p>
													<w:tbl>
														<w:tblPr>
															<w:tblInd w:w="0" w:type="dxa"/>
															<w:tblStyle w:val="TableGrid"/>
															<w:tblOverlap w:val="Never"/>
															<w:tblW w:w="2745" w:type="dxa"/>
															<w:tblLook w:val="01E0"/>
															<w:tblLayout w:type="Fixed"/>
															<w:tblBorders/>
															<w:jc w:val="right"/>
														</w:tblPr>
														<w:tblGrid>
															<w:gridCol w:val="1275"/>
															<w:gridCol w:val="300"/>
															<w:gridCol w:val="1170"/>
														</w:tblGrid>
														<w:tr>
															<w:trPr/>
															<w:tc>
																<w:tcPr>
																	<w:tcW w:w="2745" w:type="dxa"/>
																	<w:gridSpan w:val="3"/>
																	<w:vmerge w:val="restart"/>
																	<w:tcBorders/>
																	<w:tcMar>
																		<w:bottom w:w="0" w:type="dxa"/>
																		<w:left w:w="0" w:type="dxa"/>
																		<w:top w:w="0" w:type="dxa"/>
																		<w:right w:w="0" w:type="dxa"/>
																	</w:tcMar>
																	<w:vAlign w:val="baseline"/>
																	<w:noWrap w:val="off"/>
																</w:tcPr>
																<w:pPr>
																	<w:jc w:val="right"/>
																</w:pPr>
																<w:p>
																	<w:pPr>
																		<w:jc w:val="right"/>
																		<w:pBdr/>
																		<w:bidi w:val="off"/>
																	</w:pPr>
																	<w:r>
																		<w:rFonts w:ascii="Arial" w:fareast="Arial" w:h-ansi="Arial" w:cs="Arial"/>
																		<w:sz w:val="20"/>
																		<w:sz-cs w:val="20"/>
																		<w:spacing w:val="0"/>
																		<w:fldChar w:fldCharType="begin"/>
																	</w:r>
																	<w:r>
																		<w:rPr>
																			<w:color w:val="000000"/>
																			<w:rFonts w:ascii="Arial" w:fareast="Arial" w:h-ansi="Arial" w:cs="Arial"/>
																			<w:sz w:val="20"/>
																			<w:sz-cs w:val="20"/>
																			<w:spacing w:val="0"/>
																		</w:rPr>
																		<w:instrText>PAGE</w:instrText>
																	</w:r>
																	<w:r>
																		<w:rFonts w:ascii="Arial" w:fareast="Arial" w:h-ansi="Arial" w:cs="Arial"/>
																		<w:sz w:val="20"/>
																		<w:sz-cs w:val="20"/>
																		<w:spacing w:val="0"/>
																		<w:fldChar w:fldCharType="end"/>
																	</w:r>
																</w:p>
															</w:tc>
														</w:tr>
													</w:tbl>
													<w:p/>
												</w:tc>
											</w:tr>
										</w:tbl>
										<w:p/>
									</w:tc>
								</w:tr>
							</w:tbl>
						</w:ftr>
						<w:pgSz w:w="16837" w:h="11905" w:orient="landscape"/>
						<w:pgMar w:top="850" w:bottom="850" w:left="850" w:right="850" w:header="850" w:footer="850"/>
						<w:pgBorders w:offset-from="page"/>
					</w:sectPr>
				</w:pPr>
			</w:p>
		</wx:sect>
		<wx:sect>
			<w:p>
				<w:rPr>
					<w:vanish w:val="on"/>
				</w:rPr>
			</w:p>
			<w:tbl>
				<w:tblPr>
					<w:tblInd w:w="0" w:type="dxa"/>
					<w:tblStyle w:val="TableGrid"/>
					<w:tblOverlap w:val="Never"/>
					<w:tblW w:w="15137" w:type="dxa"/>
					<w:tblLook w:val="01E0"/>
					<w:tblLayout w:type="Fixed"/>
					<w:tblBorders/>
				</w:tblPr>
				<w:tblGrid>
					<w:gridCol w:val="15137"/>
				</w:tblGrid>
				<w:tr>
					<w:trPr/>
					<w:tc>
						<w:tcPr>
							<w:tcW w:w="15137" w:type="dxa"/>
							<w:tcBorders/>
							<w:tcMar>
								<w:bottom w:w="0" w:type="dxa"/>
								<w:left w:w="0" w:type="dxa"/>
								<w:top w:w="0" w:type="dxa"/>
								<w:right w:w="0" w:type="dxa"/>
							</w:tcMar>
							<w:vAlign w:val="baseline"/>
							<w:noWrap w:val="off"/>
						</w:tcPr>
						<w:tbl>
							<w:tblPr>
								<w:tblInd w:w="0" w:type="dxa"/>
								<w:tblStyle w:val="TableGrid"/>
								<w:tblOverlap w:val="Never"/>
								<w:tblW w:w="15255" w:type="dxa"/>
								<w:tblLook w:val="01E0"/>
								<w:tblLayout w:type="Fixed"/>
								<w:tblBorders/>
							</w:tblPr>
							<w:tblGrid>
								<w:gridCol w:val="1710"/>
								<w:gridCol w:val="6030"/>
								<w:gridCol w:val="1755"/>
								<w:gridCol w:val="5760"/>
							</w:tblGrid>
							<w:tr>
								<w:trPr>
									<w:tblHeader w:val="on"/>
								</w:trPr>
								<w:tc>
									<w:tcPr>
										<w:tcW w:w="15255" w:type="dxa"/>
										<w:gridSpan w:val="4"/>
										<w:vmerge w:val="restart"/>
										<w:tcBorders/>
										<w:tcMar>
											<w:bottom w:w="0" w:type="dxa"/>
											<w:left w:w="0" w:type="dxa"/>
											<w:top w:w="0" w:type="dxa"/>
											<w:right w:w="0" w:type="dxa"/>
										</w:tcMar>
										<w:vAlign w:val="baseline"/>
										<w:noWrap w:val="off"/>
									</w:tcPr>
									<w:pPr>
										<w:jc w:val="center"/>
									</w:pPr>
									<w:p/>
								</w:tc>
							</w:tr>
							<w:tr>
								<w:trPr/>
								<w:tc>
									<w:tcPr>
										<w:tcW w:w="15255" w:type="dxa"/>
										<w:gridSpan w:val="4"/>
										<w:vmerge w:val="restart"/>
										<w:tcBorders/>
										<w:tcMar>
											<w:bottom w:w="0" w:type="dxa"/>
											<w:left w:w="0" w:type="dxa"/>
											<w:top w:w="0" w:type="dxa"/>
											<w:right w:w="0" w:type="dxa"/>
										</w:tcMar>
										<w:vAlign w:val="baseline"/>
										<w:noWrap w:val="off"/>
									</w:tcPr>
									<aml:annotation aml:id="6" w:type="Word.Bookmark.Start" w:name="__bookmark_8"/>
									<aml:annotation aml:id="6" w:type="Word.Bookmark.End"/>
									<w:tbl>
										<w:tblPr>
											<w:tblInd w:w="0" w:type="dxa"/>
											<w:tblStyle w:val="TableGrid"/>
											<w:tblOverlap w:val="Never"/>
											<w:tblW w:w="15270" w:type="dxa"/>
											<w:tblLook w:val="01E0"/>
											<w:tblLayout w:type="Fixed"/>
											<w:tblBorders/>
										</w:tblPr>
										<w:tblGrid>
											<w:gridCol w:val="1635"/>
											<w:gridCol w:val="13635"/>
										</w:tblGrid>
										<w:tr>
											<w:trPr/>
											<w:tc>
												<w:tcPr>
													<w:tcW w:w="1635" w:type="dxa"/>
													<w:tcBorders/>
													<w:tcMar>
														<w:bottom w:w="0" w:type="dxa"/>
														<w:left w:w="0" w:type="dxa"/>
														<w:top w:w="0" w:type="dxa"/>
														<w:right w:w="0" w:type="dxa"/>
													</w:tcMar>
													<w:vAlign w:val="baseline"/>
													<w:noWrap w:val="off"/>
												</w:tcPr>
												<w:p>
													<w:pPr>
														<w:pBdr/>
														<w:bidi w:val="off"/>
													</w:pPr>
													<w:r>
														<w:rPr>
															<w:color w:val="000000"/>
															<w:rFonts w:ascii="Arial" w:fareast="Arial" w:h-ansi="Arial" w:cs="Arial"/>
															<w:sz w:val="24"/>
															<w:sz-cs w:val="24"/>
															<w:spacing w:val="0"/>
															<w:b w:val="on"/>
															<w:b-cs w:val="on"/>
														</w:rPr>
														<w:t><![CDATA[Source:]]></w:t>
													</w:r>
												</w:p>
											</w:tc>
											<w:tc>
												<w:tcPr>
													<w:tcW w:w="13635" w:type="dxa"/>
													<w:tcBorders/>
													<w:tcMar>
														<w:bottom w:w="0" w:type="dxa"/>
														<w:left w:w="0" w:type="dxa"/>
														<w:top w:w="0" w:type="dxa"/>
														<w:right w:w="0" w:type="dxa"/>
													</w:tcMar>
													<w:vAlign w:val="baseline"/>
													<w:noWrap w:val="off"/>
												</w:tcPr>
												<w:p>
													<w:pPr>
														<w:pBdr/>
														<w:bidi w:val="off"/>
													</w:pPr>
													<w:r>
														<w:rPr>
															<w:color w:val="000000"/>
															<w:rFonts w:ascii="Arial" w:fareast="Arial" w:h-ansi="Arial" w:cs="Arial"/>
															<w:sz w:val="24"/>
															<w:sz-cs w:val="24"/>
															<w:spacing w:val="0"/>
														</w:rPr>
														<w:t><![CDATA[S:/zebrafish_160208/131023_Blanc_Sample5_14dps_C3_01_2372.d/ProteinAnalysisResults.mgf]]></w:t>
													</w:r>
												</w:p>
											</w:tc>
										</w:tr>
									</w:tbl>
									<w:p/>
								</w:tc>
							</w:tr>
							<w:tr>
								<w:trPr/>
								<w:tc>
									<w:tcPr>
										<w:tcW w:w="1710" w:type="dxa"/>
										<w:tcBorders/>
										<w:tcMar>
											<w:bottom w:w="0" w:type="dxa"/>
											<w:left w:w="0" w:type="dxa"/>
											<w:top w:w="0" w:type="dxa"/>
											<w:right w:w="0" w:type="dxa"/>
										</w:tcMar>
										<w:vAlign w:val="baseline"/>
										<w:noWrap w:val="off"/>
									</w:tcPr>
									<w:p>
										<w:pPr>
											<w:pBdr/>
											<w:bidi w:val="off"/>
										</w:pPr>
										<w:r>
											<w:rPr>
												<w:color w:val="000000"/>
												<w:rFonts w:ascii="Arial" w:fareast="Arial" w:h-ansi="Arial" w:cs="Arial"/>
												<w:sz w:val="24"/>
												<w:sz-cs w:val="24"/>
												<w:spacing w:val="0"/>
												<w:b w:val="on"/>
												<w:b-cs w:val="on"/>
											</w:rPr>
											<w:t><![CDATA[Protein:]]></w:t>
										</w:r>
									</w:p>
								</w:tc>
								<w:tc>
									<w:tcPr>
										<w:tcW w:w="13545" w:type="dxa"/>
										<w:gridSpan w:val="3"/>
										<w:vmerge w:val="restart"/>
										<w:tcBorders/>
										<w:tcMar>
											<w:bottom w:w="0" w:type="dxa"/>
											<w:left w:w="0" w:type="dxa"/>
											<w:top w:w="0" w:type="dxa"/>
											<w:right w:w="0" w:type="dxa"/>
										</w:tcMar>
										<w:vAlign w:val="baseline"/>
										<w:noWrap w:val="off"/>
									</w:tcPr>
									<w:p>
										<w:pPr>
											<w:pBdr/>
											<w:bidi w:val="off"/>
										</w:pPr>
										<w:r>
											<w:rPr>
												<w:color w:val="000000"/>
												<w:rFonts w:ascii="Arial" w:fareast="Arial" w:h-ansi="Arial" w:cs="Arial"/>
												<w:sz w:val="24"/>
												<w:sz-cs w:val="24"/>
												<w:spacing w:val="0"/>
											</w:rPr>
											<w:t><![CDATA[Uncharacterized protein (Fragment) OS=Danio rerio GN=fbn2a PE=4 SV=1]]></w:t>
										</w:r>
									</w:p>
								</w:tc>
							</w:tr>
							<w:tr>
								<w:trPr/>
								<w:tc>
									<w:tcPr>
										<w:tcW w:w="1710" w:type="dxa"/>
										<w:tcBorders/>
										<w:tcMar>
											<w:bottom w:w="0" w:type="dxa"/>
											<w:left w:w="0" w:type="dxa"/>
											<w:top w:w="0" w:type="dxa"/>
											<w:right w:w="0" w:type="dxa"/>
										</w:tcMar>
										<w:vAlign w:val="baseline"/>
										<w:noWrap w:val="off"/>
									</w:tcPr>
									<w:p>
										<w:pPr>
											<w:pBdr/>
											<w:bidi w:val="off"/>
										</w:pPr>
										<w:r>
											<w:rPr>
												<w:color w:val="000000"/>
												<w:rFonts w:ascii="Arial" w:fareast="Arial" w:h-ansi="Arial" w:cs="Arial"/>
												<w:sz w:val="24"/>
												<w:sz-cs w:val="24"/>
												<w:spacing w:val="0"/>
												<w:b w:val="on"/>
												<w:b-cs w:val="on"/>
											</w:rPr>
											<w:t><![CDATA[Accession:]]></w:t>
										</w:r>
									</w:p>
								</w:tc>
								<w:tc>
									<w:tcPr>
										<w:tcW w:w="6030" w:type="dxa"/>
										<w:tcBorders/>
										<w:tcMar>
											<w:bottom w:w="0" w:type="dxa"/>
											<w:left w:w="0" w:type="dxa"/>
											<w:top w:w="0" w:type="dxa"/>
											<w:right w:w="0" w:type="dxa"/>
										</w:tcMar>
										<w:vAlign w:val="baseline"/>
										<w:noWrap w:val="off"/>
									</w:tcPr>
									<w:p>
										<w:pPr>
											<w:pBdr/>
											<w:bidi w:val="off"/>
										</w:pPr>
										<w:r>
											<w:rPr>
												<w:color w:val="000000"/>
												<w:rFonts w:ascii="Arial" w:fareast="Arial" w:h-ansi="Arial" w:cs="Arial"/>
												<w:sz w:val="24"/>
												<w:sz-cs w:val="24"/>
												<w:spacing w:val="0"/>
											</w:rPr>
											<w:t><![CDATA[F8W453]]></w:t>
										</w:r>
									</w:p>
								</w:tc>
								<w:tc>
									<w:tcPr>
										<w:tcW w:w="1755" w:type="dxa"/>
										<w:tcBorders/>
										<w:tcMar>
											<w:bottom w:w="0" w:type="dxa"/>
											<w:left w:w="0" w:type="dxa"/>
											<w:top w:w="0" w:type="dxa"/>
											<w:right w:w="0" w:type="dxa"/>
										</w:tcMar>
										<w:vAlign w:val="baseline"/>
										<w:noWrap w:val="off"/>
									</w:tcPr>
									<w:p>
										<w:pPr>
											<w:pBdr/>
											<w:bidi w:val="off"/>
										</w:pPr>
										<w:r>
											<w:rPr>
												<w:color w:val="000000"/>
												<w:rFonts w:ascii="Arial" w:fareast="Arial" w:h-ansi="Arial" w:cs="Arial"/>
												<w:sz w:val="24"/>
												<w:sz-cs w:val="24"/>
												<w:spacing w:val="0"/>
												<w:b w:val="on"/>
												<w:b-cs w:val="on"/>
											</w:rPr>
											<w:t><![CDATA[Parent m/z:]]></w:t>
										</w:r>
									</w:p>
								</w:tc>
								<w:tc>
									<w:tcPr>
										<w:tcW w:w="5760" w:type="dxa"/>
										<w:tcBorders/>
										<w:tcMar>
											<w:bottom w:w="0" w:type="dxa"/>
											<w:left w:w="0" w:type="dxa"/>
											<w:top w:w="0" w:type="dxa"/>
											<w:right w:w="0" w:type="dxa"/>
										</w:tcMar>
										<w:vAlign w:val="baseline"/>
										<w:noWrap w:val="off"/>
									</w:tcPr>
									<w:p>
										<w:pPr>
											<w:jc w:val="left"/>
											<w:pBdr/>
											<w:bidi w:val="off"/>
										</w:pPr>
										<w:r>
											<w:rPr>
												<w:color w:val="000000"/>
												<w:rFonts w:ascii="Arial" w:fareast="Arial" w:h-ansi="Arial" w:cs="Arial"/>
												<w:sz w:val="24"/>
												<w:sz-cs w:val="24"/>
												<w:spacing w:val="0"/>
											</w:rPr>
											<w:t><![CDATA[322.67131, 2+]]></w:t>
										</w:r>
									</w:p>
								</w:tc>
							</w:tr>
							<w:tr>
								<w:trPr>
									<w:trHeight w:val="405.0"/>
								</w:trPr>
								<w:tc>
									<w:tcPr>
										<w:tcW w:w="1710" w:type="dxa"/>
										<w:tcBorders/>
										<w:tcMar>
											<w:bottom w:w="0" w:type="dxa"/>
											<w:left w:w="0" w:type="dxa"/>
											<w:top w:w="0" w:type="dxa"/>
											<w:right w:w="0" w:type="dxa"/>
										</w:tcMar>
										<w:vAlign w:val="baseline"/>
										<w:noWrap w:val="off"/>
									</w:tcPr>
									<w:p>
										<w:pPr>
											<w:pBdr/>
											<w:bidi w:val="off"/>
										</w:pPr>
										<w:r>
											<w:rPr>
												<w:color w:val="000000"/>
												<w:rFonts w:ascii="Arial" w:fareast="Arial" w:h-ansi="Arial" w:cs="Arial"/>
												<w:sz w:val="24"/>
												<w:sz-cs w:val="24"/>
												<w:spacing w:val="0"/>
												<w:b w:val="on"/>
												<w:b-cs w:val="on"/>
											</w:rPr>
											<w:t><![CDATA[Sequence:]]></w:t>
										</w:r>
									</w:p>
								</w:tc>
								<w:tc>
									<w:tcPr>
										<w:tcW w:w="6030" w:type="dxa"/>
										<w:tcBorders/>
										<w:tcMar>
											<w:bottom w:w="0" w:type="dxa"/>
											<w:left w:w="0" w:type="dxa"/>
											<w:top w:w="0" w:type="dxa"/>
											<w:right w:w="0" w:type="dxa"/>
										</w:tcMar>
										<w:vAlign w:val="baseline"/>
										<w:noWrap w:val="off"/>
									</w:tcPr>
									<w:p>
										<w:pPr>
											<w:pBdr/>
											<w:bidi w:val="off"/>
										</w:pPr>
										<w:r>
											<w:rPr>
												<w:color w:val="000000"/>
												<w:rFonts w:ascii="Arial" w:fareast="Arial" w:h-ansi="Arial" w:cs="Arial"/>
												<w:sz w:val="24"/>
												<w:sz-cs w:val="24"/>
												<w:spacing w:val="0"/>
											</w:rPr>
											<w:t><![CDATA[K.LSPDGR.N]]></w:t>
										</w:r>
									</w:p>
								</w:tc>
								<w:tc>
									<w:tcPr>
										<w:tcW w:w="1755" w:type="dxa"/>
										<w:tcBorders/>
										<w:tcMar>
											<w:bottom w:w="0" w:type="dxa"/>
											<w:left w:w="0" w:type="dxa"/>
											<w:top w:w="0" w:type="dxa"/>
											<w:right w:w="0" w:type="dxa"/>
										</w:tcMar>
										<w:vAlign w:val="baseline"/>
										<w:noWrap w:val="off"/>
									</w:tcPr>
									<w:p>
										<w:pPr>
											<w:pBdr/>
											<w:bidi w:val="off"/>
										</w:pPr>
										<w:r>
											<w:rPr>
												<w:color w:val="000000"/>
												<w:rFonts w:ascii="Arial" w:fareast="Arial" w:h-ansi="Arial" w:cs="Arial"/>
												<w:sz w:val="24"/>
												<w:sz-cs w:val="24"/>
												<w:spacing w:val="0"/>
												<w:b w:val="on"/>
												<w:b-cs w:val="on"/>
											</w:rPr>
											<w:t><![CDATA[Score:]]></w:t>
										</w:r>
									</w:p>
								</w:tc>
								<w:tc>
									<w:tcPr>
										<w:tcW w:w="5760" w:type="dxa"/>
										<w:tcBorders/>
										<w:tcMar>
											<w:bottom w:w="0" w:type="dxa"/>
											<w:left w:w="0" w:type="dxa"/>
											<w:top w:w="0" w:type="dxa"/>
											<w:right w:w="0" w:type="dxa"/>
										</w:tcMar>
										<w:vAlign w:val="baseline"/>
										<w:noWrap w:val="off"/>
									</w:tcPr>
									<w:p>
										<w:pPr>
											<w:pBdr/>
											<w:bidi w:val="off"/>
										</w:pPr>
										<w:r>
											<w:rPr>
												<w:color w:val="000000"/>
												<w:rFonts w:ascii="Arial" w:fareast="Arial" w:h-ansi="Arial" w:cs="Arial"/>
												<w:sz w:val="24"/>
												<w:sz-cs w:val="24"/>
												<w:spacing w:val="0"/>
											</w:rPr>
											<w:t><![CDATA[54.31]]></w:t>
										</w:r>
									</w:p>
								</w:tc>
							</w:tr>
							<w:tr>
								<w:trPr/>
								<w:tc>
									<w:tcPr>
										<w:tcW w:w="7740" w:type="dxa"/>
										<w:gridSpan w:val="2"/>
										<w:vmerge w:val="restart"/>
										<w:tcBorders/>
										<w:tcMar>
											<w:bottom w:w="0" w:type="dxa"/>
											<w:left w:w="0" w:type="dxa"/>
											<w:top w:w="0" w:type="dxa"/>
											<w:right w:w="0" w:type="dxa"/>
										</w:tcMar>
										<w:vAlign w:val="baseline"/>
										<w:noWrap w:val="off"/>
									</w:tcPr>
									<w:p/>
								</w:tc>
								<w:tc>
									<w:tcPr>
										<w:tcW w:w="1755" w:type="dxa"/>
										<w:tcBorders/>
										<w:tcMar>
											<w:bottom w:w="0" w:type="dxa"/>
											<w:left w:w="0" w:type="dxa"/>
											<w:top w:w="0" w:type="dxa"/>
											<w:right w:w="0" w:type="dxa"/>
										</w:tcMar>
										<w:vAlign w:val="baseline"/>
										<w:noWrap w:val="off"/>
									</w:tcPr>
									<w:p/>
								</w:tc>
								<w:tc>
									<w:tcPr>
										<w:tcW w:w="5760" w:type="dxa"/>
										<w:tcBorders/>
										<w:tcMar>
											<w:bottom w:w="0" w:type="dxa"/>
											<w:left w:w="0" w:type="dxa"/>
											<w:top w:w="0" w:type="dxa"/>
											<w:right w:w="0" w:type="dxa"/>
										</w:tcMar>
										<w:vAlign w:val="baseline"/>
										<w:noWrap w:val="off"/>
									</w:tcPr>
									<w:p/>
								</w:tc>
							</w:tr>
							<w:tr>
								<w:trPr/>
								<w:tc>
									<w:tcPr>
										<w:tcW w:w="15255" w:type="dxa"/>
										<w:gridSpan w:val="4"/>
										<w:vmerge w:val="restart"/>
										<w:tcBorders/>
										<w:tcMar>
											<w:bottom w:w="0" w:type="dxa"/>
											<w:left w:w="0" w:type="dxa"/>
											<w:top w:w="0" w:type="dxa"/>
											<w:right w:w="0" w:type="dxa"/>
										</w:tcMar>
										<w:vAlign w:val="baseline"/>
										<w:noWrap w:val="off"/>
									</w:tcPr>
									<w:p/>
								</w:tc>
							</w:tr>
							<w:tr>
								<w:trPr>
									<w:trHeight w:val="6750.0"/>
								</w:trPr>
								<w:tc>
									<w:tcPr>
										<w:tcW w:w="15255" w:type="dxa"/>
										<w:gridSpan w:val="4"/>
										<w:vmerge w:val="restart"/>
										<w:tcBorders/>
										<w:tcMar>
											<w:bottom w:w="0" w:type="dxa"/>
											<w:left w:w="0" w:type="dxa"/>
											<w:top w:w="0" w:type="dxa"/>
											<w:right w:w="0" w:type="dxa"/>
										</w:tcMar>
										<w:vAlign w:val="baseline"/>
										<w:noWrap w:val="off"/>
									</w:tcPr>
									<w:p>
										<w:r>
											<w:pict>
												<v:shapetype id="_x0000_t81" coordsize="21600,21600" o:spt="75" o:preferrelative="t" path="m@4@5l@4@11@9@11@9@5xe" filled="f" stroked="f">
													<v:stroke imagealignshape="false" joinstyle="miter"/>
													<v:formulas>
														<v:f eqn="if lineDrawn pixelLineWidth 0"/>
														<v:f eqn="sum @0 1 0"/>
														<v:f eqn="sum 0 0 @1"/>
														<v:f eqn="prod @2 1 2"/>
														<v:f eqn="prod @3 21600 pixelWidth"/>
														<v:f eqn="prod @3 21600 pixelHeight"/>
														<v:f eqn="sum @0 0 1"/>
														<v:f eqn="prod @6 1 2"/>
														<v:f eqn="prod @7 21600 pixelWidth"/>
														<v:f eqn="sum @8 21600 0 "/>
														<v:f eqn="prod @7 21600 pixelHeight"/>
														<v:f eqn="sum @10 21600 0"/>
													</v:formulas>
													<v:path o:extrusionok="f" gradientshapeok="t" o:connecttype="rect"/>
													<o:lock v:ext="edit" aspectratio="t"/>
												</v:shapetype>
												<w:binData w:name="wordml://81.png">iVBORw0KGgoAAAANSUhEUgAABUcAAAJdCAIAAACeV1HeAABCVklEQVR4nO3dC3LquBYFUIaXATGczIUeyp0JHUhCjH8S2EJHYq169apvQow/R5K3Zczh3IgDAAAAMFI7rW/VwSYAAADAE6R6AAAAaJVUDwAAAK2S6gEAAKBVUj0AAAC0KkyqPx2/1uTj898TfxplEwAAAOC1YqT6f58f16fxS/UAAACQL0Kqv0zTH0+X/5fqAQAAIF/1VH+Zpr+GeakeAAAAHlM51X9P09/+U6oHAACAfDVT/W2a/kqqBwAAgMfUTPXXx95P/Ezdr5n+UfmVBQAAgHDiRGJz9UT0+fFVYH//+/isvUIQ2b/zx6C9HD7Oz/TpcG/UD6srejUq9Yx5LihiVIpP5TNeTaqHNV/92l+SvyYWwR5m/fscn4aejs5K2cFdP/x7uuksk/7clfpJsKeO41eSP/7901DeigKp/vJx+cnR/73bfrkspHoimjmbPC6/GjZouyu7XvPqbOBv+4h0ZNQPn69nmV8H51RndbijmexoVOqXOnfKsROFmuvksumTqtfY/qn+mt/vTu0GT8W7/OdCspfqiUiq52Wa7sq+J+pPtVdjX00fkZ5MU32XV5EapZnsyClHOQo1l5tEnlW9xvZM9dfIPp2SH3x73eRfu5h75h5s9V1d09vhvi891V47COT8Pae0/Gnn2itIq2b64V/H6+ehaq8g7GPplON4UuS8zk/pHf8+UX8yjj/iv6oua/BYhr7Oxf9Nql+j/HCOfTwdP5qDX5mtf9bDmwDZ7p4X4hFNlNR0V3aX6gfPzGv6en/TR6QnK6me6jSTHXlEWTkK9WEnpfiY6jX2eKq/C+YzGT2R6jfcab+k+k6kY7ezyemTwGBfTXdls3fgHxtvMk0fkZ64Az8yzWRHsxew2IVCfdro4XksqV5jz6T6W3IffGB+8rvbv6V6WjYcYr9vSXLBEmbMpazWUz1BzD8tz81TdEeqJyDPd2jFc6n+9hn6mXheMdVPy+4yfWTgZ4PZb1Q6VVsdiGt6P4tUzy5mHgzuAis9kuqp73Qfpjw8rx0bU/3MJ+Rrfq5+8mUMzinZaDrEHn3ECJac7j4U6uo+uxh92NjFenol1RPB8XDX5TrjbcXzd+B/JfXZhD754SuegX/77+njQ/d9L4BC/vvvv9qrwB1HBJI0E5qgUCmteo09+7S8n9n36ZfTz0zG531f/fOGmzC85d4lT6Ah1ccDRhwRSNJMaIJCpbTqNfZwqv++9f5+7v0nsw++r/4wvj3/+rLZO/afXOl7w9/+3HV/fXTTHu8G8ArVxwNGHBFI0kxogkKltOo19uzn6iMZbcLlOTrH66S9j3QCAADQtQ5T/fcsvac7AG2pfpWXEUcEkjQTmqBQKa16jfWY6r+fl+sZuUBTqo8HjDgikKSZ0ASFSmnVa6zPVO8L7YDmVB8PGHFEIEkzoQkKldKq11iPqf5koh4AAIC30GGqPx58oR3QnupXeRlxRCBJM6EJCpXSqtdYh6keoEXVxwNGHBFI0kxogkKltOo1JtUDhFB9PGDEEYEkzYQmKFRKq15jUj0AAAC0SqoHCKH6VV5GHBFI0kxogkKltOo1JtUDhFB9PGDEEYEkzYQmKFRKq15jTab6w0TtNQLYqvp4wIgjAkmaCU1QqJRWvcZ6iMQdbAIAAAA8QaoHCKH6VV5GHBFI0kxogkKltOo1JtUDhFB9PGDEEYEkzYQmKFRKq15jUj1ACNXHA0YcEUjSTGiCQqW06jUm1QMAAECrpHqAEKpf5WXEEYEkzYQmKFRKq15jUj1ACNXHA0YcEUjSTGiCQqW06jUm1QOEUH08YMQRgSTNhCYoVEqrXmNSPQAAALRKqgcIofpVXkYcEUjSTGiCQqW06jUm1QOEUH08YMQRgSTNhCYoVEqrXmNNpvrDRO01Atiq+njAiCMCSZoJTVColFa9xnqIxB1sAgAAADxBqgcIofpVXkYcEUjSTGiCQqW06jUm1QOEUH08YMQRgSTNhCYoVEqrXmNSPUAI1ccDRhwRSNJMaIJCpbTqNSbVAwAAQKukeoAQql/lZcQRgSTNhCYoVEqrXmNSPUAI1ccDRhwRSNJMaIJCpbTqNfbyVH86fr3j8TT/y3+fH9/fP7/0gllSPdCB6uMBI44IJGkmNEGhUlr1Gnttqv9N7bOh/ZL3f38x/O8kqR4AAID39MpU/x3VlwL7188/Pv/9/uuS/3NjvVQPdKD6VV5GHBFI0kxogkKltOo19rJUf4np19S+kOrHP35gtl6qBzpQfTxgxBGBJM2EJihUSqteYy9K9YOMLtUDzKg+HjDiiECSZkITFCqlVa+xV6T62zT91ZOp/rCq4NoDAABAVK+IxNfH3k+Mkr25euC9Vb/Ky4gjAkmaCU1QqJRWvcZeP9HtaXkAM6qPB0w5KLBOG6EJCpXSqtdY3VR//aa73yzvm+2Ad1Z9PGDKQYF12ghNUKiUVr3GAqX6318ufqH9EqkeAACA99TDo+Y62ASA6ld5mXJQYJ02QhMUKqVVrzGpHiCE6uMBUw4KrNNGaIJCpbTqNSbVA4RQfTxgykGBddoITVColFa9xqR6AAAAaJVUDxBC9au8TDkosE4boQkKldKq15hUDxBC9fGAKQcF1mkjNEGhUlr1GpPqAUKoPh4w5aDAOm2EJihUSqteY02m+sNE7TUCAACACnqIxB1sAkD1q7xMOSiwThuhCQqV0qrXmFQPEEL18YApBwXWaSM0QaFSWvUak+oBQqg+HjDloMA6bYQmKFRKq15jUj0AAAC0SqoHCKH6VV6mHBRYp43QBIVKadVrTKoHCKH6eMCUgwLrtBGaoFAprXqNSfUAIVQfD5hyUGCdNkITFCqlVa8xqR4AAABaJdUDhFD9Ki9TDgqs00ZogkKltOo1JtUDhFB9PGDKQYF12ghNUKiUVr3GpHqAEKqPB0w5KLBOG6EJCpXSqtdYk6n+MFF7jQAAAKCCHiJxB5sAUP0qL1MOCqzTRmiCQqW06jUm1QOEUH08YMpBgXXaCE1QqJRWvcakeoAQqo8HTDkosE4boQkKldKq15hUDwAAAK2S6gFCqH6VlykHBdZpIzRBoVJa9RqT6gFCqD4eMOWgwDpthCYoVEqrXmNSPUAI1ccDgEfpuGiCQqW06jUm1QMAAECrpHqAEKpf5QV4lI6LJihUSqteY1I9QAjVxwPG/p0/DufDcfH3p+PXAHT+/PfCVYJgdFw0QaFSWvUak+oBQqg+HjDy+XH++Pz776+h5ud/g5z/7/N8+DjL9bwtHRdNUKiUVr3Gmkz1h4naawRAX06XAH/6/ddxEN2P98H+65/H0xkAoJYeInEHmwBQ/Srvm7jMut/fVD873z6cqB8Zvd50Pe9Mx0UTFCqlVa8xqR4ghOrjwbs4jT8MPzPZfv1E/dIH5i8fpx/G+NUXQ990XDRBoVJa9RqT6gFCqD4evI+7efj7O+3XfvjtmuFH0/huwudt6bhogkKltOo1JtUD8F6G98zP32l/Wryp/nID/9zt+lI9AFCLVA8QQvWrvG/lZ3b9OvF+mv56IdXPRvqzVM8b03HRBIVKadVrTKoHCKH6ePBWLp+NP14n7We/jn7uDvylSH92Bz5vTMdFExQqpVWvMakeIITq48F7uc7SH5aecjd5AN7o2+zWXwzvQ8dFExQqpVWvMakegHe0Mvd+nnui3uh/t8l532wHANQl1QOEUP0q77tJ3Da/8hj8h5YDXdNx0QSFSmnVa0yqBwih+njwXpafcn8z/3j8eybqeXM6LpqgUCmteo1J9QAhVB8P3spx8p3zM74/e7/0cfrvR+75RD3vTcdFExQqpVWvMakeAMa+PzwPABBfk6n+MFF7jQC2qn6VlyGpHnLouGiCQqW06jXWQyTuYBMAqo8HDEn1kEPHRRMUKqVVrzGpHiCE6uMBQ1I95NBx0QSFSmnVa0yqB4AxqR4AaIVUDxBC9au8DEn1kEPHRRMUKqVVrzGpHiCE6uMBQ1I95NBx0QSFSmnVa0yqBwih+njAkFQPOXRcNEGhUlr1GpPqAWBMqgcAWiHVA4RQ/SovQ1I95NBx0QSFSmnVa0yqBwih+njAkFQPOXRcNEGhUlr1GpPqAUKoPh4wJNVDDh0XTVColFa9xqR6ABiT6gGAVrSU6g/Laq8awFbVr/IyJNVDDh0XTVColFa9xnqIxB1sAkD18YAhqR5y6LhogkKltOo1JtUDhFB9PGBIqoccOi6aoFAprXqNSfUAMCbVAwCtkOoBQqh+lZchqR5y6LhogkKltOo1JtUDhFB9PGBIqoccOi6aoFAprXqNSfUAIVQfDxiS6iGHjosmKFRKq15jUj0AjEn1AEArpHqAEKpf5WVIqoccOi6aoFAprXqNSfUAIVQfDxiS6iGHjosmKFRKq15jUj1ACNXHA4akesih46IJCpXSqteYVA8AY1I9ANCKJlP9YaL2GgFsVf0qL0NSPeTQcdEEhUpp1Wush0jcwSYAVB8PGJLqIYeOiyYoVEqrXmNSPUAI1ccDhqR6yKHjogkKldKq15hUDwBjUj0A0AqpHiCE6ld5GZLqIYeOiyYoVEqrXmNSPUAI1ccDhqR6yKHjogkKldKq15hUDxBC9fGAIakecui4aIJCpbTqNSbVA8CYVA8AtEKqBwih+lVehqR6yKHjogkKldKq15hUDxBC9fGAIakecui4aIJCpbTqNSbVA4RQfTxgSKqHHDoumqBQKa16jUn1ADAm1QMArZDqAUKofpWXIakecui4aIJCpbTqNdZkqj9M1F4jgK2qjwcMSfWQQ8dFExQqpVWvsR4icQebAFB9PGBIqoccOi6aoFAprXqNSfUAMCbVAwCtkOoBQqh+lZchqR5y6LhogkKltOo1JtUDhFB9PGBIqoccOi6aoFAprXqNSfUAIVQfDxiS6iGHjosmKFRKq15jUj0AjEn1AEArpHqAEKpf5WVIqoccOi6aoFAprXqNSfUAIVQfDxiS6iGHjosmKFRKq15jUj1ACNXHA4akesih46IJCpXSqteYVA8AY1I9ANAKqR4ghOpXeRmS6iGHjosmKFRKq15jTab6w0TtNQLYqvp4wJBUDzl0XDRBoVJa9RrrIRJ3sAkA1ccDhqR6yKHjogkKldKq15hUDwBjUj0A0AqpHiCE6ld5GZLqIYeOiyYoVEqrXmNSPUAI1ccDhqR6yKHjogkKldKq15hUDxBC9fGAIakecui4aIJCpbTqNSbVA8CYVA8AtEKqBwih+lVehqR6yKHjogkKldKq15hUDxBC9fGAIakecui4aIJCpbTqNSbVA4RQfTxgSKqHHDoumqBQKa16jUn1ADAm1QMArZDqAUKofpWXIakecui4aIJCpbTqNdZkqj9M1F4jgK2qjwcMSfWQQ8dFExQqpVWvsR4icQebAFB9PGBIqoccOi6aoFAprXqNSfUAMCbVAwCtkOoBQqh+lZchqR4y6buIT5VSWvUak+oBQqg+HjAk1UMmfRfxqVJKq15jUj1ACNXHA4akesik7yI+VUpp1WtMqgeAMakeAGiFVA8QQvWrvAxJ9ZBJ30V8qpTSqtfYa1L9v8+P4bfLH0+p1y2+Yo5UD3Sg+njAkFQPmfRdxKdKKa16jb0m1Z+OH5///v5xOAz+eR7+/DfND/87SaoHOlB9PGBIqodM+i7iU6WUVr3GatyBPx/Zv346yPqXWfvcWC/VA7AvqR4AaMXrU/3CVP046j8wWy/VAx2ofpWXIakeMum7iE+VUlr1Gnthqv/50PzczfdnqR54d9XHA4akesik7yI+VUpp1Wvs9XP113A/jfapVH9Y9YL1Biiq+njAkFQPmfRdxKdKKa16jdWIxJdcP4n15uoBCEOqBwBaUetpebOT9Z6WB7yv6ld5GZLqIZO+i/hUKaVVr7GXpPqvwP6X0K934P/88+5ufN9sB7yz6uMBQ1I9ZNJ3EZ8qpbTqNfaq76sffgh+lPCH0/a/L8xO9BdSPdCB6uMBQ1I9ZNJ3EZ8qpbTqNdbDo+Y62AQAQpHqAYBWSPUAIVS/ysuQVA+Z9F3Ep0oprXqNSfUAIVQfDxiS6iGTvov4VCmlVa8xqR4ghOrjAUNSPWTSdxGfKqW06jUm1QPAmFQPALRCqgcIofpVXoakesik7yI+VUpp1WtMqgcIofp4wJBUD5n0XcSnSimteo01meoPE7XXCGCr6uMBQ1I9ZNJ3EZ8qpbTqNdZDJO5gEwAIRaoHAFoh1QOEUP0qL0NSPWTSdxGfKqW06jUm1QOEUH08YEiqh0z6LuJTpZRWvcakeoAQqo8HDEn1kEnfRXyqlNKq15hUDwBjUj0A0AqpHiCE6ld5GZLqIZO+i/hUKaVVrzGpHiCE6uMBQ1I9ZNJ3EZ8qpbTqNSbVA4RQfTxgSKqHTPou4lOllFa9xqR6ABiT6gGAVkj1ACFUv8rLkFQPmfRdxKdKKa16jUn1ACFUHw8Ykuohk76L+FQppVWvsSZT/WGi9hoBbFV9PGBIqodM+i7iU6WUVr3GeojEHWwCAKFI9QBAK6R6gBCqX+VlSKqHTPou4lOllFa9xqR6gBCqjwcMSfWQSd9FfKqU0qrXmFQPEEL18YAhqR4y6buIT5VSWvUak+oBYEyqBwBaIdUDhFD9Ki9DUj1k0ncRnyqltOo1JtUDhFB9PGBIqodM+i7iU6WUVr3GpHqAEKqPBwxJ9ZBJ30V8qpTSqteYVA8AY1I9ANAKqR4ghOpXeRmS6iGTvov4VCmlVa8xqR4ghOrjAUNSPWTSdxGfKqW06jXWZKo/TNReI4Ctqo8HDEn1kEnfRXyqlNKq11gPkbiDTQAgFKkeAGiFVA8QQvWrvAxJ9ZBJ30V8qpTSqteYVA8QQvXxgCGpHjLpu4hPlVJa9RqT6gFCqD4eMCTVQyZ9F/GpUkqrXmNSPQCMSfUAQCukeoAQql/lZUiqh0z6LuJTpZRWvcakeoAQqo8HDEn1kEnfRXyqlNKq15hUDxBC9fGAIakeMum7iE+VUlr1GpPqAWBMqgcAWiHVA4RQ/SovQ1I9ZNJ3EZ8qpbTqNSbVA4RQfTxgSKqHTPou4lOllFa9xqR6gBCqjwcMSfWQSd9FfKqU0qrXWJOp/jBRe40A6IpUDwC0oodI3MEmAFS/ysuQVA+Z9F3Ep0oprXqNSfUAIVQfDxiS6iGTvov4VCmlVa8xqR4ghOrjAUNSPWTSdxGfKqW06jUm1QPAmFQPALRCqgcIofpVXoakesik7yI+VUpp1WtMqgcIofp4wJBUD5n0XcSnSimteo1J9QAhVB8PGJLqIZO+i/hUKaVVrzGpHgDGpHoAoBVSPUAI1a/yMiTVQyZ9F/GpUkqrXmNSPUAU1YcEbqR6yKTjIj5VSmnVa0yqB4ii+pDAjVQPmXRcxKdKKa16jbWU6g/Laq8aAF2R6gGAVvQQiTvYBIBzgAu93Ej1kEnHRXyqlNKq15hUDxBF9SGBG6keMum4iE+VUlr1GpPqAaKoPiRwI9VDJh0X8alSSqteY1I9AIxJ9QBAK9ZT/el4OHx8/nvd6jxFqgf6UP1CLzdSPWTScRGfKqW06jW2nur/fX4MHjR/PL1stR4i1QN9qD4kcCPVQyYdF/GpUkqrXmO5d+Df5ftg8V6qB/pQfUjgRqqHTDou4lOllFa9xnJT/eVe/KkYd+dL9QDsS6oHAFrx/B3415wfYtZeqgf6UP1CLzdSPWTScRGfKqW06jXmaXkAUVQfEriR6iGTjov4VCmlVa+xZKqfhPpL0g8xRX8j1QN9qD4kcCPVQyYdF/GpUkqrXmOPp/rLXfmV5++nH/CvuTYAdEeqBwBaYa4eIIrqF3q5keohk46L+FQppVWvsYVUP//I+5hfbCfVA52oPiRwI9VDJh0X8alSSqteY4/P1ccj1QN9qD4kcCPVQyYdF/GpUkqrXmM9fCi9g00AIBSpHgBoxWyqv32h3dKN+LHuwZfqgT5Uv9DLjVQPmXRcxKdKKa16jZmrB4ii+pDAjVQPmXRcxKdKKa16jSVS/W3W/vw3cR/uk/ZSPdCH6kMCN1I9ZNJxEZ8qpbTqNbae6gffTX/7z3hP0JPqAdiXVA8AtCL3GfiXUP/9cfpB0g9Cqgf6UP1CLzdSPWTScRGfKqW06jWWm+ovt99/PyNPqgcoo/qQwI1UD5l0XMSnSimteo2lP1d/exj+JN9HIdUDfag+JHAj1UMmHRfxqVJKq15jyWfgj56R93cnfhxSPQD7kuoBgFY0+c12h4naawSwg+oXermR6iGTjov4VCmlVa+xZCS+Ts6PxZqsl+qBPlQfEriR6iGTjosmKFSKql5gGd9XHyvCz5DqgT5UHxK4keohk46LJihUiqpeYMln4McP9VI9ADuT6gGAVkj1AFFUv9DLjVQPmXRcNEGhUlT1Asv8ZrvQpHqgD9WHBG6kesik46IJCpWiqhdY6ml5l4flRZ+tl+qBPlQfEriR6iGTjosmKFSKql5g6Tvw58TK+VI9APuS6gGAVvTwZe8dbALAOcCFXm6kesik46IJCpWiqhdYRqr/nbC/TtBfv74+1lS9VA90ovqQwI1UD5l0XDRBoVJU9QJLpPrfj9UPPl4f77n4Uj3Qh+pDAjdSPWTScdEEhUpR1Qss+bn670fgD1L95T9jPRdfqgdgX1I9ANCKJlP99PF9NdcGYCfVL/RyI9VDJh0XTVCoFFW9wNYj8S3MuwMfoLjqQwI3Uj1k0nHRBIVKaXVrLDXR/ZPhh5+vrz1TPyHVA31wzhGHVA+ZdFw0QaFSWuxUf/5J8kG/qv5KqgdgX1I9ANCKzM/V3/8sWLSX6oE+mEmIQ6qHTDoumqBQKS3yXP1cqg/wtLyRr03QUIEO6MrikOohk46LJihUSmst1Yecq9dQgQ7oyuKQ6iGTjosmKFRKC5nqL9F9UaxM7w58APYm1QMArXh8rj4ec/VAH3RlcUj1kEnHRRMUKqWFnKtvilQP9EFXFodUD5l0XDRBoVJa8FR//712Ie/Bl+qBPujK4pDqIZOOiyYoVEoLnerjPRpvRge3GwAQilQPALQi+bn6iKF+evOAy29AB3RlcUj1kEnHRRMUKqVFnqsPmupHpHqgD7qyOKR6yKTjogkKldIip/o2HoIv1QN90JXFIdVDJh0XTVColBY61V8flhd9tt7n6gHYl1QPALQifQf+nFg531w90AddWRxSPWTScdEEhUppsefqWyDVA33QlcUh1UMmHRdNUKiUJtVvJdUDfdCVxSHVQyYdF01QqJQWMNWvPiMv3iftO7gwAUAoUj0A0IqlVL/u0VR/uRKQ89e31z30BubqgT7oyuKQ6iGTjosmKFRKe4e5+tPxb3nXSwZzC7j84vfnw/9OkuqBPujK4pDqIZOOiyYoVEoLmOrLulwWmLlocH8p4ZFrB1I90AddWRxSPWTScdEEhUppb5fqL/Pw01Q/np1/YLbe5+oB2JdUDwC04uWp/vrR+fmp+g2p3uU3oAO6sjikesik46IJCpXS3mqufinTp1P9+uP7NFSgA7qyOKR6yKTjogkKldLeJ9UvR/qzuXoA5xyBSPWQScdFExQqpb1Jql+N9Bebnpa3de0AYECqBwBa8ZpUv/RtdndR3zfbAW9OVxaHVA/QEyMspb3BXP011I9cM/tkAv/3ldmJ/kKqB/qgK4tDqgfoiRGW0t4g1Rcm1QN90JXFIdUD9MQIS2lS/VYdbAIAoUj1kOXf+eOrsRwXf386XprSynOVANiuk1Tv8hvQAV1ZHFI95Pj8OH98/v33d8P5/t/p9zX/Ps+Hj7NcT11GWEozV7+VVA/0QVcWh1QPaae79H4cRPfLFP3gn8fD+aFHJsHujLCUJtVvJdUDfdCVxSHV884us+73N9XPzrcPJ+rHTqbricUIS2lS/VYdbAIAoUj1vLXT+MPwM5Pt10/UL31g/uv1d4F/9cUAbNRJqnf5DeiAriwOqZ43dzcPfz/xvvbD74fnzQV4N+FTlxGW0szVP+wwoaECHdCVxSHV8+aG98zP32l/Wrup/nIP//1vv34i1VOREZbSpPqtpHqgD7qyOKR6+Jldv06/n6a/Xk3101vupXrqMsJSmlS/VQebAEAoUj1cnmN/vE7az34d/ewd+Pe/TXwyH4CddJLqXX4DOqAri0Oqh5UPyd9++/er0134Hz9F39PyqM0IS2nm6reS6oE+6MrikOrhPPfx+NFvh5+3Px5+Gs7lfxlfjAevZISlNKl+K6ke6IOuLA6pHs7J2+bXb8LPXw6UZ4SlNKl+qw42AYBQpHpIPA/vav7x+PdM1AOU1kmqd/kN6ICuLA6pHo6HdGL/+ez97OP0ri6P3POJegIwwlKaufqtpHqgD7qyOKR6SNJMaIgRltKk+q2keqAPurI4xBVI0kxoiBGW0qT6rTrYBABCEVcgSTMBCKKTVO/yG9ABXVkc4gokaSY0xAhLaebqH3aY0FCBDujK4hBXIEkzoSFGWEqT6reS6oE+6MriEFcgSTOhIUZYSpPqt+pgEwAIRVyBJM0EIIhOUr3Lb0AHdGVxiCuQpJnQECMspZmr30qqB/qgK4tDXIEkzYSGGGEpTarfSqoH+qAri0NcgSTNhIYYYSlNqt+qg00AIBRxBZI0E4AgOkn1Lr8BHdCVxSGuQJJmQkOMsJRmrn4rqR7og64sDnEFkjQTGmKEpTSpfiupHuiDriwOcQWSNBMaYoSlNKl+qw42AYBQxBVI0kwAgugk1bv8BnRAVxaHuAJJmgkNMcJSmrn6hx0mNFSgA7qyOMQVSNJMaIgRltKk+q2keqAPurI4xBVI0kxoiBGW0qT6rTrYBABCEVcgSTMBCKKTVO/yG9ABXVkc4gokaSY0xAhLaebqt5LqgT7oyuIQVyBJM6EhRlhKk+q3kuqBPujK4hBXIEkzoSFGWEqT6rfqYBMACEVcgSTNBCCITlK9y29AB3RlcYgrkKSZ0BAjLKWZq99Kqgf6oCuLQ1yBJM2EhhhhKU2q30qqB/qgK4tDXIEkzYSGGGEpTarfqoNNACAUcQWSNBOAIDpJ9S6/AR3QlcUhrkCSZkJDjLCUZq5+K6ke6IOuLA5xBZI0ExpihKU0qf5hhwkNFeiAriwOcQWSNBMaYoSlNKl+qw42AYBQxBVI0kwAgugk1bv8BnRAVxaHuAJJmgkNMcJSmrn6raR6oA+6sjjEFUjSTGiIEZbSpPqtpHqgD7qyOMQVSNJMaIgRltKk+q062AQAQhFXIEkzAQiik1Tv8hvQAV1ZHOIKJGkmNMQIS2nm6reS6oE+6MriEFcgSTOhIUZYSpPqt5LqgT7oyuIQVyBJM6EhRlhKk+q36mATAAhFXIEkzQQgiE5SvctvQAd0ZXGIK5CkmdAQIyylmavfSqoH+qAri0NcgSTNhIYYYSlNqs91WKahAh3QlcUhrkCSZkJDjLCUJtVv1cEmABCKuAJJmglAEJ2kepffgA7oyuIQVyBJM6EhRlhKM1e/lVQP9EFXFoe4AkmaCQ0xwlKaVL+VVA/0QVcWh7gCSZoJDTHCUppUv1UHmwBAKOIKJGkmAEF0kupdfgM6oCuLQ1yBJM2EhhhhKc1c/VZSPdAHXVkc4gokaSY0xAhLaVL9VlI90AddWRziCiRpJjTECEtpUv1WHWwCAKGIK5CkmQAE0Umqd/kN6ICuLA5xBZI0ExpihKU0c/VbSfVAH3RlcYgrkKSZ0BAjLKVJ9Q87TGioQAd0ZXGIK5CkmdAQIyylSfVbdbAJAIQirkCSZgIQRCep3uU3oAO6sjjEFUjSTGiIEZbSzNVvJdUDfdCVxSGuQJJmQkOMsJQm1W8l1QN90JXFIa5AkmZCQ4ywlCbVb9XBJgAQirgCSZoJQBCdpHqX34AO6MriEFcgSTOhIUZYSjNXv5VUD/RBVxaHuAJJmgkNMcJSmlS/lVQP9EFXFoe4AkmaCQ0xwlKaVL9VB5sAQCjiCiRpJgBBdJLqXX4DOqAri0NcgSTNhIYYYSnNXP1WUj3QB11ZHOIKJGkmNMQIS2lS/VZSPdAHXVkc4gokaSY0xAhLaVL9ww4TtdcIgK6IK5CkmQAE0UMkNlcP9EFXFoe4AkmaCQ0xwlKaufqtpHqgD7qyOMQVSNJMaIgRltKk+q2keqAPurI4xBVI0kxoiBGW0qT6rTrYBABCEVcgSTMBCKKTVO/yG9ABXVkc4gokaSY0xAhLaebqt5LqgT7oyuIQVyBJM6EhRlhKk+q3kuqBPujK4hBXIEkzoSFGWEqT6rfqYBMACEVcgSTNBCCITlK9y29AB3RlcYgrkKSZ0BAjLKWZq99Kqgf6oCuLQ1yBJM2EhhhhKU2q30qqB/qgK4tDXIEkzYSGGGEpTap/2GGi9hoB0BVxBZI0E4AgeojE5uqBPujK4hBXIEkzoSFGWEozV7+VVA/0QVcWh7gCSZoJDTHCUppUv5VUD/RBVxaHuAJJmgkNMcJSmlS/VQebAEAo4gokaSYAQXSS6l1+AzqgK4tDXIEkzYSGGGEpzVz9VlI90AddWRziCiRpJjTECEtpUv1WUj3QB11ZHOIKJGkmNMQIS2lS/VYdbAIAoYgrkKSZAATRSap3+Q3ogK4sDnEFkjQTGmKEpTRz9VtJ9UAfdGVxiCuQpJnQECMspUn1W0n1QB90ZXGIK5CkmdAQIyylSfUPO0zUXiMAuiKuQJJmAhBED5HYXD3QB11ZHOIKJGkmNMQIS2nm6reS6oE+6MriEFcgSTOhIUZYSpPqt5LqgT7oyuIQVyBJM6EhRlhKk+q36mATAAhFXIEkzQQgiE5SvctvQAd0ZXGIK5CkmdAQIyylmavfSqoH+qAri0NcgSTNhIYYYSlNqt9Kqgf6oCuLQ1yBJM2EhhhhKe2dUv3pePj4/Lf8+3+fH9/fP388PbDUDi5MABCKuAJJmglAEK9K9V95/ttyqr+85DfND/87yVw90AddWRziCiRpJjTECEtpbzRXf5mKX0z19/P4l5fmxnqpHuiDriwOcQWSNBMaYoSlNKn+ajw7/8BsvVQP9EFXFoe4AkmaCQ0xwlKaVH+1LdVvXzcAuBFXIEkzAQiimVR/WOXyG9ABXVkc4gokaSY0xAhLaebqr9yBD7w9XVkc4gokaSY0xAhLaVL9N0/LA96driwOcQWSNBMaYoSltHdO9dfvp//9yZZvtttzLQF4e+IKJGkmAEG8/Pvqv/0k9rtUP3xZdqK/MFcP9EFXFoe4AkmaCQ0xwlLaG83VFyLVA33QlcUhrkCSZkJDjLCUJtVvJdUDfdCVxSGuQJJmQkOMsJQm1W/VwSYAEIq4AkmaCUAQnaR6l9+ADujK4hBXIEkzoSFGWEozV7+VVA/0QVcWh7gCSZoJDTHCUppUv5VUD/RBVxaHuAJJmgkNMcJSmlS/VQebAEAo4gokaSYAQTSZ6g8TLr8BHdCVxSGuQJJmQkOMsJRmrn4rqR7og64sDnEFkjQTGmKEpTSpfiupHuiDriwOcQWSNBMaYoSlNKl+qw42AYBQxBVI0kwAgugk1bv8BnRAVxaHuAJJmgkNMcJSmrn6raR6APYlrkCSZkJDhAVKk+q3kuoB2Je4AkmaCQ0RFihNqt+qg00AIBRxBZI0E4AgOkn1Lr8Bzft3/vg6RT4u/v50vJxAf/574Sq9MXEFkjQTGiIsUJq5+q2keqADnx/nj8/7H53Oh4/zMMX/+xz/hELEFUjSTGiIsEBpUv1WUj3QvNPl5Ph0/8/L/yYZ/ng4H09nShNXIEkzoSHCAqVJ9Vt1sAlArz4/xjfVz863z0zUL7zSdP1riCuQpJkABNFkqj9MuPwGBHUafxh+ZrL9+on66Qfm5wP8wovZl7gCSZoJDREWKM1c/VZSPRDZ3Tz86E77lR8uT8u7Cf8FxBVI0kxoiLBAaVL9VlI9ENkwnM/eaT99Kt70D4e+FiLVlyauQJJmQkOEBUqT6rfqYBOAvv3Mrl9vnj9Nfy3VxyOuQJJmAhBEJ6ne5TcgsstXzR+vKX326+jdgR+PuAJJmgkNERYozVz9VlI9EN11lv6w9JQ7T8uLR1yBJM2EhggLlCbVbyXVA/FdvuJu+Rvpxp+3v31f/ff/BjP8vtnuNcQVSNJMaIiwQGlS/VYdbALQvcRt8ws34T+8HHYirkCSZgIQRCep3uU3ILSF5+ENzT8e/56J+pcRVyBJM6EhwgKlmavfSqoHgjse0on957P3s4/Tu7o8cs8n6l9FXIEkzYSGCAuUJtVvJdUDrXNyHI0jAkmaCQ0RFihNqt+qg00A3pyT42gcEUjSTACCaDLVHyZcfgOa5uQ4GkcEkjQTGiIsUJq5+q2keqB1To6jcUQgSTOhIcICpUn1W0n1QOucHEfjiECSZkJDhAVKk+q36mATgDfn5DgaRwSSNBOAIDpJ9S6/AU1zchyNIwJJmgkNERYozVz9VlI90Donx9E4IpCkmdAQYYHSpPqtpHqgdU6Oo3FEIEkzoSHCAqVJ9Vt1sAnAm3NyHI0jAkmaCUAQnaR6l9+Apjk5jsYRgSTNhIYIC5Rmrn4rqR5onZPjaBwRSNJMaIiwQGlS/VZSPdA6J8fROCKQpJnQEGGB0qT6rTrYBODNOTmOxhGBJM0EIIhOUr3Lb0DTnBxH44hAkmZCQ4QFSjNX/7DDhIYKNM3JcTSOCCRpJjREWKA0qX4rqR5onZPjaBwRSNJMaIiwQGlS/VYdbALw5pwcR+OIQJJmAhBEJ6ne5TegaU6Oo3FEIEkzoSHCAqWZq99Kqgda5+Q4GkcEkjQTGiIsUJpUv5VUD7TOyXE0jggkaSY0RFigNKl+qw42AXhzTo6jcUQgSTMBCKKTVO/yG9A0J8fROCKQpJnQEGGB0szVbyXVA61zchyNIwJJmgkNERYoTarfSqoHWufkOBpHBJI0ExoiLFCaVL9VB5sAvDknx9E4IpCkmQAE0Umqd/kNaJqT42gcEUjSTGiIsEBp5upzHZZpqEDTnBxH44hAkmZCQ4QFSpPqt5LqgdY5OY7GEaEh3zMcNd5XM6EZwgKlSfVbdbAJwJtzchyNI0JDpHqAN9dJqnf5DWiak+Ml4gokaSaQJCxQmrn6raR6oHVOjpeIK5CkmUCSsEBpUv1WUj3QOifHS8QVSNJMIElYoDSpfqsONgF4c06Ol4grkKSZALy5TlK9y29A05wcLxFXIEkzgSRhgdLM1W8l1QOtc3K8RFyBJM0EkoQFSpPqt5LqgdY5OV4irkCSZgJJwgKlSfVbdbAJwJtzcrxEXIEkzQTgzXWS6l1+A5rm5HiJuAJJmgkkCQuUZq7+YYcJDRVompPjJeIKJGkmkCQsUJpUv5VUD7TOyfEScQWSNBNIEhYoTarfqoNNAN6ck+Ml4gokaSYAb66TVO/yG9A0J8dLxBVI0kwgSVigNHP1W0n1QOucHC8RVyBJM4EkYYHSpPqtpHqgdU6Ol4grkKSZQJKwQGlS/VYdbALw5pwcLxFXIEkzAXhznaR6l9+Apjk5XiKuQJJmAknCAqWZq99Kqgda5+R4ibgCSZoJJAkLlCbVbyXVA61zcrxEXNnNv/PH10YdF39/Ol42+fPfC1eJnWgmkCQsUJpUv1UHmwC8OSfHS8SVvXx+nD8+f/77O8AP//cd5v99ng8fZ7m+OZoJwJvrJNW7/AY0zcnxEnFlH6fL5pxu/zouTtofD+fjaf5XhKWZAFRnrn4rqR5onZPjJeLKus+PcT6fnW8fTtSfV1P97J9//XD459M/WfktL6CZAFQn1T/sMCHVA01zcrxEXEk4jT8MPzPZfv1E/fA1K6l++uKzVB+eZkITahUqvIZUv1UHmwC8OSfHS8SVpLt5+Ps77Zd+OPpc/ej10+sCUn1wmglNUKhQTiep3lw90DTnHEucBSYN75kf3Wn/47T2DLzvhH8a/ORrId+p/nj/RL2f//0uav23vJJmQhMUKn0zV7+VVA+0zjnHEmeBOX5m1683z5+mv15N9dNb7m+p/u8l5upj00xogkKlb1L9VlI90DrnHEucBeb4/pz8ZdJ+9tPys7fl30xSvTvwm6OZ0ASFSt+k+q062ATgzTnnWOIsMMs1mR8mT7kb/vbvV1//HEzdX56iP5zJ97S8BmkmNEGhQjmdpHpz9cBeqpx2OOdY4iww0zicT347DN53H4nP+GI8gtNMaIJCpW/m6reS6oEdSfWhOAvMNPOFdkPrN+HnL4eQNBOaoFDpm1S/lVQP7EiqD8VZYJb15+FdzT8e/56J+kZpJjRBodI3qX6rDjYBiKPpVF/rnKkcZ4E5joeMT7Z/f/Z+9nF6V99fcTf/yXxe6Ima10xogkKFcno4/zNXD+xIqg/FWWB1/RVVcFI9vVKoUE4PQ7VUD+xIqg/FWWB1/RVVcFI9vVKoUE6TQ/VhQqoH9vKy047hG0VO9XVDnbPA6qT6F5Pq6ZVCpWe1P+bWw1DdwSYAcUj1L1hm/ts5C6xOqn8xqZ5eKVQ6Nnwk7XeAH/7vO8wXfSRtD0O1uXpgR1L9C5aZ/3bOAquT6l9MqqdXCpVu3X997CXVL0zal/v62B6Gaqke2JFU/4Jl5r+ds8Dq3jPVP7rVO+4lqZ5eKVSa8/kxzuez8+2j745dSfXlput7GKqlemBHUv0Llpn/ds4Cq5PqS7x+30VpJjRBodKe0/jD8DOT7ddP1A9fs5Lqpy/eSw9DdQebAMQh1b9gmflv5yywOqm+xOv3XZRmQhMUKi26m4e/v9N+6Yejz9WPXl/oJvwehmpz9cCOpPoXLDP/7ZwFVifVl3j9vovSTGiCQqVFw3vmR3fa/zit3VT/nfBPg598LUSqnyfVAzuS6l+wzPy3cxZ4U29XvNf7PvfuUj0kKVQa9TO7fr15/jT99Wqqn95yL9UvkuqBHUn1L1hm/ts5C7x5t3Qt1Vd59wffN1wzITKFSqO+Pyd/mbSf/bT87G35N5NU7w78RR1sAhCHVP+CZea/nbPAm1p75jDwgrcbve8r33HLu0v1kKRQadU1mR+WnnI3yu1f/xxM3V+eoj+cyfe0vBXm6oEdbTztyP9zqT7n7ZwF3kj1kd9dqn9bdQu1LQqVdo3D+eS3w8/bHwePysv5Yrxd9NATSfXAjqT6Fywz/+2cBd4ET/XrLwiVVHOWLNXnvW+4ZvJ6Un0+hUq7ErfNr9+En7+cDZrsiQ4TUj2wl9Kp/vYCqT7n7fZ99/ylBTwLfHGqHxWqVL/v6/daVObRKSRgM3k9qT6fQqVV68/Du5p/PP69chP150ZT/UgHmwDE0XeqDxWuct6uRKrPC3XhzgKDpPql93061T+3wC2k+r1sbCZ95OE+tuI1Gi1UOB7Sif3ns/ezj9O7+v6KuxKfqP/WQ090MFcP7GfjaUd+rh6+Uqpfert93z0/Au17FrjLVhTdMytvN9ppz4Xwld8+t8BMswvJK4DH3n3Hw/HQovJLugSp/tzLVrxGo4UKSRFqrIee6CDVA/vZeNqRn6uHr5Tql95u33fPj0BxUv1SnC59XEbvu7Qameuz8tul7dplA2cXklcAj737jofjoUXll3QJdVN9ra2OuRpNaLRQISlCjfXQEx2kemA/pU80Z0NLx6l+Yzra9ywwPwJFSPWjtS26Z5bePbkameuz8tul7dplA2cXklcAm+p2i4cWlV/SJUj15/tDEGSVwmq0UCEpQo310Pt0sAlAHKVPNGdDi1Q/ev2+0W5p4auvrJDqRy+bpoXpb3dbxeWVyTwi6+uz8tul7XpuA3P2Ul4BPNaU8ksr533zF7LX+z5Hqj/PtdPaaxRXo4XK7vprKRFqrId9ejBXD+yn9InmbGipm+pz8tj92j6cOjJfPH27/D/PeWX+mXfYVD/aM7sM4rMbO32j9SOSU0U5v3ri0A//cGlp+aua+ZqVg5W/zkuLzV/IXu/7nBek+vzKqWW2eTKr0UJld/21lAg11sM+PUj1wH42Djb5YWD4ytF48PQJ4qNRZPaHybjyROrIfPH07fL/fHZ/JrdleWllU33+gZh13lAkc6u3W6pf/+3Cu89sdXKBmSuQs59z1ipztbcfjkcXsmMZPEGqP8+109prFFeQQnWYquvvELxXqv/3+fF9CI+nTa+ZOkj1wH5GoeLpP19awuzyu0/162+x9PqcnbC+P5PbsrQy+SP0c2+RfyCWdkjm/snbhNxUv3JcZldvfXtXtvqJDVzZ848uM/8162+Us9r5bz3780f30r7CpvpX7pDDxGvet0VBCtVhqq6/Q/BGqf50/Evqw/9+9DWzOisLoK6N5+XDv1o5C5+8UqqfeX3OTljfn8ltWVoZqX72jVaOy+zqrW/vylY/sYEre/7RZea/Zv2NclY7/61nf/7oXtqXVH+eayCved8WBSlUh6m6/g7B+6T6r5D+8fnv91+XGflpZM95zbzOygKoa+N5+fCvVs7CJ6+U6mden7MT1vdncluWVkaqn32jleMyu3rr27uy1U9s4Mqef3SZ+a9Zf6Oc1c5/69mfP7qX9iXVn+cayGvet0VBCtVhqq6/Q/A2qX488z43E5/zmgWdlQVQ18bz8uFfrZyFT14p1c+8PmcnrO/P5LYsrYxUP/tGK8dldvXWt3dlq5/YwJU9/+gy81+z/kY5q53/1rM/f3Qv7UuqP881kNe8b4uCFKrDVF1/h0Cqf/A1CzorC6Cujeflw79aOQufvFKqn3l9zk5Y35/JbVlaGal+9o1Wjsvs6q1v78pWP7GBK3v+0WXmv2b9jXJWO/+tZ3/+6F7al1R/nmsgr3nfFgUpVIepuv4OgVT/wGumnSYAAADQRqpfscsmxFnIXsvpb2X626K9lhNnIXstp7+V6W+L9lpOnIXstZz+Vqa/LdprOXEWstdy+luZ/rZor+XEWchey7Ey8Rey13L6W5ndtmiXpaxq4Gl5cRay13L6W5n+tmiv5cRZyF7L6W9l+tuivZYTZyF7Lae/lelvi/ZaTpyF7LWc/lamvy3aazlxFrLXcqxM/IXstZz+VqahVL/0rXXX76f/zfJ1v9kuzkL2Wk5/K9PfFu21nDgL2Ws5/a1Mf1u013LiLGSv5fS3Mv1t0V7LibOQvZbT38r0t0V7LSfOQvZajpWJv5C9ltPfyrSU6i8uSf1ikNbvUv3Ca9Li7M3+imyv5cRZyF7L6W9l+tuivZYTZyF7Lae/lelvi/ZaTpyF7LWc/lamvy3aazlxFrLXcvpbmf62aK/l9Lcy/W3RXsuJs5Dz61J9MXvtCGbZvUXZvUXZvUXZvUXZvUXZvUXZvUXZvUXZvUXZvUU1v3PVR1F2b1F2b1F2b1F2b1F2b1F2b1F2b1F2b1F2b1F2b1HN71z1UZTdW5TdW5TdW5TdW5TdW5TdW5TdW5TdW5TdW5TdW1TzO1d9FGX3FmX3FmX3FmX3FmX3FmX3FmX3FmX3FmX3FmX3FtX8zlUfRdm9Rdm9Rdm9Rdm9Rdm9Rdm9Rdm9Rdm9Rdm9Rdm9Rdm5AAAA0CqpHgAAAFol1QMAAECrpHoAAABolVQPAAAArZLqAQAAIILT8fDl4/PfA3/TcKr/9/lxuDqeaq9KF77LZ+CvkuzqTb727KRVLu1Su/phk92rkvdw21Uz+0v1bra4e1XvHu537/0OU72bLe5e1buz6w4d7jHVu6f73at6d/HEbrR75z0T6ptN9ZeN/T3+w//maUu70a5+3q17m8bOuV1qVz8mY/eOX2735jod//bq3bmP6t1D1u69/wO7N99w91531+8/Ve8esnbv/R/YvY/7zTp3sVP17mV19w7ZvQ95dDfavUu+K/TBUN9qqr+fnrtsukLYaqE52dVbXfbZXbtc2qV29TMmu1cl72+wk1Xv/oY1rHr397dPVW8Bg5JVvfv53pejyKN69zLdvap3Hw/uRrt3yXOhvtFUP64a13d2ML8T7erNxrFzaZfa1U/JTfV27wZ/03Gqt4D0bKfd+7zB3lW9+xsWr+rdy21YW7lkonqfNrd7Ve9OHtuN77N7f+8tPR5vH1H43QEzt5ze7iX52xmjDz7N/5VUz839h2GWboixqx8m1Rc1n+pV8o6ug4lcVMpw96reHf2cBI1uFle9O5nuXtW7k/kor3p3srRPVe8uHtuN77N7b/vlsnl/Cf3rX7//uOtLJ6H+zuyffJPqmXEtv+setas3k+qLmqb6IZW82TR0qt4d3e/ee6p3D4M9rHr3t1jAqvc59yOaVL+zxd17T/XuIr0b32f33ubqT4N//Q1Mowi/GupnXv9HqmfO/A1KZ7v6CVJ9UeupXiVvMzllV717Wov0v79XvZsld6Pdu8VSF6x6n3I/1TmY8lS9e1jcvSOqdxf63puHUv1aqF/N9K2m+stWeb5CSX/jtF29laflFZWb6u3eh81mTtW7l1SkP6venVzOgtZ3o927wd/uvad6dzAMOap3d8sZUvXuIr0b32b3PpLqV0J9ItM3m+rHXV2vZfA6X0U0+lLJ1FcBkWn9cW45/82K8e5Vyfv4u3Vu5heqd6uF3at6d/G1g0azHo9UrN2bsLR7Ve/+7vaW6t3bYG+p3l08vhvfZfc+kuq/fzB/B8nCx+lvWk31F8lLFjzg/r6k0T61q58zutlrfJ/R3C61q/PN716VvIe5+xT/dprq3Whx96reXTy1G+3eXEu7V/XubhJzVO+exolS9W6m713wQKpfCPU5mb7tVA8AAAAx5af6739OsnvmIyGkegAAAKhmIdTnkuoBAACglo2hXqoHAACAZkn1AAAA0CqpHmCz6RcY8qTvJ722vDPb34J8g0f4vHaDtbjdtF+v7W/BouEzsnp+RDiwA6ke6N/940MLnP0tZ4y7tx59Ieni40x/v8Mk/cPstdv5pPBnA+4X+fM+gx0xWOe8Fbj7evHRnw+WO79Xl3+++FbDVyYOyvdfjP+9UFaXZeXX2dpqZ3zrzyNbnTLexoSlbxjW4nY4Fne0uLXV677FPdgugXck1QN9u56ADU/3vn6w++nRYsY4Hf9+fF2T+bcenlrPnp4O/3ZlOYsr98g5fs658e9p7fC14+9Tvf777wX/Po/JBY+2fWnvPfrz5BvNus87M0tce7vxH69ZXM7gaKwsL3+r9zeX6rU4LS75RrO0uEVSPZAk1QM9e+E5V/rUfPE8cXDGOz/5OTn3fmBe6nvdTnnnvI9kjI/Pz+Ph7vT2+pOMs+KVN1/+i6XfPvrz8/IM8+RFw01J5LTJ2z02eTi3nPvVzFrpJ/b6JtOV0uK0uPm11+I2kOqBJKke6Njyed73udjn38nj5WV/55LD2a+fE/TpKebffZgfHxsyxnjacP0VKwtafNPbtt3daTu6b/frn6M7YoczlaN5wp8d+7e6P2ed4xPzhXP/7zAyWmhiq5aO5eMZI+dsfeav19dvunrPhYy/dxn9fd5BX3zVAwV/PC0eo7HJrtTitLj5JWlxW1qcVA8kSfVAv1ZOy+4fsDT6fOrf39297O4G17s5yazTydH9sb+Gf3v97+PxY3RutyFjjDZl5k7Tu39OZg4XQsPvj39ff/qZQxxuzMKHi2f2/NxE2eJ2zP1iZt8v/XxxJ09fM3NivbSCs7/Lm+tbXO3xOmTfwzz7ogcK/jtjzB6jsfEmanFa3PQvtLjNLU6qB5KkeqBfK2dlSyfZoz9c+vno/HFyaj7/hjOnnPfnb/cfSf47YRydOubf5TzOBb//nZsxlm5JHe2I43H+vHg4FXk/GZsRb+523MIGL+zVxZ/fVmpmJ8/vtayfzq9eRlWsrfbjGWNtqx8o+N+Zw6UXD4xjlBanxU1pcdN/PtjipHogSaoH+pWYOVw+i1o68U3+fHVNZl6R+Pju/CdNr7cfZ53jzSSYv9t3H9+uv39OVmzhvHi4IYO5qUcyxnBT5rLAQ7OGc+s4WeeFjVidr11avUcyxkySfCRjrG/1AwW/IdVrcVrclBa38k+pHtiJVA90bP1TvhsyxswnMFdO/5Zm+iZnrZmnlbk3mg5zyc0jJ/o5GePyj8F/ru3w63s/mTHmd87cbkjNqyZ28mKUWM0Yc5v+WMaYrPZjn/JNbfVrUr0Wp8XlLUeLk+qBfUn1QM8Wz7yeyxi3k/vRCd/a2eTyyd/8WelosTN/+lDEmGSuh070p/cDz2SM+U06fc6fcK/mlrXNGuWa5wLGObWTM1JSxurdfpJ5Jj672ks3Y2f++b0XpXotToub0OJW/inVAzuR6oG+3X+m83w9P/o6PXomYwzPIu9uvpy8x/27L9+RPP3V8A9m/3h81+fye8+9wW2R0zuN58PD+HUZ9/3+Zoy7l/z9a3HPz82j3p9ir+6YlZ+Pf7O8rLUcMf7d4upNNvm8dpjygvD9m9/9RUbAOO+cMe5WfS4aaXGTxWtxWpxUDxQk1QPdG90W+8iNr6M/nU7Dff/4cyH2zN2QOzihXk5Kk/f7++HqXGPyN38npH/rdn9OOdis02gb5iLDdPG3n99t/d1P5/f8XMiY2/lLe3V5b8/fbDvZyUsHZbLg7z9ZWL3FXbGWXeZXe/Am8zPAyT+/e5fXpPrpOmlxWpwWJ9UDZUn1AMvWbvSNIHGPamuWb8Ztzf2B6eww/XngludMWtxLaXFtkOqBJKkeYFn0jLF/qqprZUK1KaOw1Nthunm/VN/bodTimiDVA0lSPcCy4BnjdIy8dk/5vr215a2abkGHh+nH4JbonbZQi3s1LS6w4WcOpHpglVQPAAAArZLqAQAAoFVSPQAAALRKqgcAAIBWSfUAAADQqv8B0yv/lBXnSisAAAAASUVORK5CYII=</w:binData>
												<v:shape id="_x0000_i1081" type="#_x0000_t81" style="width:748.5pt;height:335.25pt" o:borderbottomcolor="#000000" o:bordertopcolor="#000000" o:borderleftcolor="#000000" o:borderrightcolor="#000000">
													<v:imagedata src="wordml://81.png"/>
													<w10:borderbottom type="none" width="0"/>
													<w10:bordertop type="none" width="0"/>
													<w10:borderleft type="none" width="0"/>
													<w10:borderright type="none" width="0"/>
												</v:shape>
											</w:pict>
										</w:r>
									</w:p>
								</w:tc>
							</w:tr>
						</w:tbl>
						<w:p/>
					</w:tc>
				</w:tr>
			</w:tbl>
			<w:p>
				<w:pPr>
					<w:sectPr>
						<w:hdr w:type="odd">
							<w:tbl>
								<w:tblPr>
									<w:tblW w:w="15352" w:type="dxa"/>
									<w:tblLook w:val="01E0"/>
									<w:tblLayout w:type="Fixed"/>
								</w:tblPr>
								<w:tr>
									<w:trPr>
										<w:trHeight w:val="1133"/>
									</w:trPr>
									<w:tc>
										<w:tcPr>
											<w:tcW w:w="15352" w:type="dxa"/>
										</w:tcPr>
										<w:p>
											<w:rPr>
												<w:vanish w:val="on"/>
											</w:rPr>
										</w:p>
										<w:tbl>
											<w:tblPr>
												<w:tblInd w:w="0" w:type="dxa"/>
												<w:tblStyle w:val="TableGrid"/>
												<w:tblOverlap w:val="Never"/>
												<w:tblW w:w="15137" w:type="dxa"/>
												<w:tblLook w:val="01E0"/>
												<w:tblLayout w:type="Fixed"/>
												<w:tblBorders>
													<w:bottom w:val="single" w:sz="6" w:space="0" w:color="000000"/>
												</w:tblBorders>
											</w:tblPr>
											<w:tblGrid>
												<w:gridCol w:val="12061"/>
												<w:gridCol w:val="3076"/>
											</w:tblGrid>
											<w:tr>
												<w:trPr/>
												<w:tc>
													<w:tcPr>
														<w:tcW w:w="12061" w:type="dxa"/>
														<w:tcBorders/>
														<w:tcMar>
															<w:bottom w:w="80" w:type="dxa"/>
															<w:left w:w="0" w:type="dxa"/>
															<w:top w:w="0" w:type="dxa"/>
															<w:right w:w="0" w:type="dxa"/>
														</w:tcMar>
														<w:vAlign w:val="center"/>
														<w:noWrap w:val="off"/>
													</w:tcPr>
													<w:pPr>
														<w:jc w:val="center"/>
													</w:pPr>
													<w:p>
														<w:pPr>
															<w:jc w:val="center"/>
															<w:pBdr/>
															<w:bidi w:val="off"/>
														</w:pPr>
													</w:p>
													<w:p>
														<w:pPr>
															<w:jc w:val="left"/>
															<w:pBdr/>
															<w:bidi w:val="off"/>
														</w:pPr>
														<w:r>
															<w:rPr>
																<w:color w:val="000000"/>
																<w:rFonts w:ascii="Arial" w:fareast="Arial" w:h-ansi="Arial" w:cs="Arial"/>
																<w:sz w:val="24"/>
																<w:sz-cs w:val="24"/>
																<w:spacing w:val="0"/>
																<w:b w:val="on"/>
																<w:b-cs w:val="on"/>
															</w:rPr>
															<w:t><![CDATA[Spectrum Report]]></w:t>
														</w:r>
													</w:p>
												</w:tc>
												<w:tc>
													<w:tcPr>
														<w:tcW w:w="3076" w:type="dxa"/>
														<w:tcBorders/>
														<w:tcMar>
															<w:bottom w:w="0" w:type="dxa"/>
															<w:left w:w="0" w:type="dxa"/>
															<w:top w:w="0" w:type="dxa"/>
															<w:right w:w="0" w:type="dxa"/>
														</w:tcMar>
														<w:vAlign w:val="center"/>
														<w:noWrap w:val="off"/>
													</w:tcPr>
													<w:pPr>
														<w:jc w:val="right"/>
													</w:pPr>
													<w:p>
														<w:r>
															<w:pict>
																<v:shapetype id="_x0000_t82" coordsize="21600,21600" o:spt="75" o:preferrelative="t" path="m@4@5l@4@11@9@11@9@5xe" filled="f" stroked="f">
																	<v:stroke imagealignshape="false" joinstyle="miter"/>
																	<v:formulas>
																		<v:f eqn="if lineDrawn pixelLineWidth 0"/>
																		<v:f eqn="sum @0 1 0"/>
																		<v:f eqn="sum 0 0 @1"/>
																		<v:f eqn="prod @2 1 2"/>
																		<v:f eqn="prod @3 21600 pixelWidth"/>
																		<v:f eqn="prod @3 21600 pixelHeight"/>
																		<v:f eqn="sum @0 0 1"/>
																		<v:f eqn="prod @6 1 2"/>
																		<v:f eqn="prod @7 21600 pixelWidth"/>
																		<v:f eqn="sum @8 21600 0 "/>
																		<v:f eqn="prod @7 21600 pixelHeight"/>
																		<v:f eqn="sum @10 21600 0"/>
																	</v:formulas>
																	<v:path o:extrusionok="f" gradientshapeok="t" o:connecttype="rect"/>
																	<o:lock v:ext="edit" aspectratio="t"/>
																</v:shapetype>
																<w:binData w:name="wordml://82.png">iVBORw0KGgoAAAANSUhEUgAAArgAAAFzCAYAAADVB3rFAAAACXBIWXMAAC4jAAAuIwF4pT92AAAKT2lDQ1BQaG90b3Nob3AgSUNDIHByb2ZpbGUAAHjanVNnVFPpFj333vRCS4iAlEtvUhUIIFJCi4AUkSYqIQkQSoghodkVUcERRUUEG8igiAOOjoCMFVEsDIoK2AfkIaKOg6OIisr74Xuja9a89+bN/rXXPues852zzwfACAyWSDNRNYAMqUIeEeCDx8TG4eQuQIEKJHAAEAizZCFz/SMBAPh+PDwrIsAHvgABeNMLCADATZvAMByH/w/qQplcAYCEAcB0kThLCIAUAEB6jkKmAEBGAYCdmCZTAKAEAGDLY2LjAFAtAGAnf+bTAICd+Jl7AQBblCEVAaCRACATZYhEAGg7AKzPVopFAFgwABRmS8Q5ANgtADBJV2ZIALC3AMDOEAuyAAgMADBRiIUpAAR7AGDIIyN4AISZABRG8lc88SuuEOcqAAB4mbI8uSQ5RYFbCC1xB1dXLh4ozkkXKxQ2YQJhmkAuwnmZGTKBNA/g88wAAKCRFRHgg/P9eM4Ors7ONo62Dl8t6r8G/yJiYuP+5c+rcEAAAOF0ftH+LC+zGoA7BoBt/qIl7gRoXgugdfeLZrIPQLUAoOnaV/Nw+H48PEWhkLnZ2eXk5NhKxEJbYcpXff5nwl/AV/1s+X48/Pf14L7iJIEyXYFHBPjgwsz0TKUcz5IJhGLc5o9H/LcL//wd0yLESWK5WCoU41EScY5EmozzMqUiiUKSKcUl0v9k4t8s+wM+3zUAsGo+AXuRLahdYwP2SycQWHTA4vcAAPK7b8HUKAgDgGiD4c93/+8//UegJQCAZkmScQAAXkQkLlTKsz/HCAAARKCBKrBBG/TBGCzABhzBBdzBC/xgNoRCJMTCQhBCCmSAHHJgKayCQiiGzbAdKmAv1EAdNMBRaIaTcA4uwlW4Dj1wD/phCJ7BKLyBCQRByAgTYSHaiAFiilgjjggXmYX4IcFIBBKLJCDJiBRRIkuRNUgxUopUIFVIHfI9cgI5h1xGupE7yAAygvyGvEcxlIGyUT3UDLVDuag3GoRGogvQZHQxmo8WoJvQcrQaPYw2oefQq2gP2o8+Q8cwwOgYBzPEbDAuxsNCsTgsCZNjy7EirAyrxhqwVqwDu4n1Y8+xdwQSgUXACTYEd0IgYR5BSFhMWE7YSKggHCQ0EdoJNwkDhFHCJyKTqEu0JroR+cQYYjIxh1hILCPWEo8TLxB7iEPENyQSiUMyJ7mQAkmxpFTSEtJG0m5SI+ksqZs0SBojk8naZGuyBzmULCAryIXkneTD5DPkG+Qh8lsKnWJAcaT4U+IoUspqShnlEOU05QZlmDJBVaOaUt2ooVQRNY9aQq2htlKvUYeoEzR1mjnNgxZJS6WtopXTGmgXaPdpr+h0uhHdlR5Ol9BX0svpR+iX6AP0dwwNhhWDx4hnKBmbGAcYZxl3GK+YTKYZ04sZx1QwNzHrmOeZD5lvVVgqtip8FZHKCpVKlSaVGyovVKmqpqreqgtV81XLVI+pXlN9rkZVM1PjqQnUlqtVqp1Q61MbU2epO6iHqmeob1Q/pH5Z/YkGWcNMw09DpFGgsV/jvMYgC2MZs3gsIWsNq4Z1gTXEJrHN2Xx2KruY/R27iz2qqaE5QzNKM1ezUvOUZj8H45hx+Jx0TgnnKKeX836K3hTvKeIpG6Y0TLkxZVxrqpaXllirSKtRq0frvTau7aedpr1Fu1n7gQ5Bx0onXCdHZ4/OBZ3nU9lT3acKpxZNPTr1ri6qa6UbobtEd79up+6Ynr5egJ5Mb6feeb3n+hx9L/1U/W36p/VHDFgGswwkBtsMzhg8xTVxbzwdL8fb8VFDXcNAQ6VhlWGX4YSRudE8o9VGjUYPjGnGXOMk423GbcajJgYmISZLTepN7ppSTbmmKaY7TDtMx83MzaLN1pk1mz0x1zLnm+eb15vft2BaeFostqi2uGVJsuRaplnutrxuhVo5WaVYVVpds0atna0l1rutu6cRp7lOk06rntZnw7Dxtsm2qbcZsOXYBtuutm22fWFnYhdnt8Wuw+6TvZN9un2N/T0HDYfZDqsdWh1+c7RyFDpWOt6azpzuP33F9JbpL2dYzxDP2DPjthPLKcRpnVOb00dnF2e5c4PziIuJS4LLLpc+Lpsbxt3IveRKdPVxXeF60vWdm7Obwu2o26/uNu5p7ofcn8w0nymeWTNz0MPIQ+BR5dE/C5+VMGvfrH5PQ0+BZ7XnIy9jL5FXrdewt6V3qvdh7xc+9j5yn+M+4zw33jLeWV/MN8C3yLfLT8Nvnl+F30N/I/9k/3r/0QCngCUBZwOJgUGBWwL7+Hp8Ib+OPzrbZfay2e1BjKC5QRVBj4KtguXBrSFoyOyQrSH355jOkc5pDoVQfujW0Adh5mGLw34MJ4WHhVeGP45wiFga0TGXNXfR3ENz30T6RJZE3ptnMU85ry1KNSo+qi5qPNo3ujS6P8YuZlnM1VidWElsSxw5LiquNm5svt/87fOH4p3iC+N7F5gvyF1weaHOwvSFpxapLhIsOpZATIhOOJTwQRAqqBaMJfITdyWOCnnCHcJnIi/RNtGI2ENcKh5O8kgqTXqS7JG8NXkkxTOlLOW5hCepkLxMDUzdmzqeFpp2IG0yPTq9MYOSkZBxQqohTZO2Z+pn5mZ2y6xlhbL+xW6Lty8elQfJa7OQrAVZLQq2QqboVFoo1yoHsmdlV2a/zYnKOZarnivN7cyzytuQN5zvn//tEsIS4ZK2pYZLVy0dWOa9rGo5sjxxedsK4xUFK4ZWBqw8uIq2Km3VT6vtV5eufr0mek1rgV7ByoLBtQFr6wtVCuWFfevc1+1dT1gvWd+1YfqGnRs+FYmKrhTbF5cVf9go3HjlG4dvyr+Z3JS0qavEuWTPZtJm6ebeLZ5bDpaql+aXDm4N2dq0Dd9WtO319kXbL5fNKNu7g7ZDuaO/PLi8ZafJzs07P1SkVPRU+lQ27tLdtWHX+G7R7ht7vPY07NXbW7z3/T7JvttVAVVN1WbVZftJ+7P3P66Jqun4lvttXa1ObXHtxwPSA/0HIw6217nU1R3SPVRSj9Yr60cOxx++/p3vdy0NNg1VjZzG4iNwRHnk6fcJ3/ceDTradox7rOEH0x92HWcdL2pCmvKaRptTmvtbYlu6T8w+0dbq3nr8R9sfD5w0PFl5SvNUyWna6YLTk2fyz4ydlZ19fi753GDborZ752PO32oPb++6EHTh0kX/i+c7vDvOXPK4dPKy2+UTV7hXmq86X23qdOo8/pPTT8e7nLuarrlca7nuer21e2b36RueN87d9L158Rb/1tWeOT3dvfN6b/fF9/XfFt1+cif9zsu72Xcn7q28T7xf9EDtQdlD3YfVP1v+3Njv3H9qwHeg89HcR/cGhYPP/pH1jw9DBY+Zj8uGDYbrnjg+OTniP3L96fynQ89kzyaeF/6i/suuFxYvfvjV69fO0ZjRoZfyl5O/bXyl/erA6xmv28bCxh6+yXgzMV70VvvtwXfcdx3vo98PT+R8IH8o/2j5sfVT0Kf7kxmTk/8EA5jz/GMzLdsAAAAEZ0FNQQAAsY58+1GTAAAAIGNIUk0AAHolAACAgwAA+f8AAIDpAAB1MAAA6mAAADqYAAAXb5JfxUYAAD+7SURBVHja7J3dcdvG14d/eSf3f6SCQBUEqsDQDO9DVWCqApMViKoAcgWiKzBzrxnBFQiuQEgFQSrIe7FLk7IlGR8LYBd4nhmN7YSkwLNfvz179pxfBAD+sblPJKWS3klKJMWvvLKwP18k5coWJcYDAIC58wsmAPBG1EaSVpI+vCFof0Yu6ZOyxQ6DAgAAAhcAxhS3WytsI0efWEraKFvsMS4AACBwAWBIYZtIupMJQ+iDXNIVoQsAAIDABYAhxO3Kitu+qSRdKlvkGB0AABC4AO5FXWr/luh4HP+7fow5jfXzONTS/nxPIenfE3FXfPt7tig8scOdTLztkFwRmwsAAAhcgHbiLdHx5v8fVsimnj1lYcVvKenvE7Fc9n6cP464ReQCAAACF6CmWIuteP3Ditp0It/sIIC/nAjf3IG9VhomLOEtLghXAAAABC7AUaBFVsT+af+MZ2aB0v4chG9RO+zBhGc8ePAdKklnyhYVHRoAOq4J8avrABtpQOBCAKJ2aUXtEoO8SC7j9f36oug1Nnz0aEOQK1tc0GwAs5rHk5P/kp78/X/6MZNLpH6zuxz4Yv8sZO5JIIoBgQu9T4hLSe8RtZ1F7xeZimRrz57vkjy5AJMSrgfRerj78L2QDYVKxyqNLzsNABC40GKyXFthG2OQSVMqW5xhBgDv5+VEzy/rvlO/HlafnQaHsuQ5HQMQuFBnAo0lXWu82/0wDmRVAPBnHk51TJE4VxFbl8oK3r8k7blTAAhc+H5CjaywXWOMWUIsLsDw8+5BxKYy4QQxQrYze0l/sWEHBC5Im/u1FbeRJ09U6li4odCxWMNzQfac9JXPenfy98NiAi9zRilfgF7FbGJ/3ul5kRtwTyVpJ+kj8xoCF+Y34SYyuVjH8BgcROyXk78Xgx0v/VhJ7XAZY86LDmEKAG7nmFMxy+Z6PPZW6OaYAoEL0598tzJe26HIdbgUMKSQ7bY4xTrGwMUzWKB2yhZXDA6AxvNFJHOKdBC0KUbxklzSDUIXgQvTnYg/DzABl3bX/GVSKaiOXplDxbZkUpM/cbgATQTtuxNhC+Gwl7QhdAGBC9OZlBMrbuOeRe2nWeUqfC56U4Xs6c0WzAUAr4/zU1ELYVPJhC1sMQUCF8IXtw/qJ770IGr3GFphe3cQuACHcRzreTnyCKNMkkLm/kGBKRC4EN5EvZS5TOZygq6ssL3hmOen9k/t5gKBC+D/WP1ThB3MsvWVLW4xw/T4FRNMdsJOehC3N5JuSagNAIHPj5GOXtql8NLOmUyb+3cy3lzWtgmB12a64tZlWMJOeGzbtEOqUDy40kYmmwITPExZ1C5PRC3AKYWkS9Y5BC74PYk/yM0xWyFzfJNj2NYbjcfAnnovqgHBdMZgbMXsO0Rtb9RZH2KFcQm3knRBXC4CF/yc0D87mshvuGXqpD3+C/TJKx2TpDPZQ2ib/KWk9yLrQRuhWkr62/69sHOBmRNczgXGARDZfx3a6VB4Z8x2Q+QicMHDiX0pkw6sC6XMMQ2D202bPCr8SyulpI+S9hzfgeeilvCD1zmI1S/PBK2vJ3SmTRMrdg/5x2NELiBw5znBP6lb3G1uxW2FQZ21SyZpPaFvtBep4cCvTf2fklYY45swK+zPv3ZOLyezMX1+OTDtWfAichG44MnAv+s4yVOutb8F+PMEv1kp6ZPtNyUNDQOOqUQm/GCleWc/KOw4/Do5IdusL6S2PyQ92fgCpw8CF8Yd5F0uM11xqajX9vln4gvxXnh1od8xFFlB25eQCUHMFlbMFlz8HXTjQylzBC6MOLAf1D4oH3Hbf/tMLUzhNUoZry65ksHV2FlqfiEIlRWzX2Q8swXjqfFmaCnpWu5CGLh0jcCFEQZzLBN7i7idZhuFyk5kYID242Ul442LZ/CNSytkv1gxy5hx15dWDoXuBZ5zBC4MO4Dbxt4ScztsO23tRDs3Cit02UjBz8bI0ora5YwEbU4Me+/9KpI5Qbt20G7neNMRuDDcwG2TOaFQtjjHgIO31aP88UgVdsIeSkxUMqnGCF+A78fFStIHTddbW8nEqSNox+1riUz5+qTDpxCqgMCFgQbsyg7YppxzDDZKe6Xyo3RvZftAOdJx8E6UfkZsGFG7mug3PBW0zLV+9b2udyLOmLsQuND/QG1TtexW2WKD8UZrs63GD1W4fDHjgRHg7wcUHbkVujkdY1ab8g+aXiaE8puoJZtIKP3wruW798oWlxgRgQv9DdBI0j8N31XZ3WeFAUdtu645i7vw84uFwx8bFyJOd+pz1VrTuzRWyGQNocJfuCI3U7uUYlw4Q+BCj4NzqeYFBPDezlvkNs+aMaxXt5R0YwUDm7Dw+3gsc1qxmsg3qmROHf6ij856HZXIjYvAhV4HZps4ImKH/GrDrYYJV6gkbTp5SIeN1a3EhbSQ+3Vq+3U6EVG7l/QXoQeT7a8rtQtXYD1F4EJPg7JpcQcyJ/grBu56FI2FTMxt6fCZD0K3bwGD0A1PKEwhvhZRO7++28ZhRKpNBC70NCD/a/oOZYtbDOdlW0Z2cv0gdyUmK3X12v78uWMZT91S/ZYiRuj63XeXcls1ClELY/Tlx4abs0rcaUHggvOBmMjkVG0CqcHCEbpdwgBKDR3HOtylNITutDdlY7BD1MLJhv2xYX+mGigCFxwPxFTN8qlWyha/YbjgNjFLSe+sVyF6Q/QVMhdfxs+5OUz4AkIXYduFXMfsB/QfOO3fWzW7F0HKMAQujDwIufE5nY3N6aal8PhZE/WfyB+hO1x7xhomHKUvSttXSOkFP+vrT2p2EvUb84+f/IoJZkGBCSZASHkXjfi+0ub+RsfwBdfCKLKi64M29wjdfoXtKsCnr2Tiaj8SngUNuFGzrApLmVAX8Iz/wwRB8kfD1/+LyWAkoVva2u1nkjYynjTXHITukzb3W3uMDl2FrcnV/BSguM0lXclcALpC3ELDOWvXcJ56h9H8BA9umDRdwJngYexFo5J0K+m2x3RSB6GLR7eLsA3TY1vJeNE+EoIADvik+mGAKebyE2Jww1yEmubApawg+NiPU/VbEKASMbpTF7aFKPMM/YyHpwbvoOiDhxCiAADjkC0Olx8v1E8MW6Rj6MIKg7+4kEc2yX1ooQg7mdSH54hb6GFuKmXit+uSYDQELgDAS0LXxEz2J3TvtLlH6D4XtlsrbNeBPHUpcwHoN2JrYQC+IHDDhhhcAPBF6JY6Zl7o47g8tkL3WtLNLD1/Yeax3Uv6RDEGGKHfZTVf+wfm8g88uADgn9A1Ht3fZDx2VU9C9+G73MJTF7crGY/tdQDitpDJhPCbssUl4hZG2nCXNV8dYTD/wIM7DxKZ1DkAIS0wlaStNve36sfrmEpKtbnPZTy60xwjRtheq98yyi6oRN5a8G+jVWfcpJgKgQvjwO4SELo/F7o7K3TLiQjbVP1mqXApIg5Vxio6PHjEV5lCDoDABU/5HyYAhO5PWUlaWaG7CVZsmRRHdwEI253w1oL/m6+64y5ig4bAhe6UDV+fYDJA6DYSusvgikWYC2SZ/E73Vcok0Sc3MYRAkz6aiFBABC505m8ELiB0exW6kY5V0W6ULW49F7Z9CH2XFKIgA4RHgQnChSwK8yCyiyDANIVuttjK5NF1nXUhkpTZHLpLD8XtStKj/M2MsJeppEhBBgh1Ew0IXBiQvMV7EswGCN3WxJI+e5NabHOfanP/KBNrG3vYGjuZ8qWXlAkHgDEgRGE+pCI+COYidI+hC9dyW6krlcm4sJe5iFYOLGxjmTjbpYeWr2SyIRBfCwCj8wsmCJTN/X8N35ErW1xgOJjhWInVT2U0yXiK+xd0xzjbaw8tXIqLY8Bae8FphV8QohAuZcPXJ5gMZsmxMtqZzNG5S64lPWlzv+5xgV3pGGfr2xx0pWxxpmyxRdwCgE/gwQ13V/mg5nku2WEC9FcA4SD4ckfPmciEI6SeWbCUKYixozPBDOaLuh7cs8kUiZkIxOCGy5cWC18q4nBh7hgBmvcgdGNJD7b071Xrxc6EI7iOHUbYAvQ7ryBuPYMQhXBpM5j+xGwAJ0LXxKVftRxPb20kn7S5zxqn5zPhCE+eidtSx1AExC3MB3OKAghcGJiixXsSe+EGAI5Cd6dscWaFbuXwk9eqG5+7uU9s2NGd/Mlni7CFuRM1GCuAwAVHi3LR8p1LjAfwitB1n0M30rFQRPqCsI20uc9kLpGlCFsABC4gcKFdPO17zAbwqsg9LRbhUtzFMvG5n7+dovgXjlDJxNgibAEMCQIXgQvj8KXVgCVMAaCO0D2kFssdfvJSJmzhUIUs8kbYmlvgWxof4Bu/13zd35gKgQtuabvwLjEdQC2hW9qLaBdqF/f++kbTD26/CVvy2AJ8T1zzdQWmQuCC28W3rcD9gPEAGo61bHEu9xkXxmJnhe0GYQvwKmnN15WYCoEL7mkjcmPSnwC0Ero7SedyexFt6PniXNniirydAG/QZI1sf+kbELjwBl9avg8vLkA7kXu4iHYu96V/+6KUqWR4wWIMUIu0waYRELjQA/uW71s2TkIPAKdCt7QX0S48XuQqHVN+sRAD1OePmq9jw4jAhZ4W2ULtjkojSSsMCNB5DJ5WRPNJ2B4yI+xoJIDGpDVf9xVT+cmvmGAS7FuK1Q8yt6gBoAumiIMvYT87mXy2JQ0D0Go8x6qfQSHHYH6CB3ca/NXyfbE290vMB9B6ITxUInvQ+Km/cpk4Wy6QAXQjrfm6krGGwIU+yRZ7tb/RzWUzgHbiNpUpsbse+UlKmTjbC+JsAZzwZ4NNJSBwoWfaDrTULtQAUE/YRtrc38l4beORn+ZGJu3XjoYBcEbdNfELpkLgQv/81eG97zEfQC1xu5T0JH8uaP6PRgFwPsajmq/OMRgCF/pnr/ZhCisbVA8ALy96kTb3nyV9brD4DcFa0iOnMADOqBueUBB/i8CFITDlNvcdPuEaIwK8KG6XMl7bpadPGEt60Ob+M7mtATpTd5znmAqBC8PRJUwBLy7Ac2Hrq9f2rYX5SZv7FY0H0HozW3esf8JgCFwYim7ZFCS8uACnC53PXtvXiCTdaXP/wIYVoDF1wxNKSl4jcGF4dh3eixcX5i5sQ/PavkYqE5u7plEBao79+hvaPQZD4MLwdD02yTAhzHSBM6JwXK9tLunC0QIaScqsNzehgQHeZCnCEybFL5hgkgv1o7pVVSJhPMxpvEQy4TnrEZ+ikinWsD95rqXdcMaOfseNssWWBgd4cR54UL38t6WyxRkG8x88uNPkY8f3E4sLc1nUUo1fjexW0tkzcSsdYurP7f93wbU29494cwF+mAdi1S/ugPcWgQsjsle3y2ZUN4M5LGpbjVuNrJA5LdnYNH8/ki0qZYuNFbqFg9+ZyMTmbukAACebv/rsMFcYEKIw3cX7Tt2qLXEMA1MdG4mkO3UL4+lCJeljq3ABc2nsWm4uwBUyYREFnQJmPB9EMhlT6oypXNniAqOFAR7c6XLT8f0x+TRhgovZWiYkYSxxm0s6bx0Lmy1uZby5ewfPkghvLsBSXC6bJHhwp72Y1w2af41KJjawwpgQ+FiIZby26UhPUEnaKFvsHH6npf1OkYNPKyRdUnoUZjg3PKlemFKlbPEbBgsHPLjTputls0jjXr4BcCUEH0cUt3u7Udw5/VRzCe1Mbi6hJSJvLsxzbohrvnqHwcICDy670zqc4dmBAPt+JOPhXI70BJW+T/3V33dN7XeNHXxabp+bMQ9TnyOanHKyDgYGHtzp89HBZ9xhRghs4Uo1btGGW72U+qsvskVuL4XeOPg0Yzti8GH6c0RdcZsjbhG44B87dUsZZhY8c5QDEMLCtdV46b9K/Sz1V79Cdys3KcUiSXfa3H+2nnCAqdEkNdhHzBUehCjMZ8HvWryhlLn9XWFQ8LSfx5I+a7wMCbcy1cKqCY17achQC4BhxkZqN8H11j5SZgYJHtx5sHPwGbG4cAb+LlgrjZf+q9SYXtvXMN7cM5mY2i5Ekj5rc5/hzYWJ0GTjd4O5wgQP7nwEQNfCDwfOSQwPHvXrSONeJLuVT17b1+20lpsCEYUoDgFhzxmp6ntvSQ0WMHhw54OrXWiGKcGThSrReBfJSvnotX111H4rEJF3/CRjc4pDQLgQezsT8ODOSxC48uJu7IIJMFZf3spNfGkbbhWC1/Z1263lxpubi3RiEFbfT9XEe0uhIwQuBDO4Y5ma211h4MNYfTiSuUiWjvDbK5lqX/lE5gIXld0qcQENwun3TfLe3rQuqQ1eQIjCnDCelp2DT4pEblwYfnFK7QZtDHG7t5u6fDJzQba4kLRRtzSCZsOxub/jAhoEMH/UnTsquakQCAhcGBBXsbhLcuPCgItTJnO0OLSIqmS8tpeTPLE4xuYWHT9pJenBxkUDeNnbG7z2IyeU4UOIwjzFgqtY3EqEKkC/fTXWeLltcytuq5nYeis3cc3E6INvfXul+qeOrGsTAQ/uPHHlxY003kUfmP6itNQ4uW0rK9IuZrXIuauCllEBDTyaR5quU3hvEbgQ8EJWyk0sriStbWwTgMtFKZPx3A4tkgqZ9F+3M50bCmWLcwebYLM5YW6A8VmrftnuSsTeTgZCFOYrIGK5yaggUcYX3PbLsUISuDX9vC0S2xYxdoWA55PHBhtl+uqEwIM7V9x6cWMRqgDdF6OlxglJKGW8tixsz+eIQiZk4bbjJ11rc/9AyAKM0YsbiNtKeG8nBR7ceQuKSMaL62rhuSQfJrTsi5nMUeLQ7GXyuFY0wk83H3cd54pKU8kjDCH02VT1izpIXI5E4MLkJoGt3HlfK3H7FJr1v1jjhCRUdkHb0QiNNsR36l4amWNgGKK/NjkNKpUtzjDatCBEAW7VLdH7KYcFEKDOArTUOCEJhUxIAuK2CdmiUra4VPfiEIQsQN9zy7rhvHKD0aYHHlw4TAaZw08kVAF+1ufGCkm4VbbY0ACd2y9Wd897JUIWoJ++2eRiWW6r+gECFyY6KTyp+23p04Xr3F5kAzjtZ5FMXFwy8G+uZGJt2Xi5bc+tuoc4EbIALvvkZzULo7lgkzVNCFGAb9OCw8+KRKgC/LjwpDKXGocWt7lMbDji1jVGmF7IZKJoCyEL4HKOaSJud4hbBC5Mf6HaWyHgitSGPgAcPH0PGr5ww83sKpINP3fkMunEumwgzObH5N4FaDPHRGrmWKlE7C0CF+YzRbhe+liwWHTskeHQeZIrkdt2SJF7uIB2pfYX0CKZ6mdsjKEN12oWZveRMLppQwwufC9IXF/+KazQqDDu7PpSIjeVsJqSy1xeos+N1+536haKshf5iaF+n0vVLOdtKapvTh48uPA9N3KXNkx2kaPK2fwWnJXMTeZ48P5LSMK4ZItC2aJrBbSljDc3waBQp9c1naGYIxC4ML/FqZL7uKS1zXkK8xC3dxr+kmEl47Xd0gDezCUbSZcdNsyxpAe7WQJ4bb7ZqtlpQc6F03lAiAK8Nmm4TsBfidRhU+8zscapSlZYcUvf8rNfRLZfpB0+ZSe8bvBj30pkToqacMZcMQ/w4MKrU4fjz4tE6rApLzSpxqlKtlO2YOPkM+YC2oW6nQytZLy5MQaFE5quKTfMFQhcYFHKZbwmLkntcRJMS9xuNXwKsErmEtIVDRDMnLKVyZlbtfyERCYud4kxoUVoQqluceEQGIQowFsTSCSTmN+1cKFyzHT6x52aJVZ3QSkTklDQCMH2m64hC5RcnncfStUsa4JECXkELsB3E8lK7kMLSpGiJfR+kah7Kqg25CIF2FT60FbdMqzQF+a7QWqaoWVv8zTDjCBEAd4mW+zktsKZ7MREPG64C8xSxnsytLi9JQXYpOaWrbqFLKQy1c9SjDkrmhZ0qOT+TgkgcGEi9BHnuKRiUZDiditzvBwN+FsrmXhbFqnpidxc0lmHTXQkc/mMuWQ+m+umbc3FsplCiAI0ETZ9FGw4J5YyiPaPRLwt+D3H7EX1s6nPQU3vhByKjsAMwYML9TDHiX2IjM924gJ/F5ZEJiRhaHFbsAGa3RzTpTDEUlQ/mzJtTo7IsoLABagndXr4zFjE4/osbpcaJ972kN+2ohFmJXL3ks47bKZjK3LXGHNS89BazbNu3LI5RuAC1F18cvWTR5B4XD8Xla2Gj7c1Gyny2855nillLp/tunyKNvecDk1jHkokZQ3fVcp9yXkIDGJwoelkE6l5ipY6VDL5cdlx+9HGY8TbVjIxlHsaAWxfXKnbCU8pYrhDn4vanCCRax3w4EJDzJFxH941I6rwuIy9oMQaJ972sMFB3MLpfLOTCVkoW35CLEIWgu4BLcTtHnELCFxou+jk6idUIVHzoyhwJ25TGe98MvBvLiSd4WWDV+abworcLqKFkIXw5qOVpFWLjTLhTYDAhU7cqL1X5S1W1JofZTFZy3huhxYAuYzntqIR4A2RWylbXHTcWC9FYYhQ5qNE7ZwdpImDbxCDC10moVTN64HX3YWfk5x7sHa8U3NPiQt2XCaDFv11ZcVPl83YjU1LBv61b6R2cbeU44Vn4MGF9phQhT5uqkYiddgwC8nm/hFxC4HNOzuZLAtdNsDX2tyTM9fTFm4hbisRmgAIXHC82GzVTwGIlIshvYrbRKYq0BgLPGnAoOu8U6h7XG4iyvz6Ni+tW264N4QmwPcQogCuxFIf8ZuVCFXoo71W6n7E25Yr64EDcNWfM0ldRWpu+yZzzbjryGOrtjPx2QAIXOhNNL3v4ZM/IYicLyJjZaqgLcHn+aeSic0tMOgobXindvnV2ZgAAAAAAAAAAAAAAAAAAAAAAAAAAAAAAAAAAADAc35RP5Wo4Egh6V/7Z6F+ytvWpU0CbXi5PUv7k3vwTInGy4zwEhv1kxv5NXyYwz5J2k30uw3Rnr714T7bnDV3GuN0pX4yB82JUtLfMhlMDhqpcvXhv0pKsXGvpC806F7SxxHEbkJ7O2/Pg+jNJX2xbTs0kWftGnnQJkPzZcLfre/2TNRPHu0+uekglJiDpzFOY9qyN9F7up62FrxUMhueWCYp+ZNMOdoYkwRPYtv0s6R/aFeASYvbK0lbmg6gN420suvoP3ZdbbWRQOCOy0qmckuCKSZDZNuVDQzAtMRtJelS/YSiAMDLLO088dBU6CJw/RBED4jcSW9gVpgCIHhxe6FxQpAAwIjbBzWI1Ufg+iNyPyusYzqo37Z39gcAwhO3hRW3BU0HMDprGcfRT+cPBK4/xJKuMcNkWdUdlACIW8QtALw5jzzpJyffCFz/diYpZmBxh0ZUmID+3wN7K27pXwD+Eekn4Z0IXP/4gAkmv8hnmMEpBSZA3DpmJ3OhDHEL4LfIvXttXkHg+sdS3LyfOivbzgCIW/+4kUkFBgBhzC/XCNywRC5Mm0yEKgDi1jfIcQsQHmu9EKqAwPWTd5hg8sR2UAIgbsenEjluAUImQ+CGQYoJZgF1zAFx64e4JcctQPi6KUbg+k8kjq/nQCyKQADidkwKkQYMYCpcI3DDWSRg+vyJCQBxi7gFgM4sEbgAfg3ICDPABIgDErd7keMWYGpEpyIXgesvCSaY564TINCFJZRy4zuR4xZgqvyJwA1jwYB58AcmgMDnqodANuXkuAWYNt/moV+xBYA/AxIAcdsbVyINGMBs1lM8uADjk2ICQNz2RiVy3ALMbk3Fg+svOSaYnVioMAMgbp2LWzIlAMxvfvJO4Jb2Z0gj+DpBT13sFAN/x1jfJYH2jIRNDSBuna8nl4hbr+ZhH/oETJ9E0t43gftJw9cBT+RnapupT8qbEQRdqnBuegMgbrvNn6QB83MeBvdcjNCOK5nyuN6up8Tgmolw49kzMeH0Z9ePmAFg0uI2R9wC9M5OnmckQeAeG6r06Hn+okl64xYTAExW3O4QtwCDsZfHYR8I3COFZ50G+qGSn+EfJU0DiNvOm1dy3AKgV0oE7nO+evIcO8TOICIXgQtQj7sAxO2V/As1A5gD/yJw/ed/njzHDU3ROxEmAJjEeKlEAQcAeAHy4B5JPHiGnfDkDbFYJ549U06zALQSt+S4BRiXdx4+Uy7hwT0Qa/xqUqU4YhuCpacLNQA04wpxCzB77fTqeooH13DnQYNcInR6J5XJ2+cbX2kagMZ8EBdyu/JeYZYK34nTTh/E7WcPn6vwVeC+0/CFHt5r3ApXleZ5zJaJSmYHcuZKgFYb1rVI/deFVaDPnSNwR11P5fHG6IuvAjcNdDfZZacx12O2hDnp2wYHgQvQjmt5nosTgPV0UPaHvxCDO56ouZF0LmLIGIwA0JZI44eYAYAflKeaCoE7jrA90/ChGOAnVK0D6EbKfAoA+s5hhMAdnt9FHlY47jb3mAGgM9fimBZg7nxE4I5HJBPU/yRzrIbQnTefMAGAMwhVAJgvub6LxUfgjsdB6K4xxSwpxe1vAJckIlQBYK78UAUWgTsukUx6jwf5m8IK+huMFWYAcAqhCgDzY6cXshEhcP0glfTIxDwb9nZAAoB7PovwL4C5UOqVKrAIXH+IZDy5iNzpD8YrzADQG7GMJxcAps+VXjkNReD6J3LxPkyXSpRkBhiCteZVNAhgruI2f+1/InD9I5bx5ML0xO0cSzIDjAWZagCmLW53b70AgesnibgNPCVKxC3A4MQyl3gBYDpUdcQtAtdvPgjvwxTYi5LMAGOxkrTEDACToJBxFu3qvBiB6y+RyJEbMrkdiMTcAowLoQoAYVPKeG0bOYsQuH7zARMEx84K2wu9EfwOAIM6C6hyBhAeuRW2Z2qRWvNX7Of9xLyUOeYGPynsz192MFaYBMA7lsylAN5Tfreell0+DIHrP++YlL3lRlwGBAiFO7t4lpgCwDtymZNPZxCi4D8JJvCWD6LEMkAoRCJUAcBXUjm+EOqbB9cXj1gsU3Ah8aTRwd8FM5O5SAaMkblzJf+riKUyl3dvaS5JxqNdBfjcFU03STI5DPUjROFlShlX+aP88NAlml6aqU3D7xTZTYdvLEVsH8ybSs/zPP8pv0+eru14LWk6bcRl2Dmup5I5zYg9+x6x3YBuXX3gfx79bD0zduaJXVJH3+fBo7Zu8522nvXXw8+Txk1DlM54HEcT/87/ef7z+ELfTwJ47jGrRf4X+DwM/q1H6QTWjdMfJxtkYnDf5qsnz5HQFJLMsaKPXpfDrhOOHryhWHrynYsZtvNOJi9l9YItbjx/9lRcEIV5k8vfk0cnFQgRuG/ji5iKaArJLqQbT5/tWuMd9+Se2SIZ0BbvPeqbc+LK/rzGNgDRf43zAGbOxtO5K5WpQojA7XmhBr/Yy9+YMW5oD2uLtThiHUPIn6te0vUr+imA15SSPnr6bJk6OvcQuG/zOybwEl8XTie7zg7CwzdbPKi/04eVHB1jOSKfwbjLZSoKFTVfX8j/UIVEhCrAvNnKz9C/SB0zsiBwf76I+sA7muKHXaevC2fnXWdLCg9tkcpcwFs6nvS28svzVs5gzN3KZEqoWrzPd/sQqgBzx1en0VodTukQuK9zJ2JffV9wJ7nrnJjIimTSuz103DDGVtg+yb88q8XEx9pG7WPfK4URqvCZ+R5mTK4JXjjzLQ/ue/nhrYzlV364kvH34sK5kZ+5cdeSPg0sfL563l6p/bmzk+kX26/Lk/Ysvht7iUyYUCq/PWxfJz7Wuvbj3G5I1x5/x9hunDaaF5nmdUHyk+rFj8+RjZ1rfdvoJepQnOU/frz/2TrqKKHnwfX9O42ZZzNhnISds9Hj+dnFWI1kvO++t2U6wFhlzEwjX/V2gv1262m7/dNGeBOiAKHj84WzIT1WhfD0j0GleebAbWOnULIqRDQXzJSt/A39a3zvAoEbBiygr1PK3wtn1wMvljndYXD2mKBR/7z1/BljkToM5o2vG9GlGnqqEbjhiDh4nVuPd51DprL6RFcYnI+YoBE3AcxnS/lTIQ9gjI2orxv3RptPBG4YFJjgTSr5ezlkpeGKEeRshgZfCBibzccqoQoAfuNrhbNYDeKoEbhhLKLwc/Ye22pIL+4NXWEw8Ji3n9NuPX/GSIQqwHwp5e/p1AfVzHKFwPWfvzBBbXz1DCUarlrSTnhxhxJpO8zQaSNWef6MS/lT7AdgaLYK/MIZAtd/9pig0a7TVw9m7V3nhIX+lNhggk5UgfTTTH7lRAcYEp+zFC0RuGFTCG9cU27FhbNceBf75EbE3rravPu+gY9EqALMl1x+VziLELjhwg3t5lTy17u21HAXzjaIsN4m/C1mcMaV/A9VSOV3FTaAvtcSH8do/LNxicD1l1J44dqyl78XzobyBlWSLhC5TikkXWIG5/00hFCFaxGqAPPVIh9DHJcIXH/hNnw3fF00Yw3nAUTkuhW3F/Lf2xjqhnTv+TNGkj7TVDBTtvI3XPIOgRveYrrDDJ13nT5XOIsHFrk5XaKTAEPc9r8h9d2+iQhPgXmPUR9J9Uq2EwQuHWnK3Ia46+xR5HIq0JwbmbAExG3/fTSUUIWE5oIZkiuwC2cIXP/gcpDbRdPXC2ephi8HupV0Tv+qRWk3BVtMMRh7hZEWkawKMFd8PWmJ7OYTgesxO/lf4YdFs+ddZ88UVuReiRR0r3FrbZRjChbQF0jY+MBMqeTvSeBa352uIHD9oRDJ4/vC5zQn1yNups7tZIXQNeSSzjzuLyyg/nCt4VL+AfjmACg8fbY7BK5/7MUllj4p5W+akx92nQOLia0VdVear8fyMP4uEPveLKAh9MU7DX8CA+ADvjrjEp3kxkXgjktlOwqXWPpn67F4yTx4hp0VeGfy+3Key03Prf2+lyIcwTdCCFWINd4JDMCY5PI309P1YeOJwB1XUJyLmNuhF00fSfVKmpORhN/GCr9D/ywmJmoPQn4jPLY+t1UIoQprEaoA88TXUK5IJ06j//gZ7OdJxpMYj9TwDx7ZYqxF4bOnfeMf+X3cGVsR/tk+ayjj7c4+dxzoIjLnserbnPVWP4sCa9O5/mwd9s0t66nWHrd1+iubkN69EIWkLzIu/QKTeLHrTD0Uk4dd55XHfXmn47FUYn/enfx9TKqTsVbYH7yz4XMl6TGAzd+dKOMM8+NW0nv5mRv67hdxvNIHhfx03SceLRRj2sgnO7wk0kLlYNfDnPLuRLy7mABL+1NJ+nryb1/HmwvSmY9Vn8fr9+QsfbMilj8nQ2OOUZ/s8Ixf6KMA4LFwO4hYAAAAAAAAAAAAAAAAAAAAAAAAAAAAAAAA6AkumYEbNvcrmXQhrvmkbLHDwM7aKdF4ldNoS/B5/qkk3ShbFBh0lDa8U7vb+FfKFiUGBAQu9CWaHuQ+lU8l6ZzJqxcxkGmc1EtXiFxw3J8zndSfb0mOUPJiHXls1XbZ4gIDAgIX+piYHtVPoueNssUtBg5qU0K7wlB9OJKprJd23ETf0B+9adO12p0wMacAAhecT0hbSdc9fDK78mEEwoPGqUKzU7a4ohGgwwbts7olmC9kvLYFBvWqbQ/ltZtuVM6ULSoMCAf+DxNAh4ko7UncVvK3ZO10yBaVssW5juV3h2RlFzKApvPOym7MuojbG2WLc8Stny2s5hUdI5lyyQDfwIMLbReZSCZeKu7h0y+VLfYYedD2XGucy2e5be+KRoAa/bRrvG0p47XNMabX7ZyoXQgVawcgcGH0heY1OLoer01TmWPfaODfXEi6QOTCTzbUXeNt91bc0s/CaPOVmntlKxGqABZCFKCtEOpD3BYyx1MwBsarda7mx4NdSSQ9Wa8NwPfzTSJzWtRF3G6ULTgpCGs+2ql5+FQkQhUAgQstF5u+JpBKeFd8WFRKSRcy3q4hiSQ9aHO/pBHgZL5ZqVsoVCmTavAWY4bZA2wbNmFpnTAwcwhRgKYLTl+hCaR58a+tt+rnEiF9AepspDM1v01/yp5N8yT6QqLm+XEPGxvaHoELUGuiSWUC/12zV7a4xMBetvlSxmMfDfybicWeb5+LZeJtEzZJYPvEWs0vwd4qWxDyhsAFqDXJ9FHQgZ22/+2eWJGbDPybC3H5jA1V8/nkkvRfk+wbD2oeh00quBlDDC7UnVy2PQkcLn74jlkgxojLTSQ9cvlsVnNMlyweewTNpLmUuavRBC6czRg8uFBn4YklPfXxyRwjBilCho7LrWxf2dEAk+xTkbqnAGMumUdfWdq+0oQbZYstxpsfeHBhrF3wngUpQMxC0caT0oVI0p294AjTEiyp3Ty3FbeVTBgLc8k85p+9pKZt/cE6aQCBC/BsAVqpm2flJUpRijf0ReZCw+fLXWtz/2A9fhD+3LJVu2pVB3KZpP45xpwVN2qWOizSOFUaYWQIUYC3FqBIxrviWlBcsChNpn/cSVoO/JtLcZEo9H7TNSSBG/Lz7kOJmqcOo4zvzMCDC2+R9SBubxC3U+kdi8qmdxtaaMQyRSFWNEJwwiRV95CES8Tt7OeeQsaT22w94/QHgQtgFyLXAiIn2H+Si82tTMhCNeBvjWTicrklHc6cslW3kIRCJkvCHmOCXUuKhhvjNYZD4AK4jlmqRNztlBebXNK5ho/LXWlz/8glEq+FbWRzmHbJvrGTCW0qMSic0HRNuWauQODCvBektdznvL1icZq8yC2VLc6tGBmSRCZf7pJG8G4uWap7SMKVsgUld+GlOadQ81AFTn1mApfM4PsFKZL7i2VcCJlfP1qNtJCQ89KfPpCp25FwKS4TQr2+1rTKJhfOZgAeXPiea8fits0OG0LHFGU4V7N0Pm76L6nExhYbiRUcXcTtXlQlgwa9rukMxRyBwIW5LUzug/A5WpyvyC2syN0P/JtTSU/2oiQMO4esZC6SJZ3ESraghDc0mWtyNSsAEYsLZ5OHEAU4XZwe5LaoA+Uz4dC3thq+xK9EyMJQ7Rupe07kSuYiWYFBoWUffLTitW5/O+duCAIXpj85LNW8xvdb5MoWFxgWTvpYavtYNPBvzmVi7ioaobd2vWsgLGgj6LMvPjR4x07Zguw+E4UQBTjgMi1YJVKCwQ89bJFLOtPwqcRSmZCFJY3gXFBsraDoIm5vlC0uELfgaI7ZN3jHilAmBC5Me5Fad1ygvoeUYPDaAlTZVGK3A//mSNJne7Mfus8Zsb1I1iXspJIJSdhiUHDZO9Ws6Mw1JpsmhCiwUEVymxZsb8u3Avys7y1ljrajgX9zYTdhBY3QekPcNdtKLkISoN8+2mQze2Uzv8CEwIMLa4cCoxKhCVAXk4dyjOpniaQHe+MfmmyGN/efrXDoMmcQkgB9zy23DecVvLgTBA/uvBesWObWqSuBS/JsaNsXuxYFaMtepLKr0z5Ldfe2V3aOyDEoDNBnUzW7cEbWn4mBB3feuCzqcIu4hdaYSneXahY754KlTJnflEZ4USREdvPRNftFLukMcQsDzim5ml04u6b4AwIXprFwxZJWjj6tFNXKoPuCtNc4IQuxTMjClkZ4NkckMic8646fREgCjNaLG2yaI1H8YVIQojDfxevOocC9wDMDjvvnWCELhbiA5qowR2ltydwAofTlSuakgc3YBMCDO88BHzsUt7csYOCc8UIWEhlv7nqmc0PiIP2XZI6Gz5kbwANu7WarDpHw4k4GPLjzXMRceW/Z7cIQm7HPVngOTa45pbJyV06ZyzrgW99eyVySZF1D4MLEBcOTo08jawIM1W/HClmoZI7Z9xOfE1xsIgoR3gH+9vPHBn38hgIk4UOIwvxwle9vj7iFwTAhCxcaPmQhkqmA9nmSN6xNKEaThf81bmVi8RG34G1vb/DaD2RUCB88uPPawcZy472txBEOjNOHjeCU0hF+e6Wp5HE1c8GdAztWmrqHG6Y0fzw06PN4cQMHD+68cOW9vUHcwihki0rZ4kLjpKWLZC6gZUF7d45e267iNpe5SIa4hVBoMm/gxQ0cPLjz2bnGcuO9za3AABi7Tycy3tx4hN9eKrQUWO68todN7pZOCAHOG3hxZwIe3Pngynu7wZTgBSbe81zNqhW5IlZI3lx3XltjcxZ9CJdmXlwIFjy489ixxnLjvWU3C7728ZWkTO5KTzehlK/eXOPlzuTGa3srwpNgGvNFEy/ulbLFDqOFBx7cebBytIjfYkrwErMAjVHmV/LVm2vy2rrw2lYyGRI2iFuYCE28uNeYK0zw4E5/pxrJeG+7LrzkvIVQ+vx2xEWp1NjeXOO1vZOb4hh7+30QtjC1eaKJF5f1L0Dw4E6flQNxmzO4IRhMGM2F6pfndEmsMb25R69tV3FbWWF7ibiFiUIs7sTBgzv9XeqTut8yP1O2KDEmBNb3IxlP5nKkJziIxP0A3zW13zV28Gm5fW7GPEx9jmjixWUdDAw8uNMevEsHC94NgxqCxOTMvZR0qeEroElDVEHb3Ee2jPGDg7FeSdooW1ww5mEmfGzwWry4CFzwiK4DshIXyyB8obuXuYCWj/QES0lPNtOD6w3sk6S1g08rZNJ/Md5hbnND3c3cCoOFBSEKU8VNajDSo8DUxsVaJm3WWOTqevxvxnYmd6EXpP+DOc8JK5nwHtbEiYEHd7p0vUVeMpBhchgP5VjpxCQT7/doL4O1FeiPjsRtIYo2AOxVP4TpPeYKBzy409yRRuqeGuwiqDKkAM3HyVbj5rgsZGJe8xrPmshdwQYJry3A6fi6U/0QBC6bBQIe3Gmy7Chuc8QtTJ5x04lJJpXX2ynFjpfIXBRsOIhqvLYA32/46rPCXAhcGI8PAw52gJBFbi4TsnA74lOsZS6hLb8Tt0srbNfOFvFsca5sUdDwAM/mgVL1L6ESphAIhChMDXOU+djhE/Y2tRLA3MZOKne5ZNuS2w3mB7m7RJaLvLYAPxv/K9W/bMZGMQDw4E6PrrvLDSaEWXL05u5HfIpUJqetC3Fbiby2AHXZi8tmCFzwmlWH9+5YCGHmInfs4hCuMGKdvLYA9cd+/c3tEoMhcGFITMxe1OETiL0FMIvdXtKZxvXmtqGSCUfAawvQnL9qvi624YCAwIWB+LPDe/HeAjwXuaF5c40oJ381QJeNbd2xTpgCAhcGwaQZWnb4BLy3AK8vej57c0uZvNWX9pgVALptFOuQYioELgzDUu3DE/DeArwtcn315t7KxNrmNBKAE+qGKSS2bDYgcKFnuoQnfMJ8ALWE7l7Gm3vryRP9S6MAOB/jdTexKQZD4EL/tB1oVC0DaLYAVsoWG41bBe3AtaRHm8MTANxQd018h6kQuNAn3bInfMSAAK2Ebq7xq6BJpjDFnTb3D7ZYBQB0o26YAuMNgQs90zY8obTHMQDQTuSeenOLkZ8mlfSgzf0dsYEAnchrby4Zawhc6JVly/fhvQVwI3Rzj8bTSiZsYWuzqwBAs/Fcqn74UYrBELjQBybZdJtFrJK0w4AAncdgqs39g+rXsR+CSCY+94n4XIBW5DVf9wemQuBCPyxbvm9PzkyATsI21ub+TtKD/PXiRDLxuU/E5wI04mvN1yWYyk9+xQTB0/YWJ+EJAO2EbSRpLemDupXGHpJYJj43l7RRtihoSIA3yWu+jo2jp/yCCYJfbP9r8a5S2eIM4wE0Hm8rSVlAwvY1dpJuKPAC4GR9PWfT6B+EKIQ9+NruHPHeAjQda5v7R5k422gC32glE5+bcREN4FXymq+LMRUCF9zSVuDuMR1ALWEb2wtkD3Iba1d48g3XVuiScQHgR8qar0swFQIX3NIm/rbgWBLgp8I2shfInuQ2xm4v6UzZ4lzSleqXBO2TSMeMC1saH+Abf9d83e+YCoELbmmz8H7CbABvCtutFbYrh59cSrpQtrj8tsHMFjtJZxq/EtpzoWsyLqzoDAC1T1piTIXABXcLcdLynXuMB/DimFpZYXstd3G2lUzWgjNbDOI5x0po56of79c3sY6pxRC6MGcqBC4CF4anjcAlPAHgJWG7uX+S+wtktzLhCLc/fWW2KJQtLuRP2AJCFwCBi8CF0RafpvyF2QC+CdvTCmQuF6jcCttN42Iq/oUtIHRhvpD6K2jIgxvu4tymetLFi8ekAHMTtiYMIXX8yaWkK2djzIQhZfIvkXwpk0N3R2eCGcwXdXPhnnFCisAFN4PuSc28TpWyxW8YDmY8ZmIrbFeOP7mygu+2p+de2eeOPbMoQhcQuEdwIHkGIQrh0nSxKzAZzFbYHlN+uRa3N6obZ9sWIyDP7e/ybQ46hC6QRxcAvOJXTBDkgp22eNcXDAczGyeRjOdz3cOn7zRkqVsTy7vV5n4nE7aw9EzoXkv6oM39R0m3jWOPAQAQuNCSHBPAjITtWtIHuS+rm1thO854MoL60m5yM/lVQemwobi2QvyGmEQAQOBCE9IW7ykwGyBsW1PK5LPde/FdjcA+9zg+dyVppc39XtJHYhMBYGiIwZ0HFUeGMGlhe6w+5rJIgxk7x0INe++++/P4XB/H+FLSgzb3D6QYg0A3zRAoeHDDpGnd6wKTwUQXn7X68dhWksKIJ30en9tHlggXpJJSbe6vZcqFE6cLIZBgAgQuDEuMwAWEbS/CVjIXyDbBCTAT73qlzf2NTPGK1NO56zRO9yPJ9MFjmswv9GMELozAv5gAELa1hG34F6PM81/0WNDCFSuZON1Cxlu+x6sLnpE0GHf0XQQujAADDxC2r5NrzMwI/QndXFLu8UW0UxFxJyk7uZRW0PHBA/7ABAhc8BsWC0DYzkXY/ih0d5J2VuhmPdnSBZHw6oJ/m6+6cwl4BlkUAMA3YXtaecx1VgTJpPy6UraYV2lNI3TP5G/Ghe+FxZ2kf7S5v9PmfsnAgMHnofqnHmzCPAQPLgD4tKD0mQWglPHY7mZr42PGhVv16x13yUrGq1uKDAwwHE02VV8xl3/gwQWAsYVteuKx7UPcVjIe27NZi9vvhW622Mp4dG8DeerDBujg1U1oSOiRdw1eW2AuBC4AwKmwfZD00KOwvZGEsH1b6G6s0A3JRitJj9rcP1JAAnqYm2I18+AicD2EEIV5EGEC8GjxWMkcjSc9/YZKoRRp8Efoljrm0PW1WMRLJJLutLnPrED/GHyaN/BlA1WXkj6HwAW3C3jTRWCP2WBEURvZReOD+ktXhbCdr9CNZGKK12RgAAe8b/DaHHMhcMEdX9Xs+OR/mAxGErbxibCNELYI3QFIRF5daD9nrRpuwr9gNAQujDvhQ/gTb3IiEv0+FjPP+qFnYYSwHV7oLhVOyFOk5xkYDl7dkoaFN7hu+Po9JvOTXzBBkEInlbmYU18IZIvfMFxwYnYpc5M3eUNUVDJHZF8k5aN7qoz34736LQ+LsB2vfSOFk17sNXKZdGOEMMD3/XvbUODulS0uMRwCF9yKn8eG7zrnmC4Y8fBe7eNUCw0dfzhMfC3CFqHbB3tJn5Qt9jTq7Pt0bNfVJv35igwtCFxwPxj/a/oOZYtbDDcbsVDZNt/1+Nyxhjm2Rtj63XeXth/EAX+TyordvxC7s+3Lj2oWzlfJpCBkTkLgguPB+KBmx8CFssU5hvOuHVOZCzF9iYPcehlKh8+8Uv9hCAjb8PrySv2mf0PsQl99N7NOhibslC2uMB4CF/wYkGdcsPCqDdeSsoEW7KtOi/UxG0KX8AmE7Xw2bdcDbIAQu+BqY3bX4p2spwhc6GlQLiV9bviuW1u1CMZvvzsNn3qpebyYESvvB3rWUqbyGJd/ptHHY4WXYuxnGLFLH53SZuyhxTtzZYsLDIjAhX4GZiTpn4bvqkTM0FzFbX2RO9ylsQOFTK7SHZ1jsnPVWsN4/4ckt2I35wJvkP1yKeO5jVq8+0LZIseICFzob4B+VrOCDxJe3LHbbKvmeRZdc/niceuw3tqDQLhhoZhV/z9snJKJfbNSxrv7hVCGYPrhXct3kxoMgQseD1JSho3TXqnaHYe5prJ9oBw4tvbAzgrbkk4x27GQqP9CIGOSC++ur32vzf2VU4i9ReDCAAM1kvSk5kcsZFQYp60e5c8RbSHjdVoO9PtKmeT6XByD78fFSsOFw4xBqefFWBBH422q7tTt9OBG2WKLMRG4MMygbRvPSYqTYdtpq/FDE8YS0sTXQp0xspQ5SVhO/JsieIffRK0dzL+lzMkXG3QELgw0eGMZL24bqMLifxuFys4K24IOAC3Gy0rTu5RWR/AWjBmnfWkld0VIuFiGwIURBnHTog+I3GHbp2vMV0gLNWEI4HLsLCX9qenG6r5EZQXvV/tnwXhq1Gciua+uR2gCAhdGGtCJTHxnWxC5/bbPP+q3lO3Y7CV94vY49CxaVjJe3WSGFijsz1creHM6xYvr4CELjMv5lpy3CFwYeXB3za1KTG4/7bJU84IcIVDKeGt3xBDCRIRMiKK31NHTW85uLJq+kPa48SlkQhMqBh4CF8Yb6JHaZVR4vlM1OVIZzO7aZWrhCXvhrQW/NpBzC2F4i0pHb++/kxO+Zp1LJb2TCUOIe7blBTHRCFzwZ7Lv6i0sZUIWcgzqpE0eFf6Rainpo4y3ls0P+Cp8DmJ3iUFepLCi7Yv9t5njfZ3rTZsmVtD+bv+MB/rtiFsELng4KbSpbvYSBNW7aY//An3ySsZbSyYEQOzOg/xkQ/v3d6LYzAku5wITXhDZf6X2zz/sf0tHnvsQtwhc8HRyf5Abr2EhaYM3t9ME/hjYU+8l/cWlQ5jIGIytyH2H2O1dGL9FpDBOshC3CFwIQFg9yN0FjJ0ordqmHVL5UZq31tOKEASY/uZ/KTy78DKFzB0U1jkELsxM5ErSjchxOk2Bmy2YC2BuYjc9EbsRRpk1e5m7J6xtCFwISGB9djx5V3YywKOLwAWY0lj904reBIPMq/WVLW4xAwIXwpu4E7n35J7uekkZdbR1pGMKm7AWSgQuwGEcxzp6d1Ph3Z0qhYzXtsAUCFwIW+R+Vn8pVsoTsVvMyK4HEfuHhk1hg8AFGHacn25cIWwqmewwW0yBwIVpTNKRFbl9T9AHsftlUp7d52I20bSOMSlFCVB/Hj0VuwlGCYq9TEhCiSkQuDC9CXor6XpQ8WQSi+cyNdSrAIRsbH/enfx9ylCmGaCb4E2Eh9fvTby5N5JjCgQuTHtSTiTdaRzvQ2l/vpz8fTjhawSs7HePdEwsfvj3HLki7y2A0znmIHiTGWyQfWYvE46AsEXgwswm4rWMN9cXYXcQvNKxlvoplf3vp7wmTP84+e8xi8ybnHFkB9DbPBvrGNb0buab6SGoZHK3f2ReQ+DCvCffyIrcNcaYJXtli0vMADC46I1lQhr+sH9PMEzHuYwqjIDAhVcm3GtJK4wxKwhPAPBnHk71/A5AhPB9lUomtvYvu1GvMAkgcOGtCTaS8ea+F8f6U6dUtjjDDADez8uJFbup/S9zFb+5DpeWiasFBC50mFSXVuguMUbrybiwE/I7+RcGckmRDoDg5+lToXsQwKd3ENIAv1Vl585C0leZi8gFjQ0IXOhjAl3qWLcdXhezL0/GxoaP8scrTu5bgPkK4e+F7//0sje4D3F8EK8Hvtg/C0kVnllA4MKYk2SqYxnLeGYWKPU8zVl9z4KJr3vw4DtUMpkTKjo0AHRcE+JX1wHEKiBwIfDJLdWxwlc6kW9WWCF4zNfrYrLe3K9kchCPyQULDwAAIHABmom4RMcE54dYMN+E70HAlpL+1pBFJzb3dxovWwVZEwAAAIEL4FjcHYRuouMliN/14xFXrJ+HPxxE6Uvi9VAkotIx3qvy5qLCOCIXcQsAAAhcAOhV5K40TLhCJZMxIcfoAAAwB/4PEwCMhPGmnuvH8sMuySWdI24BAGBO4MEF8IHN/VbSB7mrUV9K2pDnFgAAELgAMKbIjWTicj+offq1XNInYm0BAACBCwC+id1EJvPEOx0zUrxEoWO1tFzZosR4AAAwd/5/ACcTx7RI7BQsAAAAAElFTkSuQmCC</w:binData>
																<v:shape id="_x0000_i1082" type="#_x0000_t82" style="width:69.13173971219695pt;height:36.8503937007874pt" o:borderbottomcolor="#000000" o:bordertopcolor="#000000" o:borderleftcolor="#000000" o:borderrightcolor="#000000">
																	<v:imagedata src="wordml://82.png"/>
																	<w10:borderbottom type="none" width="0"/>
																	<w10:bordertop type="none" width="0"/>
																	<w10:borderleft type="none" width="0"/>
																	<w10:borderright type="none" width="0"/>
																</v:shape>
															</w:pict>
														</w:r>
													</w:p>
												</w:tc>
											</w:tr>
										</w:tbl>
										<w:p/>
									</w:tc>
								</w:tr>
							</w:tbl>
						</w:hdr>
						<w:ftr w:type="odd">
							<w:tbl>
								<w:tblPr>
									<w:tblW w:w="15352" w:type="dxa"/>
									<w:tblLook w:val="01E0"/>
									<w:tblLayout w:type="Fixed"/>
								</w:tblPr>
								<w:tr>
									<w:trPr>
										<w:trHeight w:val="737"/>
									</w:trPr>
									<w:tc>
										<w:tcPr>
											<w:tcW w:w="15352" w:type="dxa"/>
										</w:tcPr>
										<w:p>
											<w:rPr>
												<w:vanish w:val="on"/>
											</w:rPr>
										</w:p>
										<w:tbl>
											<w:tblPr>
												<w:tblInd w:w="0" w:type="dxa"/>
												<w:tblStyle w:val="TableGrid"/>
												<w:tblOverlap w:val="Never"/>
												<w:tblW w:w="15030" w:type="dxa"/>
												<w:tblLook w:val="01E0"/>
												<w:tblLayout w:type="Fixed"/>
												<w:tblBorders>
													<w:top w:val="single" w:sz="6" w:space="0" w:color="000000"/>
												</w:tblBorders>
												<w:jc w:val="left"/>
											</w:tblPr>
											<w:tblGrid>
												<w:gridCol w:val="12000"/>
												<w:gridCol w:val="3030"/>
											</w:tblGrid>
											<w:tr>
												<w:trPr>
													<w:trHeight w:val="510.0"/>
												</w:trPr>
												<w:tc>
													<w:tcPr>
														<w:tcW w:w="12000" w:type="dxa"/>
														<w:tcBorders/>
														<w:tcMar>
															<w:bottom w:w="0" w:type="dxa"/>
															<w:left w:w="0" w:type="dxa"/>
															<w:top w:w="0" w:type="dxa"/>
															<w:right w:w="0" w:type="dxa"/>
														</w:tcMar>
														<w:vAlign w:val="bottom"/>
														<w:noWrap w:val="off"/>
													</w:tcPr>
													<w:pPr>
														<w:jc w:val="right"/>
													</w:pPr>
													<w:tbl>
														<w:tblPr>
															<w:tblInd w:w="0" w:type="dxa"/>
															<w:tblStyle w:val="TableGrid"/>
															<w:tblOverlap w:val="Never"/>
															<w:tblW w:w="11940" w:type="dxa"/>
															<w:tblLook w:val="01E0"/>
															<w:tblLayout w:type="Fixed"/>
															<w:tblBorders/>
															<w:jc w:val="right"/>
														</w:tblPr>
														<w:tblGrid>
															<w:gridCol w:val="3585"/>
															<w:gridCol w:val="1395"/>
															<w:gridCol w:val="2325"/>
															<w:gridCol w:val="4635"/>
														</w:tblGrid>
														<w:tr>
															<w:trPr/>
															<w:tc>
																<w:tcPr>
																	<w:tcW w:w="3585" w:type="dxa"/>
																	<w:tcBorders/>
																	<w:tcMar>
																		<w:bottom w:w="0" w:type="dxa"/>
																		<w:left w:w="0" w:type="dxa"/>
																		<w:top w:w="0" w:type="dxa"/>
																		<w:right w:w="0" w:type="dxa"/>
																	</w:tcMar>
																	<w:vAlign w:val="baseline"/>
																	<w:noWrap w:val="off"/>
																</w:tcPr>
																<w:pPr>
																	<w:jc w:val="right"/>
																</w:pPr>
																<w:tbl>
																	<w:tblPr>
																		<w:tblInd w:w="0" w:type="dxa"/>
																		<w:tblStyle w:val="TableGrid"/>
																		<w:tblOverlap w:val="Never"/>
																		<w:tblW w:w="3585" w:type="dxa"/>
																		<w:tblLook w:val="01E0"/>
																		<w:tblLayout w:type="Fixed"/>
																		<w:tblBorders/>
																		<w:jc w:val="left"/>
																		<w:tblCellMar>
																			<w:top w:w="0" w:type="dxa"/>
																			<w:left w:w="0" w:type="dxa"/>
																			<w:bottom w:w="0" w:type="dxa"/>
																			<w:right w:w="0" w:type="dxa"/>
																		</w:tblCellMar>
																	</w:tblPr>
																	<w:tr>
																		<w:trPr/>
																		<w:tc>
																			<w:tcPr>
																				<w:tcW w:w="3585" w:type="dxa"/>
																				<w:tcBorders/>
																				<w:tcMar>
																				<w:bottom w:w="0" w:type="dxa"/>
																				<w:left w:w="0" w:type="dxa"/>
																				<w:top w:w="0" w:type="dxa"/>
																				<w:right w:w="0" w:type="dxa"/>
																				</w:tcMar>
																				<w:vAlign w:val="baseline"/>
																				<w:noWrap w:val="off"/>
																			</w:tcPr>
																			<w:p>
																				<w:pPr>
																				<w:spacing w:before="0" w:after="0"/>
																				<w:jc w:val="left"/>
																				</w:pPr>
																				<w:r>
																				<w:rPr>
																				<w:color w:val="000000"/>
																				<w:rFonts w:ascii="Arial" w:fareast="Arial" w:h-ansi="Arial" w:cs="Arial"/>
																				<w:sz w:val="20"/>
																				<w:sz-cs w:val="20"/>
																				<w:spacing w:val="0"/>
																				<w:jc w:val="left"/>
																				</w:rPr>
																				<w:t><![CDATA[Bruker]]></w:t>
																				</w:r>
																			</w:p>
																		</w:tc>
																	</w:tr>
																</w:tbl>
																<w:p/>
															</w:tc>
															<w:tc>
																<w:tcPr>
																	<w:tcW w:w="1395" w:type="dxa"/>
																	<w:tcBorders/>
																	<w:tcMar>
																		<w:bottom w:w="0" w:type="dxa"/>
																		<w:left w:w="0" w:type="dxa"/>
																		<w:top w:w="0" w:type="dxa"/>
																		<w:right w:w="0" w:type="dxa"/>
																	</w:tcMar>
																	<w:vAlign w:val="baseline"/>
																	<w:noWrap w:val="off"/>
																</w:tcPr>
																<w:pPr>
																	<w:jc w:val="right"/>
																</w:pPr>
																<w:p/>
															</w:tc>
															<w:tc>
																<w:tcPr>
																	<w:tcW w:w="2325" w:type="dxa"/>
																	<w:tcBorders/>
																	<w:tcMar>
																		<w:bottom w:w="0" w:type="dxa"/>
																		<w:left w:w="0" w:type="dxa"/>
																		<w:top w:w="0" w:type="dxa"/>
																		<w:right w:w="0" w:type="dxa"/>
																	</w:tcMar>
																	<w:vAlign w:val="baseline"/>
																	<w:noWrap w:val="off"/>
																</w:tcPr>
																<w:pPr>
																	<w:jc w:val="right"/>
																</w:pPr>
																<w:p>
																	<w:pPr>
																		<w:jc w:val="left"/>
																		<w:pBdr/>
																		<w:bidi w:val="off"/>
																	</w:pPr>
																	<w:r>
																		<w:rPr>
																			<w:color w:val="000000"/>
																			<w:rFonts w:ascii="Arial" w:fareast="Arial" w:h-ansi="Arial" w:cs="Arial"/>
																			<w:sz w:val="20"/>
																			<w:sz-cs w:val="20"/>
																			<w:spacing w:val="0"/>
																		</w:rPr>
																		<w:t><![CDATA[Printed:]]></w:t>
																	</w:r>
																</w:p>
															</w:tc>
															<w:tc>
																<w:tcPr>
																	<w:tcW w:w="4635" w:type="dxa"/>
																	<w:tcBorders/>
																	<w:tcMar>
																		<w:bottom w:w="0" w:type="dxa"/>
																		<w:left w:w="0" w:type="dxa"/>
																		<w:top w:w="0" w:type="dxa"/>
																		<w:right w:w="0" w:type="dxa"/>
																	</w:tcMar>
																	<w:vAlign w:val="baseline"/>
																	<w:noWrap w:val="off"/>
																</w:tcPr>
																<w:pPr>
																	<w:jc w:val="right"/>
																</w:pPr>
																<w:p>
																	<w:pPr>
																		<w:jc w:val="left"/>
																		<w:pBdr/>
																		<w:bidi w:val="off"/>
																	</w:pPr>
																	<w:r>
																		<w:rPr>
																			<w:color w:val="000000"/>
																			<w:rFonts w:ascii="Arial" w:fareast="Arial" w:h-ansi="Arial" w:cs="Arial"/>
																			<w:sz w:val="20"/>
																			<w:sz-cs w:val="20"/>
																			<w:spacing w:val="0"/>
																		</w:rPr>
																		<w:t><![CDATA[June 7, 2018]]></w:t>
																	</w:r>
																</w:p>
															</w:tc>
														</w:tr>
													</w:tbl>
													<w:p/>
												</w:tc>
												<w:tc>
													<w:tcPr>
														<w:tcW w:w="3030" w:type="dxa"/>
														<w:tcBorders/>
														<w:tcMar>
															<w:bottom w:w="0" w:type="dxa"/>
															<w:left w:w="0" w:type="dxa"/>
															<w:top w:w="0" w:type="dxa"/>
															<w:right w:w="0" w:type="dxa"/>
														</w:tcMar>
														<w:vAlign w:val="bottom"/>
														<w:noWrap w:val="off"/>
													</w:tcPr>
													<w:pPr>
														<w:jc w:val="right"/>
													</w:pPr>
													<w:p>
														<w:rPr>
															<w:vanish w:val="on"/>
														</w:rPr>
													</w:p>
													<w:tbl>
														<w:tblPr>
															<w:tblInd w:w="0" w:type="dxa"/>
															<w:tblStyle w:val="TableGrid"/>
															<w:tblOverlap w:val="Never"/>
															<w:tblW w:w="2745" w:type="dxa"/>
															<w:tblLook w:val="01E0"/>
															<w:tblLayout w:type="Fixed"/>
															<w:tblBorders/>
															<w:jc w:val="right"/>
														</w:tblPr>
														<w:tblGrid>
															<w:gridCol w:val="1275"/>
															<w:gridCol w:val="300"/>
															<w:gridCol w:val="1170"/>
														</w:tblGrid>
														<w:tr>
															<w:trPr/>
															<w:tc>
																<w:tcPr>
																	<w:tcW w:w="2745" w:type="dxa"/>
																	<w:gridSpan w:val="3"/>
																	<w:vmerge w:val="restart"/>
																	<w:tcBorders/>
																	<w:tcMar>
																		<w:bottom w:w="0" w:type="dxa"/>
																		<w:left w:w="0" w:type="dxa"/>
																		<w:top w:w="0" w:type="dxa"/>
																		<w:right w:w="0" w:type="dxa"/>
																	</w:tcMar>
																	<w:vAlign w:val="baseline"/>
																	<w:noWrap w:val="off"/>
																</w:tcPr>
																<w:pPr>
																	<w:jc w:val="right"/>
																</w:pPr>
																<w:p>
																	<w:pPr>
																		<w:jc w:val="right"/>
																		<w:pBdr/>
																		<w:bidi w:val="off"/>
																	</w:pPr>
																	<w:r>
																		<w:rFonts w:ascii="Arial" w:fareast="Arial" w:h-ansi="Arial" w:cs="Arial"/>
																		<w:sz w:val="20"/>
																		<w:sz-cs w:val="20"/>
																		<w:spacing w:val="0"/>
																		<w:fldChar w:fldCharType="begin"/>
																	</w:r>
																	<w:r>
																		<w:rPr>
																			<w:color w:val="000000"/>
																			<w:rFonts w:ascii="Arial" w:fareast="Arial" w:h-ansi="Arial" w:cs="Arial"/>
																			<w:sz w:val="20"/>
																			<w:sz-cs w:val="20"/>
																			<w:spacing w:val="0"/>
																		</w:rPr>
																		<w:instrText>PAGE</w:instrText>
																	</w:r>
																	<w:r>
																		<w:rFonts w:ascii="Arial" w:fareast="Arial" w:h-ansi="Arial" w:cs="Arial"/>
																		<w:sz w:val="20"/>
																		<w:sz-cs w:val="20"/>
																		<w:spacing w:val="0"/>
																		<w:fldChar w:fldCharType="end"/>
																	</w:r>
																</w:p>
															</w:tc>
														</w:tr>
													</w:tbl>
													<w:p/>
												</w:tc>
											</w:tr>
										</w:tbl>
										<w:p/>
									</w:tc>
								</w:tr>
							</w:tbl>
						</w:ftr>
						<w:pgSz w:w="16837" w:h="11905" w:orient="landscape"/>
						<w:pgMar w:top="850" w:bottom="850" w:left="850" w:right="850" w:header="850" w:footer="850"/>
						<w:pgBorders w:offset-from="page"/>
					</w:sectPr>
				</w:pPr>
			</w:p>
		</wx:sect>
		<wx:sect>
			<w:p>
				<w:rPr>
					<w:vanish w:val="on"/>
				</w:rPr>
			</w:p>
			<w:tbl>
				<w:tblPr>
					<w:tblInd w:w="0" w:type="dxa"/>
					<w:tblStyle w:val="TableGrid"/>
					<w:tblOverlap w:val="Never"/>
					<w:tblW w:w="15137" w:type="dxa"/>
					<w:tblLook w:val="01E0"/>
					<w:tblLayout w:type="Fixed"/>
					<w:tblBorders/>
				</w:tblPr>
				<w:tblGrid>
					<w:gridCol w:val="15137"/>
				</w:tblGrid>
				<w:tr>
					<w:trPr/>
					<w:tc>
						<w:tcPr>
							<w:tcW w:w="15137" w:type="dxa"/>
							<w:tcBorders/>
							<w:tcMar>
								<w:bottom w:w="0" w:type="dxa"/>
								<w:left w:w="0" w:type="dxa"/>
								<w:top w:w="0" w:type="dxa"/>
								<w:right w:w="0" w:type="dxa"/>
							</w:tcMar>
							<w:vAlign w:val="baseline"/>
							<w:noWrap w:val="off"/>
						</w:tcPr>
						<w:tbl>
							<w:tblPr>
								<w:tblInd w:w="0" w:type="dxa"/>
								<w:tblStyle w:val="TableGrid"/>
								<w:tblOverlap w:val="Never"/>
								<w:tblW w:w="15255" w:type="dxa"/>
								<w:tblLook w:val="01E0"/>
								<w:tblLayout w:type="Fixed"/>
								<w:tblBorders/>
							</w:tblPr>
							<w:tblGrid>
								<w:gridCol w:val="1710"/>
								<w:gridCol w:val="6030"/>
								<w:gridCol w:val="1755"/>
								<w:gridCol w:val="5760"/>
							</w:tblGrid>
							<w:tr>
								<w:trPr>
									<w:tblHeader w:val="on"/>
								</w:trPr>
								<w:tc>
									<w:tcPr>
										<w:tcW w:w="15255" w:type="dxa"/>
										<w:gridSpan w:val="4"/>
										<w:vmerge w:val="restart"/>
										<w:tcBorders/>
										<w:tcMar>
											<w:bottom w:w="0" w:type="dxa"/>
											<w:left w:w="0" w:type="dxa"/>
											<w:top w:w="0" w:type="dxa"/>
											<w:right w:w="0" w:type="dxa"/>
										</w:tcMar>
										<w:vAlign w:val="baseline"/>
										<w:noWrap w:val="off"/>
									</w:tcPr>
									<w:pPr>
										<w:jc w:val="center"/>
									</w:pPr>
									<w:p/>
								</w:tc>
							</w:tr>
							<w:tr>
								<w:trPr/>
								<w:tc>
									<w:tcPr>
										<w:tcW w:w="15255" w:type="dxa"/>
										<w:gridSpan w:val="4"/>
										<w:vmerge w:val="restart"/>
										<w:tcBorders/>
										<w:tcMar>
											<w:bottom w:w="0" w:type="dxa"/>
											<w:left w:w="0" w:type="dxa"/>
											<w:top w:w="0" w:type="dxa"/>
											<w:right w:w="0" w:type="dxa"/>
										</w:tcMar>
										<w:vAlign w:val="baseline"/>
										<w:noWrap w:val="off"/>
									</w:tcPr>
									<aml:annotation aml:id="7" w:type="Word.Bookmark.Start" w:name="__bookmark_10"/>
									<aml:annotation aml:id="7" w:type="Word.Bookmark.End"/>
									<w:tbl>
										<w:tblPr>
											<w:tblInd w:w="0" w:type="dxa"/>
											<w:tblStyle w:val="TableGrid"/>
											<w:tblOverlap w:val="Never"/>
											<w:tblW w:w="15270" w:type="dxa"/>
											<w:tblLook w:val="01E0"/>
											<w:tblLayout w:type="Fixed"/>
											<w:tblBorders/>
										</w:tblPr>
										<w:tblGrid>
											<w:gridCol w:val="1635"/>
											<w:gridCol w:val="13635"/>
										</w:tblGrid>
										<w:tr>
											<w:trPr/>
											<w:tc>
												<w:tcPr>
													<w:tcW w:w="1635" w:type="dxa"/>
													<w:tcBorders/>
													<w:tcMar>
														<w:bottom w:w="0" w:type="dxa"/>
														<w:left w:w="0" w:type="dxa"/>
														<w:top w:w="0" w:type="dxa"/>
														<w:right w:w="0" w:type="dxa"/>
													</w:tcMar>
													<w:vAlign w:val="baseline"/>
													<w:noWrap w:val="off"/>
												</w:tcPr>
												<w:p>
													<w:pPr>
														<w:pBdr/>
														<w:bidi w:val="off"/>
													</w:pPr>
													<w:r>
														<w:rPr>
															<w:color w:val="000000"/>
															<w:rFonts w:ascii="Arial" w:fareast="Arial" w:h-ansi="Arial" w:cs="Arial"/>
															<w:sz w:val="24"/>
															<w:sz-cs w:val="24"/>
															<w:spacing w:val="0"/>
															<w:b w:val="on"/>
															<w:b-cs w:val="on"/>
														</w:rPr>
														<w:t><![CDATA[Source:]]></w:t>
													</w:r>
												</w:p>
											</w:tc>
											<w:tc>
												<w:tcPr>
													<w:tcW w:w="13635" w:type="dxa"/>
													<w:tcBorders/>
													<w:tcMar>
														<w:bottom w:w="0" w:type="dxa"/>
														<w:left w:w="0" w:type="dxa"/>
														<w:top w:w="0" w:type="dxa"/>
														<w:right w:w="0" w:type="dxa"/>
													</w:tcMar>
													<w:vAlign w:val="baseline"/>
													<w:noWrap w:val="off"/>
												</w:tcPr>
												<w:p>
													<w:pPr>
														<w:pBdr/>
														<w:bidi w:val="off"/>
													</w:pPr>
													<w:r>
														<w:rPr>
															<w:color w:val="000000"/>
															<w:rFonts w:ascii="Arial" w:fareast="Arial" w:h-ansi="Arial" w:cs="Arial"/>
															<w:sz w:val="24"/>
															<w:sz-cs w:val="24"/>
															<w:spacing w:val="0"/>
														</w:rPr>
														<w:t><![CDATA[S:/zebrafish_160208/131023_Blanc_Sample5_14dps_C3_01_2372.d/ProteinAnalysisResults.mgf]]></w:t>
													</w:r>
												</w:p>
											</w:tc>
										</w:tr>
									</w:tbl>
									<w:p/>
								</w:tc>
							</w:tr>
							<w:tr>
								<w:trPr/>
								<w:tc>
									<w:tcPr>
										<w:tcW w:w="1710" w:type="dxa"/>
										<w:tcBorders/>
										<w:tcMar>
											<w:bottom w:w="0" w:type="dxa"/>
											<w:left w:w="0" w:type="dxa"/>
											<w:top w:w="0" w:type="dxa"/>
											<w:right w:w="0" w:type="dxa"/>
										</w:tcMar>
										<w:vAlign w:val="baseline"/>
										<w:noWrap w:val="off"/>
									</w:tcPr>
									<w:p>
										<w:pPr>
											<w:pBdr/>
											<w:bidi w:val="off"/>
										</w:pPr>
										<w:r>
											<w:rPr>
												<w:color w:val="000000"/>
												<w:rFonts w:ascii="Arial" w:fareast="Arial" w:h-ansi="Arial" w:cs="Arial"/>
												<w:sz w:val="24"/>
												<w:sz-cs w:val="24"/>
												<w:spacing w:val="0"/>
												<w:b w:val="on"/>
												<w:b-cs w:val="on"/>
											</w:rPr>
											<w:t><![CDATA[Protein:]]></w:t>
										</w:r>
									</w:p>
								</w:tc>
								<w:tc>
									<w:tcPr>
										<w:tcW w:w="13545" w:type="dxa"/>
										<w:gridSpan w:val="3"/>
										<w:vmerge w:val="restart"/>
										<w:tcBorders/>
										<w:tcMar>
											<w:bottom w:w="0" w:type="dxa"/>
											<w:left w:w="0" w:type="dxa"/>
											<w:top w:w="0" w:type="dxa"/>
											<w:right w:w="0" w:type="dxa"/>
										</w:tcMar>
										<w:vAlign w:val="baseline"/>
										<w:noWrap w:val="off"/>
									</w:tcPr>
									<w:p>
										<w:pPr>
											<w:pBdr/>
											<w:bidi w:val="off"/>
										</w:pPr>
										<w:r>
											<w:rPr>
												<w:color w:val="000000"/>
												<w:rFonts w:ascii="Arial" w:fareast="Arial" w:h-ansi="Arial" w:cs="Arial"/>
												<w:sz w:val="24"/>
												<w:sz-cs w:val="24"/>
												<w:spacing w:val="0"/>
											</w:rPr>
											<w:t><![CDATA[Uncharacterized protein OS=Danio rerio GN=slc25a12 PE=4 SV=1]]></w:t>
										</w:r>
									</w:p>
								</w:tc>
							</w:tr>
							<w:tr>
								<w:trPr/>
								<w:tc>
									<w:tcPr>
										<w:tcW w:w="1710" w:type="dxa"/>
										<w:tcBorders/>
										<w:tcMar>
											<w:bottom w:w="0" w:type="dxa"/>
											<w:left w:w="0" w:type="dxa"/>
											<w:top w:w="0" w:type="dxa"/>
											<w:right w:w="0" w:type="dxa"/>
										</w:tcMar>
										<w:vAlign w:val="baseline"/>
										<w:noWrap w:val="off"/>
									</w:tcPr>
									<w:p>
										<w:pPr>
											<w:pBdr/>
											<w:bidi w:val="off"/>
										</w:pPr>
										<w:r>
											<w:rPr>
												<w:color w:val="000000"/>
												<w:rFonts w:ascii="Arial" w:fareast="Arial" w:h-ansi="Arial" w:cs="Arial"/>
												<w:sz w:val="24"/>
												<w:sz-cs w:val="24"/>
												<w:spacing w:val="0"/>
												<w:b w:val="on"/>
												<w:b-cs w:val="on"/>
											</w:rPr>
											<w:t><![CDATA[Accession:]]></w:t>
										</w:r>
									</w:p>
								</w:tc>
								<w:tc>
									<w:tcPr>
										<w:tcW w:w="6030" w:type="dxa"/>
										<w:tcBorders/>
										<w:tcMar>
											<w:bottom w:w="0" w:type="dxa"/>
											<w:left w:w="0" w:type="dxa"/>
											<w:top w:w="0" w:type="dxa"/>
											<w:right w:w="0" w:type="dxa"/>
										</w:tcMar>
										<w:vAlign w:val="baseline"/>
										<w:noWrap w:val="off"/>
									</w:tcPr>
									<w:p>
										<w:pPr>
											<w:pBdr/>
											<w:bidi w:val="off"/>
										</w:pPr>
										<w:r>
											<w:rPr>
												<w:color w:val="000000"/>
												<w:rFonts w:ascii="Arial" w:fareast="Arial" w:h-ansi="Arial" w:cs="Arial"/>
												<w:sz w:val="24"/>
												<w:sz-cs w:val="24"/>
												<w:spacing w:val="0"/>
											</w:rPr>
											<w:t><![CDATA[A0A0R4IHT0]]></w:t>
										</w:r>
									</w:p>
								</w:tc>
								<w:tc>
									<w:tcPr>
										<w:tcW w:w="1755" w:type="dxa"/>
										<w:tcBorders/>
										<w:tcMar>
											<w:bottom w:w="0" w:type="dxa"/>
											<w:left w:w="0" w:type="dxa"/>
											<w:top w:w="0" w:type="dxa"/>
											<w:right w:w="0" w:type="dxa"/>
										</w:tcMar>
										<w:vAlign w:val="baseline"/>
										<w:noWrap w:val="off"/>
									</w:tcPr>
									<w:p>
										<w:pPr>
											<w:pBdr/>
											<w:bidi w:val="off"/>
										</w:pPr>
										<w:r>
											<w:rPr>
												<w:color w:val="000000"/>
												<w:rFonts w:ascii="Arial" w:fareast="Arial" w:h-ansi="Arial" w:cs="Arial"/>
												<w:sz w:val="24"/>
												<w:sz-cs w:val="24"/>
												<w:spacing w:val="0"/>
												<w:b w:val="on"/>
												<w:b-cs w:val="on"/>
											</w:rPr>
											<w:t><![CDATA[Parent m/z:]]></w:t>
										</w:r>
									</w:p>
								</w:tc>
								<w:tc>
									<w:tcPr>
										<w:tcW w:w="5760" w:type="dxa"/>
										<w:tcBorders/>
										<w:tcMar>
											<w:bottom w:w="0" w:type="dxa"/>
											<w:left w:w="0" w:type="dxa"/>
											<w:top w:w="0" w:type="dxa"/>
											<w:right w:w="0" w:type="dxa"/>
										</w:tcMar>
										<w:vAlign w:val="baseline"/>
										<w:noWrap w:val="off"/>
									</w:tcPr>
									<w:p>
										<w:pPr>
											<w:jc w:val="left"/>
											<w:pBdr/>
											<w:bidi w:val="off"/>
										</w:pPr>
										<w:r>
											<w:rPr>
												<w:color w:val="000000"/>
												<w:rFonts w:ascii="Arial" w:fareast="Arial" w:h-ansi="Arial" w:cs="Arial"/>
												<w:sz w:val="24"/>
												<w:sz-cs w:val="24"/>
												<w:spacing w:val="0"/>
											</w:rPr>
											<w:t><![CDATA[619.80747, 2+]]></w:t>
										</w:r>
									</w:p>
								</w:tc>
							</w:tr>
							<w:tr>
								<w:trPr>
									<w:trHeight w:val="405.0"/>
								</w:trPr>
								<w:tc>
									<w:tcPr>
										<w:tcW w:w="1710" w:type="dxa"/>
										<w:tcBorders/>
										<w:tcMar>
											<w:bottom w:w="0" w:type="dxa"/>
											<w:left w:w="0" w:type="dxa"/>
											<w:top w:w="0" w:type="dxa"/>
											<w:right w:w="0" w:type="dxa"/>
										</w:tcMar>
										<w:vAlign w:val="baseline"/>
										<w:noWrap w:val="off"/>
									</w:tcPr>
									<w:p>
										<w:pPr>
											<w:pBdr/>
											<w:bidi w:val="off"/>
										</w:pPr>
										<w:r>
											<w:rPr>
												<w:color w:val="000000"/>
												<w:rFonts w:ascii="Arial" w:fareast="Arial" w:h-ansi="Arial" w:cs="Arial"/>
												<w:sz w:val="24"/>
												<w:sz-cs w:val="24"/>
												<w:spacing w:val="0"/>
												<w:b w:val="on"/>
												<w:b-cs w:val="on"/>
											</w:rPr>
											<w:t><![CDATA[Sequence:]]></w:t>
										</w:r>
									</w:p>
								</w:tc>
								<w:tc>
									<w:tcPr>
										<w:tcW w:w="6030" w:type="dxa"/>
										<w:tcBorders/>
										<w:tcMar>
											<w:bottom w:w="0" w:type="dxa"/>
											<w:left w:w="0" w:type="dxa"/>
											<w:top w:w="0" w:type="dxa"/>
											<w:right w:w="0" w:type="dxa"/>
										</w:tcMar>
										<w:vAlign w:val="baseline"/>
										<w:noWrap w:val="off"/>
									</w:tcPr>
									<w:p>
										<w:pPr>
											<w:pBdr/>
											<w:bidi w:val="off"/>
										</w:pPr>
										<w:r>
											<w:rPr>
												<w:color w:val="000000"/>
												<w:rFonts w:ascii="Arial" w:fareast="Arial" w:h-ansi="Arial" w:cs="Arial"/>
												<w:sz w:val="24"/>
												<w:sz-cs w:val="24"/>
												<w:spacing w:val="0"/>
											</w:rPr>
											<w:t><![CDATA[K.YASVVDKDGER.Y]]></w:t>
										</w:r>
									</w:p>
								</w:tc>
								<w:tc>
									<w:tcPr>
										<w:tcW w:w="1755" w:type="dxa"/>
										<w:tcBorders/>
										<w:tcMar>
											<w:bottom w:w="0" w:type="dxa"/>
											<w:left w:w="0" w:type="dxa"/>
											<w:top w:w="0" w:type="dxa"/>
											<w:right w:w="0" w:type="dxa"/>
										</w:tcMar>
										<w:vAlign w:val="baseline"/>
										<w:noWrap w:val="off"/>
									</w:tcPr>
									<w:p>
										<w:pPr>
											<w:pBdr/>
											<w:bidi w:val="off"/>
										</w:pPr>
										<w:r>
											<w:rPr>
												<w:color w:val="000000"/>
												<w:rFonts w:ascii="Arial" w:fareast="Arial" w:h-ansi="Arial" w:cs="Arial"/>
												<w:sz w:val="24"/>
												<w:sz-cs w:val="24"/>
												<w:spacing w:val="0"/>
												<w:b w:val="on"/>
												<w:b-cs w:val="on"/>
											</w:rPr>
											<w:t><![CDATA[Score:]]></w:t>
										</w:r>
									</w:p>
								</w:tc>
								<w:tc>
									<w:tcPr>
										<w:tcW w:w="5760" w:type="dxa"/>
										<w:tcBorders/>
										<w:tcMar>
											<w:bottom w:w="0" w:type="dxa"/>
											<w:left w:w="0" w:type="dxa"/>
											<w:top w:w="0" w:type="dxa"/>
											<w:right w:w="0" w:type="dxa"/>
										</w:tcMar>
										<w:vAlign w:val="baseline"/>
										<w:noWrap w:val="off"/>
									</w:tcPr>
									<w:p>
										<w:pPr>
											<w:pBdr/>
											<w:bidi w:val="off"/>
										</w:pPr>
										<w:r>
											<w:rPr>
												<w:color w:val="000000"/>
												<w:rFonts w:ascii="Arial" w:fareast="Arial" w:h-ansi="Arial" w:cs="Arial"/>
												<w:sz w:val="24"/>
												<w:sz-cs w:val="24"/>
												<w:spacing w:val="0"/>
											</w:rPr>
											<w:t><![CDATA[79.43]]></w:t>
										</w:r>
									</w:p>
								</w:tc>
							</w:tr>
							<w:tr>
								<w:trPr/>
								<w:tc>
									<w:tcPr>
										<w:tcW w:w="7740" w:type="dxa"/>
										<w:gridSpan w:val="2"/>
										<w:vmerge w:val="restart"/>
										<w:tcBorders/>
										<w:tcMar>
											<w:bottom w:w="0" w:type="dxa"/>
											<w:left w:w="0" w:type="dxa"/>
											<w:top w:w="0" w:type="dxa"/>
											<w:right w:w="0" w:type="dxa"/>
										</w:tcMar>
										<w:vAlign w:val="baseline"/>
										<w:noWrap w:val="off"/>
									</w:tcPr>
									<w:p/>
								</w:tc>
								<w:tc>
									<w:tcPr>
										<w:tcW w:w="1755" w:type="dxa"/>
										<w:tcBorders/>
										<w:tcMar>
											<w:bottom w:w="0" w:type="dxa"/>
											<w:left w:w="0" w:type="dxa"/>
											<w:top w:w="0" w:type="dxa"/>
											<w:right w:w="0" w:type="dxa"/>
										</w:tcMar>
										<w:vAlign w:val="baseline"/>
										<w:noWrap w:val="off"/>
									</w:tcPr>
									<w:p/>
								</w:tc>
								<w:tc>
									<w:tcPr>
										<w:tcW w:w="5760" w:type="dxa"/>
										<w:tcBorders/>
										<w:tcMar>
											<w:bottom w:w="0" w:type="dxa"/>
											<w:left w:w="0" w:type="dxa"/>
											<w:top w:w="0" w:type="dxa"/>
											<w:right w:w="0" w:type="dxa"/>
										</w:tcMar>
										<w:vAlign w:val="baseline"/>
										<w:noWrap w:val="off"/>
									</w:tcPr>
									<w:p/>
								</w:tc>
							</w:tr>
							<w:tr>
								<w:trPr/>
								<w:tc>
									<w:tcPr>
										<w:tcW w:w="15255" w:type="dxa"/>
										<w:gridSpan w:val="4"/>
										<w:vmerge w:val="restart"/>
										<w:tcBorders/>
										<w:tcMar>
											<w:bottom w:w="0" w:type="dxa"/>
											<w:left w:w="0" w:type="dxa"/>
											<w:top w:w="0" w:type="dxa"/>
											<w:right w:w="0" w:type="dxa"/>
										</w:tcMar>
										<w:vAlign w:val="baseline"/>
										<w:noWrap w:val="off"/>
									</w:tcPr>
									<w:p/>
								</w:tc>
							</w:tr>
							<w:tr>
								<w:trPr>
									<w:trHeight w:val="6750.0"/>
								</w:trPr>
								<w:tc>
									<w:tcPr>
										<w:tcW w:w="15255" w:type="dxa"/>
										<w:gridSpan w:val="4"/>
										<w:vmerge w:val="restart"/>
										<w:tcBorders/>
										<w:tcMar>
											<w:bottom w:w="0" w:type="dxa"/>
											<w:left w:w="0" w:type="dxa"/>
											<w:top w:w="0" w:type="dxa"/>
											<w:right w:w="0" w:type="dxa"/>
										</w:tcMar>
										<w:vAlign w:val="baseline"/>
										<w:noWrap w:val="off"/>
									</w:tcPr>
									<w:p>
										<w:r>
											<w:pict>
												<v:shapetype id="_x0000_t83" coordsize="21600,21600" o:spt="75" o:preferrelative="t" path="m@4@5l@4@11@9@11@9@5xe" filled="f" stroked="f">
													<v:stroke imagealignshape="false" joinstyle="miter"/>
													<v:formulas>
														<v:f eqn="if lineDrawn pixelLineWidth 0"/>
														<v:f eqn="sum @0 1 0"/>
														<v:f eqn="sum 0 0 @1"/>
														<v:f eqn="prod @2 1 2"/>
														<v:f eqn="prod @3 21600 pixelWidth"/>
														<v:f eqn="prod @3 21600 pixelHeight"/>
														<v:f eqn="sum @0 0 1"/>
														<v:f eqn="prod @6 1 2"/>
														<v:f eqn="prod @7 21600 pixelWidth"/>
														<v:f eqn="sum @8 21600 0 "/>
														<v:f eqn="prod @7 21600 pixelHeight"/>
														<v:f eqn="sum @10 21600 0"/>
													</v:formulas>
													<v:path o:extrusionok="f" gradientshapeok="t" o:connecttype="rect"/>
													<o:lock v:ext="edit" aspectratio="t"/>
												</v:shapetype>
[truncated: 6,917,141 more chars]
