# Supplementary material for: Proteomics Analysis of Extracellular Matrix Remodeling During Zebrafish Heart Regeneration
Source: Mol Cell Proteomics. 2019 Jun 20;18(9):1745–55. doi: 10.1074/mcp.RA118.001193 (PMC6731076; doi:10.1074/mcp.RA118.001193)
Supplement: Supplementary Tables [file 141786_2_supp_341120_ps2qfb.xlsx]

## Sheet: Supplementary Table 1
Supplementary Table 1. Proteins identified during the decellularization process.
			Number of identified peptides									log2 raw intensity									VSN-normalized intensity
Protein.names	Gene.Names	ECM	Native 1	Native 2	Native 3	After SDS 1	After SDS 2	After SDS 3	Decellularized 1	Decellularized 2	Decellularized 3	Native 1	Native 2	Native 3	After SDS 1	After SDS 2	After SDS 3	Decellularized 1	Decellularized 2	Decellularized 3	Native 1	Native 2	Native 3	After SDS 1	After SDS 2	After SDS 3	Decellularized 1	Decellularized 2	Decellularized 3
Fibrillin 2	fbn2b	Extracellular	0	0	0	8	5	3	7	6	9				23.3704	22.3818	22.0622	23.212	22.2639	23.5039				0.904042	-0.660213	-1.16584	0.653496	-0.846697	1.11521
Collagen, type IV, alpha 2	col4a2	Extracellular	0	0	0	7	6	6	8	7	8				25.5816	24.842	24.6967	25.4025	24.6203	25.6645				0.955522	-0.625472	-0.93603	0.572701	-1.0994	1.13268
Fibronectin 1b (Fragment)	fn1b	Extracellular	2	7	6	27	21	22	50	37	37	22.1426	22.7177	23.5426	26.848	26.4035	25.8439	28.3594	26.9534	27.3232	-1.54926	-1.28935	-0.916503	0.577411	0.376496	0.12356	1.26047	0.625018	0.79216
Laminin beta 1	lamb1a	Extracellular	0	0	0	1	1	1	3	2	2							19.8835
Collagen type XVIII alpha 1 chain b	col18a1b	Extracellular	0	0	0	1	1	1	2	1	2							21.8394		21.2922							0.707107		-0.707107
Heparan sulfate proteoglycan 2	hspg2	Extracellular	0	0	0	40	34	34	48	40	44				27.0654	26.2946	26.4178	27.2184	26.2147	27.494				0.518731	-0.902931	-0.675783	0.801062	-1.05031	1.30923
Elastin a (Fragment)	elna	Extracellular	0	0	0	2	0	1	1	1	0				23.1033
Microfibril-associated protein 5	mfap5	Extracellular	0	0	0	1	1	1	1	1	1				22.6851		22.342	22.5079	22.1736	24.1811				-0.115062		-0.540167	-0.334545	-0.748743	1.73852
Laminin, beta 1b (Fragment)	lamb1b	Extracellular	0	0	0	8	7	7	7	6	7				23.1094	22.9555	22.9447	23.1138	22.7988	23.5894				0.0882955	-0.474313	-0.513747	0.104237	-1.04723	1.84275
Elastin microfibril interfacer 1b	emilin1b	Extracellular	0	0	0	9	9	9	9	7	10				24.2048	23.5949	23.735	24.3099	23.4458	24.8076				0.365372	-0.817084	-0.545472	0.569119	-1.10616	1.53423
Annexin	anxa2a	Extracellular	5	5	5	5	5	5	5	5	5	23.6406	23.2032	23.2771	24.2748	23.1522	24.1711	23.818	23.1064	22.4031	0.324894	-0.41911	-0.293392	1.4034	-0.505896	1.22712	0.626581	-0.583661	-1.77993
Latent-transforming growth factor beta-binding protein 1 (Fragment)	ltbp1	Extracellular	0	0	0	1	0	1	1	1	0						19.7302
Leucine rich repeat containing 17	lrrc17	Extracellular	0	0	0	2	2	2	3	3	3				21.4198	20.6087	20.8676	21.8596	20.7755	21.9413				0.302531	-1.10466	-0.655599	1.06562	-0.81537	1.20749
Leucine-rich repeat-containing 15	lrrc15	Extracellular	0	0	0	5	5	5	3	2	2				22.5405	22.4864	22.5657	22.0631	21.6871	21.4972				0.859487	0.743363	0.913364	-0.164981	-0.971789	-1.37944
Col1a1 protein	col1a1a	Extracellular	1	1	1	6	4	5	5	5	3				25.9176	22.8292	24.7919	24.7567	24.8531	23.3762				1.3332	-1.41768	0.33057	0.299225	0.385092	-0.9304
Superoxide dismutase [Cu-Zn]	sod1	Extracellular	1	1	1	0	0	0	0	0	1									20.8663
Laminin, alpha 4	lama4	Extracellular	3	3	3	8	8	8	11	9	10	21.9436	21.9261	22.6347	23.6518	23.1734	23.4064	23.7601	22.8868	24.0978	-1.43388	-1.45638	-0.541005	0.773142	0.155061	0.456028	0.912998	-0.215255	1.3493
Microfibril-associated glycoprotein-1	mfap2	Extracellular	1	1	1	1	1	1	2	1	1							22.0798
Laminin, beta 2 (laminin S)	lamb2	Extracellular	1	1	1	5	4	5	7	5	6				22.7434	22.7806	22.665	22.9886	22.3544	23.1098				-0.114647	0.0264085	-0.411861	0.815074	-1.58972	1.27475
Fibrinogen alpha chain	fga	Extracellular	7	7	7	10	10	10	14	12	11	25.2899	24.4132	24.4897	25.9051	25.5379	25.7033	26.5902	25.501	26.1796	-0.310468	-1.53482	-1.42795	0.548703	0.0358281	0.266935	1.50547	-0.015696	0.931998
Collagen type V alpha-1 (Fragment)	col5a1	Extracellular	0	0	0	6	3	3	6	6	6				24.0913	22.3151	22.917	23.3966	22.9625	23.0762				1.63767	-1.3772	-0.355506	0.458566	-0.27826	-0.0852739
Laminin alpha 5	lama5	Extracellular	2	2	0	2	2	2	3	3	4	20.2628	20.4855		21.2091	20.7668	21.4471	21.733	21.169	22.0614	-1.43203	-1.06922		0.109532	-0.61091	0.497263	0.963087	0.0442582	1.49802
Periostin, osteoblast-specific factor a	postna	Extracellular	1	2	1	24	21	20	25	20	25		21.7659		27.4936	26.1889	26.3866	27.4006	26.1718	27.7568		-2.14601		0.647283	0.011	0.107441	0.601957	0.00269165	0.775642
von Willebrand factor	vwf	Extracellular	3	3	3	35	28	28	33	27	35	21.723	21.149	20.6877	27.1596	26.1579	26.0785	26.3406	26.0416	27.2237	-1.11165	-1.32391	-1.49451	0.898827	0.528385	0.499016	0.595954	0.485374	0.922527
Collagen, type VI, alpha 2	col6a2	Extracellular	3	3	3	21	19	19	21	19	21	22.0975	23.0974	22.9152	28.0074	26.9142	27.3725	28.2599	27.1824	28.4745	-1.53676	-1.1466	-1.21767	0.769422	0.342829	0.521669	0.867939	0.447493	0.951681
von Willebrand factor A domain-containing 1	vwa1	Extracellular	0	0	0	0	0	0	2	0	0							19.7048
Collagen, type VI, alpha 3;Collagen, type VI, alpha 3 (Fragment);Uncharacterized protein	col6a3;N/A	Extracellular	10	12	12	58	54	57	72	63	70	22.8032	24.1954	24.0429	29.2883	28.135	28.4979	29.4978	28.5437	29.9154	-1.61433	-1.10472	-1.16051	0.75957	0.337386	0.470222	0.836253	0.487005	0.989125
Alkaline phosphatase	alpl	Extracellular	0	0	0	6	6	5	7	6	5				22.6474	22.6431	23.0964	22.5784	22.6088	21.9744				0.156241	0.144149	1.4093	-0.0361894	0.0484166	-1.72192
Collagen, type VI, alpha 1	col6a1	Extracellular	5	7	6	17	16	16	19	18	19	22.7872	24.2092	23.9353	28.2808	27.3805	27.5856	28.7131	27.6472	28.8988	-1.65398	-1.03779	-1.15649	0.726523	0.336381	0.425251	0.913845	0.451955	0.994311
Type IV collagen alpha 1 chain (Fragment)	col4a1	Extracellular	0	0	0	1	1	1	1	1	2									22.83
Collagen, type VI, alpha 4a (Fragment)	col6a4a	Extracellular	2	2	2	44	39	37	50	44	48	19.7882	21.3106	19.7091	27.9543	26.9964	27.1004	28.0013	27.0603	28.125	-1.44481	-1.03198	-1.46627	0.769619	0.50986	0.538069	0.782376	0.527207	0.815929
Elastin microfibril interfacer 1a	emilin1a	Extracellular	1	1	0	7	6	6	11	10	12				24.9794	24.0982	24.1893	25.1172	24.2508	25.6387				0.426948	-0.98149	-0.83583	0.647251	-0.737658	1.48078
Collagen, type I, alpha 3	col1a1b	Extracellular	0	0	0	8	7	6	8	7	7				25.0749	22.3176	24.1774	23.7537	24.0819	23.0243				1.38958	-1.47706	0.456569	0.0160117	0.35722	-0.742325
Collagen, type V, alpha 2a (Fragment);Novel protein similar to alpha 2 type V collagen col5a2 (Fragment)	col5a2a;bY143E18.1-001	Extracellular	0	0	0	3	2	0	3	1	2				22.6554	21.0802		21.7109		21.9305				1.2482	-1.17571		-0.205175		0.132692
Multimerin 2a (Fragment)	mmrn2a	Extracellular	0	0	0	4	3	3	3	3	3				22.1101	21.4737	21.1571	21.7713	21.2155	22.6365				0.671086	-0.444779	-0.999845	0.0770104	-0.897453	1.59398
Nidogen 1a	nid1a	Extracellular	0	1	1	3	3	3	8	5	5				22.2409	21.8765	22.1362	23.1919	21.9937	22.5554				-0.190225	-0.94746	-0.407695	1.78598	-0.703931	0.463331
Collagen, type VI, alpha 3 (Fragment)	col6a3	Extracellular	2	2	2	19	17	20	20	20	21				21.3921
Elastin b	elnb	Extracellular	0	0	0	3	0	3	3	2	0				25.2223		23.6603	23.9325	23.6824					1.47911		-0.625222	-0.258495	-0.595397
EGF-like-domain multiple 7	egfl7	Extracellular	0	0	0	2	0	0	1	1	1				21.5783
Laminin subunit gamma-1	lamc1	Extracellular	5	5	6	12	12	13	15	13	13	23.4983	24.0023	23.851	25.2773	24.9815	24.9832	25.4649	24.7418	25.6706	-1.59772	-0.938015	-1.13604	0.730719	0.343594	0.345816	0.976294	0.02987	1.24548
Procollagen type I alpha 2 chain	col1a2	Extracellular	5	5	4	18	16	15	14	14	15	21.6445	23.8866	23.304	28.6665	26.4199	27.5064	27.6117	27.4408	27.4142	-1.79337	-0.867702	-1.10825	1.10576	0.17819	0.626755	0.670242	0.599687	0.588698
Fibrinogen beta chain	fgb	Extracellular	8	7	7	13	12	13	18	15	17	25.2894	24.9557	25.2147	26.7503	26.4933	26.7372	27.8673	26.5218	27.3797	-1.06189	-1.39396	-1.13621	0.391753	0.135996	0.378724	1.50318	0.164388	1.01801
Periostin	postnb	Extracellular	0	0	0	11	9	9	14	14	15				25.8518	24.4741	25.3741	26.0632	24.8888	26.6115				0.390593	-1.3572	-0.215464	0.658775	-0.831084	1.35438
Fgg protein	fgg	Extracellular	8	7	5	9	10	10	12	10	12	24.9099	24.6472	24.8432	26.2896	26.1861	26.5025	27.4428	26.0995	26.8736	-1.09655	-1.36653	-1.16517	0.321058	0.21469	0.53976	1.50594	0.125735	0.921068
Collagen, type XII, alpha 1a	col12a1a	Extracellular	0	0	0	3	1	1	6	4	5				22.4078			22.2297	21.8178	22.4858				0.578549			-0.0188785	-1.39973	0.840055
Septin 7b (Fragment);Septin 7b;Septin 7a;LOC100000597 protein (Fragment);Sept7a protein	sept7b;sept7a	Intracellular	1	1	1	1	1	1	2	1	1							19.6205
Cytochrome b	cytb;Cytb;CYTB;mt-cyb	Intracellular	1	0	0	1	1	1	1	1	1						18.9996
NADH-ubiquinone oxidoreductase chain 2	ND2;mt-nd2	Intracellular	2	2	1	1	2	2	2	1	1	21.5948	20.5069			21.005	21.451	21.2123			1.03403	-1.51802			-0.349554	0.696776	0.136766
NADH-ubiquinone oxidoreductase chain 3	ND3;mt-nd3	Intracellular	1	1	1	1	1	1	1	1	1			21.9783
ATP synthase protein 8	mt-atp8	Intracellular	1	1	1	1	1	1	1	1	1	24.2719	24.6002	23.9972	24.0299	26.0624	24.1914	24.1443	24.7348	23.4529	-0.158454	0.292696	-0.535956	-0.491118	2.30214	-0.269151	-0.333845	0.477742	-1.28405
NADH-ubiquinone oxidoreductase chain 1	ND1;mt-nd1	Intracellular	2	2	2	3	3	3	3	3	3	23.0309	22.5882	22.185	22.6436	23.1591	23.4219	23.244	24.0167	23.2907	-0.0625339	-0.887233	-1.6382	-0.783969	0.176357	0.665817	0.334464	1.77391	0.421394
NADH-ubiquinone oxidoreductase chain 5	ND5;mt-nd5	Intracellular	1	1	1	2	3	3	4	4	4				22.7201	22.7421	23.1608	22.3925	22.9457	22.8183				-0.298807	-0.212982	1.42331	-1.5789	0.58262	0.084761
ATP synthase subunit a	ATP6;mt-atp6	Intracellular	1	1	1	1	1	1	2	2	2							22.2828	23.7801	21.8674							-0.358477	1.12983	-0.771351
Cytochrome c oxidase subunit 1	COX1;mt-co1	Intracellular	0	0	0	0	0	1	0	1	0						21.6638
Cytochrome c oxidase subunit 2	COX2;mt-co2	Intracellular	2	2	2	2	2	2	2	2	2	23.0185	21.2467	22.3511	21.6036	21.4455	22.9259	23.46	23.5047	22.8404	0.61182	-1.43338	-0.158539	-1.0214	-1.20392	0.504885	1.1214	1.17298	0.406158
Antifreeze protein type IV	afp4	Intracellular	1	1	1	1	1	1	0	0	0			20.9913
GNAS complex locus (Fragment);Uncharacterized protein;Guanine nucleotide-binding protein (G protein), alpha-activating activity polypeptide, olfactory type (Fragment);Guanine nucleotide binding protein (G protein), alpha inhibiting activity polypeptide 2;G	gnas;gnal;gnai2b;gnat1;gnat2;gnai1;gnao1a;gnai3;gnai2a;gnaia;gnal2	Intracellular	1	1	1	1	1	1	1	1	1			21.0483
Malic enzyme	me1	Intracellular	1	1	1	0	0	0	0	0	0			21.2516
Uncharacterized protein	LOC103910030	Intracellular	5	5	4	4	4	4	4	4	4			20.6733
Syntrophin alpha 1	snta1	Intracellular	1	1	1	1	0	1	1	1	0			19.6023
Uncharacterized protein	LOC103911589	Intracellular	0	0	0	0	1	1	0	0	0						19.3378
Ubiquitin specific peptidase 34	usp34	Intracellular	0	0	0	0	0	1	1	1	0								20.6265
Solute carrier family 16 member 6a;Solute carrier family 16, member 6a;Uncharacterized protein	slc16a6a;LOC103911912	Intracellular	1	1	1	0	0	1	0	0	1			29.6586
Spectrin beta chain	sptbn1	Intracellular	4	4	4	28	21	24	28	26	21	22.8467	24.6419	22.6953	26.3139	24.3905	25.6429	25.7944	25.3902	24.277	-1.43318	-0.0188769	-1.5525	1.29841	-0.216912	0.769739	0.889072	0.570639	-0.306391
Uncharacterized protein	scarb2b	Intracellular	3	3	3	3	4	4	2	1	1	22.3879	22.7521	22.7644	22.4662	22.5495	22.586	22.2925			-0.875709	1.18498	1.25507	-0.432588	0.0388144	0.245388	-1.41595
Ubiquinol-cytochrome c reductase, complex III subunit X	uqcr10	Intracellular	2	2	2	2	2	2	2	2	2	24.0742	24.0525	24.2336	24.5272	24.6695	24.7755	24.8328	25.2703	24.6738	-1.24794	-1.30289	-0.844932	-0.102482	0.257318	0.525449	0.670277	1.77682	0.268375
Slow myosin heavy chain 2	smyhc2	Intracellular	32	30	30	32	31	30	34	32	32									20.0272
Nidogen 1b	nid1b	Intracellular	0	0	0	2	2	2	3	2	2				20.7712	20.6427	20.6089	20.779	20.3999	20.8441				0.601574	-0.196094	-0.405868	0.649986	-1.70347	1.05387
Utrophin	utrn	Intracellular	0	0	0	17	12	10	12	9	6				24.619	22.7078	24.0294	23.9434	23.8231	22.424				1.21663	-1.04554	0.518782	0.416978	0.274544	-1.3814
Mitochondrial fission 1 protein	fis1	Intracellular	1	1	1	1	1	1	0	0	0			20.4662
Ras-related protein Rap-1b	rap1ab;rap1b;rap1aa	Intracellular	2	2	2	1	1	1	1	1	1	20.6784	21.3797	21.0938							-1.05557	0.933167	0.122399
Ubiquitin B;Ubiquitin A-52 residue ribosomal protein fusion product 1;Ribosomal protein S27a;Zgc:66168 protein (Fragment);Ubiquitin C;Uncharacterized protein;Zgc:172187 protein;Si:ch211-202a12.4;Zgc:172187 protein (Fragment);Zgc:153	ubb;uba52;rps27a;si:ch211-202a12.4;zgc:172187;ubc	Intracellular	2	2	2	2	2	2	2	2	2	24.9585	25.1184	24.8112	25.1908	25.1899	25.1888	25.1031	25.0561	25.4879	-0.88474	-0.0233012	-1.67805	0.366767	0.361693	0.355803	-0.106092	-0.359002	1.96692
Zgc:123103;Zgc:123103 protein;Zgc:123103 (Fragment);Zgc:158580	zgc:123103;zgc:158580	Intracellular	2	1	1	0	0	0	0	0	0	22.9857
B-catenin;Catenin (Cadherin-associated protein), beta 1;Catenin (cadherin-associated protein), beta 1;Beta-catenin 2;Catenin, beta 2;Ctnnb2 protein (Fragment);Uncharacterized protein (Fragment)	ctnnb1;ctnnb2	Intracellular	3	3	2	10	6	6	6	5	4	22.6646	23.2605	22.4939	24.5108	22.7656	23.459	23.5999	23.2929	22.1376	-0.658983	0.181874	-0.899908	1.946	-0.516482	0.46191	0.660721	0.227545	-1.40267
Zgc:172218;Si:ch211-226h8.4;Si:ch211-226h8.11 protein;MGC172218 protein;Uncharacterized protein;Si:ch211-226h8.8 (Fragment);Zgc:172218 (Fragment);Si:ch211-226h8.11 (Fragment)	zgc:172218;si:ch211-226h8.4;si:ch211-226h8.8;MGC172218;si:ch211-226h8.11	Intracellular	0	0	0	1	0	0	1	0	0							20.5089
Heat shock protein beta-11	hspb11	Intracellular	3	2	3	1	1	1	2	2	1	24.4179	24.2588	24.5506				22.984	23.3592		0.721421	0.493533	0.911489				-1.33181	-0.79463
Dolichyl-diphosphooligosaccharide--protein glycosyltransferase 48 kDa subunit	ddost	Intracellular	1	1	1	0	0	0	1	1	0			20.0387
Atypical kinase ADCK3, mitochondrial	coq8a	Intracellular	4	4	4	1	1	1	3	3	3	23.3832	22.8829	23.2691				21.8031	21.3551	21.2072	1.09019	0.578748	0.973546				-0.525155	-0.983088	-1.13424
Purine-rich element-binding protein Ab	purab	Intracellular	0	1	1	1	0	0	0	0	0			19.9023
Enoyl-CoA delta isomerase 2	eci2	Intracellular	6	6	5	5	5	5	4	3	3	24.5476	23.9474	24.2768	22.9509	23.4409	23.7036	22.9905	22.7603	22.574	1.54926	0.689646	1.16135	-0.737273	-0.035626	0.340531	-0.680599	-1.01029	-1.277
Poly(rC)-binding protein 2	pcbp2	Intracellular	0	0	0	1	0	0	0	0	0				20.0113
Abcc9 protein	abcc9	Intracellular	1	1	1	1	1	1	1	1	0			18.6451
Dystrobrevin	dtnba	Intracellular	0	0	0	2	1	1	1	1	0				21.8495
Immunoglobulin heavy variable 1-4 (Fragment);Immunoglobulin heavy variable 1-4;Ighm protein;Ighm protein (Fragment)	ighv1-4;ighm	Intracellular	5	5	5	4	5	4	4	4	5	24.8339	23.9221	23.6466	23.6845	24.1853	23.096	23.1182	22.8441	23.6733	1.90528	0.416312	-0.0335271	0.0284377	0.846066	-0.93249	-0.896275	-1.34383	0.0100188
Coagulation factor VIII, procoagulant component (Fragment)	f8	Intracellular	5	5	5	4	4	5	3	3	3	22.4508	22.7231	22.5262	22.7542	22.5731	22.6865	22.3746	22.4698	22.06	-0.291201	0.980986	0.0609406	1.12654	0.280338	0.810085	-0.647488	-0.202413	-2.11779
Sarcoglycan delta	sgcd	Intracellular	0	0	0	1	1	1	1	1	1						20.4127
Heat shock protein family, member 7 (cardiovascular)	hspb7	Intracellular	2	3	3	3	2	2	2	2	2	22.0475	22.4631	22.2335	21.5352	20.7512	21.4084	21.2744	21.0318	21.0101	0.871566	1.56923	1.18382	0.0114086	-1.30464	-0.201375	-0.426347	-0.833623	-0.870046
Bsg protein	bsg	Intracellular	1	1	1	1	1	1	1	1	1			21.3137
Eukaryotic translation initiation factor 4h	eif4h	Intracellular	0	1	1	1	0	0	0	0	0			20.2282
Calcium/calmodulin-dependent protein kinase type II delta 1 chain	camk2b2;camk2b1;camk2g2;camk2d1;camk2g1	Intracellular	1	1	1	1	1	1	1	1	1			19.8847
LETM1 and EF-hand domain-containing protein 1, mitochondrial	letm1	Intracellular	2	2	2	0	0	0	1	0	0	20.5069		20.3248							0.707107		-0.707107
Alpha-2 macroglobulin-like protein	a2ml	Intracellular	14	11	10	2	2	1	1	1	1	24.8401	24.4312	24.8124							0.636986	-1.15257	0.515585
Myotilin	myot	Intracellular	0	0	0	1	0	0	0	0	0				21.633
Talin 1	tln1	Intracellular	2	2	2	21	11	12	13	12	7				24.4203	22.1483	22.8541	23.221	23.1077	21.3773				1.51615	-0.684218	-0.000618247	0.354648	0.244902	-1.43087
Elongation factor 1-alpha	eef1a1l2;eef1a1l1;eef1a;eef1a1a;eef1a1b;eef1a2	Intracellular	4	4	5	3	3	3	5	5	5	24.7049	25.3399	25.1739	24.4171	24.37	24.6264	24.3537	24.9638	24.0778	0.0842448	1.60382	1.20652	-0.604552	-0.717345	-0.103719	-0.75626	0.703891	-1.4166
Zgc:112265 protein	zgc:112265	Intracellular	1	1	1	1	1	1	1	1	1						19.0307
ATP-dependent 6-phosphofructokinase	pfkla	Intracellular	1	1	1	0	0	0	0	0	0			19.76
Actin, alpha, cardiac muscle 1a;Zgc:86725;Novel protein similar to vertebrate skeletal alpha-actin 1 (ACTA1, zgc:86725)	actc1a;actc1c	Intracellular	13	13	13	11	13	11	10	10	10				24.8315	23.4991	25.2268							0.345044	-1.12683	0.781788
ARVCF, delta catenin family member b	arvcfb	Intracellular	3	3	3	13	8	9	10	10	7	22.3648	22.3828	22.5677	25.481	23.2626	24.2933	24.8631	24.334	22.5321	-1.00203	-0.987063	-0.832574	1.60057	-0.25227	0.608627	1.08446	0.642603	-0.862321
Creatine kinase, mitochondrial 2a (sarcomeric)	ckmt2a	Intracellular	10	10	9	9	9	9	10	11	10	26.006	25.1799	25.5808	25.2306	25.8214	25.9631	25.8821	26.1824	25.8137	0.773095	-1.628	-0.462682	-1.48048	0.236682	0.648365	0.412967	1.28577	0.214276
Calpain 2, (M/II) large subunit a;Calpain 2, (m/II) large subunit a;Calpain 2, (m/II) large subunit a (Fragment);Calpain 2, (M/II) large subunit b;Capn2b protein;Calpain 2, (m/II) large subunit b;Calpain 2, (m/II) large su	capn2a;capn2b;capn2l;capn1b;capn1a	Intracellular	1	1	2	0	0	0	0	0	0			20.6357
Si:ch211-207e19.2	si:ch211-207e19.2	Intracellular	3	3	3	2	2	2	2	2	1	25.1755	24.9901	24.9307	23.736	23.9237	24.0268	23.8673	24.273		1.40458	1.08313	0.980157	-1.0912	-0.765819	-0.587035	-0.863591	-0.160224
Protein FAM136A	fam136a	Intracellular	1	1	1	0	0	0	0	0	0			21.162
Triosephosphate isomerase B	tpi1b	Intracellular	8	7	8	5	5	5	0	0	0	26.2248	26.0826	26.4708	22.7144	23.8738	23.9973				0.84971	0.758936	1.00675	-1.39157	-0.651341	-0.572482
Glyceraldehyde-3-phosphate dehydrogenase	gapdh	Intracellular	14	13	14	10	11	12	13	13	13	28.1693	27.7794	27.9778	25.7547	26.2553	26.7379	26.1657	26.5872	26.183	1.47717	1.04204	1.26348	-1.21735	-0.658742	-0.120183	-0.758701	-0.288337	-0.739376
Catalase	cat	Intracellular	2	2	2	0	1	1	1	1	1	21.3721	20.9986	21.1553							1.04914	-0.942278	-0.10686
Protein disulfide-isomerase	pdia3	Intracellular	2	2	1	0	0	1	0	1	1	21.89
Pyruvate kinase	pkma	Intracellular	11	9	9	5	5	6	8	6	7	26.2906	26.5633	26.3608	24.4221	24.7851	25.3615	24.4945	24.8694	24.5177	1.13071	1.44078	1.21063	-0.993729	-0.581018	0.0742899	-0.911403	-0.485149	-0.885105
Myomesin 1b	myom1b	Intracellular	25	24	23	29	31	29	30	29	27	26.7452	26.8142	26.7065	26.8643	27.1021	27.0821	26.75	27.1025	26.7935	-0.846133	-0.426989	-1.08146	-0.12259	1.32202	1.20072	-0.81735	1.32446	-0.552675
Si:ch73-55i23.1	si:ch73-55i23.1	Intracellular	8	5	7	0	0	0	0	0	0	24.6396	23.3277	23.761							1.09237	-0.870288	-0.222084
Intelectin 3	itln3	Intracellular	1	1	1	0	0	0	0	0	0			20.1447
Troponin I4a	tnni4a	Intracellular	5	5	5	3	3	3	3	3	2	24.9776	24.9134	24.8446	22.8768	23.377	23.3495	23.1462	23.6913	23.1686	1.36558	1.2901	1.20924	-1.10437	-0.516231	-0.548612	-0.787646	-0.146796	-0.761268
Serotransferrin	tfa	Intracellular	25	23	22	4	7	6	8	5	5	28.2873	26.4853	27.3596	22.4727	24.2952	24.3011	23.7493	22.8642	23.9985	1.6854	0.79713	1.22812	-1.18077	-0.282429	-0.279498	-0.551502	-0.987801	-0.428652
Solute carrier family 25 (aspartate/glutamate carrier), member 12 (Fragment)	slc25a12	Intracellular	13	12	13	12	12	10	15	13	12	25.8048	25.6963	25.7387	25.1314	25.6415	25.3704	25.3342	25.3216	25.2162	1.33564	0.89919	1.06992	-1.37326	0.67866	-0.412036	-0.557561	-0.608137	-1.03242
Glutaredoxin 3	glrx3	Intracellular	3	2	2	0	0	0	0	0	0	21.5689	21.5638	21.6396							-0.516598	-0.636042	1.15264
Pyruvate kinase	pkmb	Intracellular	4	4	4	3	3	3	2	2	2	22.6014	22.8183	22.682	20.8651	21.4188	21.7871				0.720034	0.992695	0.821344	-1.46317	-0.766994	-0.303913
Pleckstrin homology domain-containing family A member 7	plekha7a;plekha7	Intracellular	0	0	0	6	1	1	6	4	1				23.035			22.6392	22.6159					1.15329			-0.527303	-0.625991
Talin 2a	tln2a	Intracellular	2	1	1	25	15	16	21	14	7	21.9532			25.5273	23.5048	24.3533	24.4786	24.2822	22.9083	-1.62445			1.42321	-0.301362	0.422093	0.529007	0.361505	-0.810009
CFH protein (Fragment)	cfh	Intracellular	1	1	1	1	1	1	1	1	1			21.475
ER membrane protein complex subunit 1	emc1	Intracellular	1	0	0	0	1	0	0	0	0					18.8028
40S ribosomal protein S18	rps18	Intracellular	2	2	2	0	0	0	0	0	0			21.4737
Ribosomal protein S19	rps19	Intracellular	2	2	2	1	1	1	1	1	1	21.1644	21.8522	21.8288							-1.15419	0.606947	0.547239
Plectin b	plecb	Intracellular	7	7	7	31	30	31	29	28	21	23.7854	24.2444	23.9346	26.3404	25.4332	25.7267	25.6877	25.6188	25.0684	-1.4537	-0.943523	-1.28779	1.38612	0.377791	0.704017	0.66067	0.584106	-0.027692
Zgc:153887 protein (Fragment)	slmapa	Intracellular	5	5	5	6	6	6	5	5	3	24.133	23.9789	23.8065	24.7111	24.2337	24.3547	23.9073	23.965	22.5055	0.292217	0.0391528	-0.244053	1.24141	0.457567	0.656261	-0.0784884	0.0162609	-2.38033
Vesicle-associated membrane protein 3 (Cellubrevin);Vesicle-associated membrane protein 3 (cellubrevin) (Fragment);Vesicle-associated membrane protein 2	vamp3;vamp2	Intracellular	1	1	1	1	1	1	1	1	0			20.164
Cct8 protein	cct8	Intracellular	2	2	2	0	0	0	0	0	0			21.0766
Aldehyde dehydrogenase family 9 member A1-A	aldh9a1a.1;aldh9a1a;aldh9a1a.2	Intracellular	4	4	4	0	0	0	0	0	0	22.7247	23.0642	23.2807							-1.06516	0.146472	0.918686
Creb3 regulatory factor	crebrf	Intracellular	1	1	1	1	1	1	2	1	1							22.1399
Si:ch211-191a16.5	si:ch211-191a16.5	Intracellular	1	1	1	1	1	1	1	1	1			20.6645
Apolipoprotein A-Ib	apoa1b	Intracellular	8	7	8	6	6	6	5	4	4	29.0832	28.2987	29.1563	23.9337	25.566	25.268	22.6274	21.7739	23.2711	1.29112	1.01295	1.31706	-0.534836	0.043949	-0.0617041	-0.998063	-1.30069	-0.769787
Ryanodine receptor 2b (cardiac)	ryr2b	Intracellular	1	1	1	12	13	10	12	10	9				23.9275	23.4621	23.6196	23.3422	23.6125	23.3328				1.69292	-0.390984	0.314291	-0.928153	0.282133	-0.970208
NADH:ubiquinone oxidoreductase core subunit S7	ndufs7	Intracellular	3	2	2	0	1	1	1	1	1	22.0792	21.8306	21.198							0.828975	0.281646	-1.11062
Adenylosuccinate synthetase isozyme 1	adssl1	Intracellular	2	2	1	0	0	0	1	1	1	21.54	20.678								0.707107	-0.707107
Heat shock cognate 71 kDa protein	hspa8	Intracellular	13	13	12	7	11	10	11	11	10	25.3363	25.3486	25.4829	24.2601	24.6537	24.5296	24.2016	24.5025	24.0281	1.15248	1.17501	1.41998	-0.811611	-0.0933904	-0.319726	-0.91832	-0.36933	-1.23509
60S ribosomal protein L24	rpl24	Intracellular	2	2	2	1	1	1	2	2	2	21.0438	21.2578	21.7784				21.1714	21.9152	21.0403	-0.84727	-0.287756	1.07375				-0.513609	1.43141	-0.856531
PDZ and LIM domain 5	pdlim5a	Intracellular	1	0	0	0	1	0	0	0	0	22.6299
Transglutaminase 1 like 1	tgm1l1	Intracellular	2	2	2	6	5	6	6	6	5	22.0009	22.3097	22.1458	23.7545	22.8671	23.4428	23.4461	23.4157	22.4816	-1.32266	-0.854718	-1.10302	1.33445	-0.010187	0.862137	0.867116	0.821111	-0.594232
Plectin a	pleca	Intracellular	0	0	0	18	13	11	14	13	7				24.7025	23.1654	23.4631	23.9534	23.9087	23.2919				1.68419	-1.0266	-0.501493	0.363114	0.284216	-0.80342
Dihydrolipoamide acetyltransferase component of pyruvate dehydrogenase complex	dbt	Intracellular	2	2	2	2	2	2	1	2	1	22.4735	22.3899	22.0627							0.759209	0.373855	-1.13306
Oxoglutarate (alpha-ketoglutarate) dehydrogenase a (lipoamide)	ogdha	Intracellular	15	14	15	12	13	13	12	12	12	25.7247	25.6956	25.6345	25.0663	25.5348	25.5077	25.1606	25.2663	24.992	1.16355	1.05992	0.842233	-1.18165	0.487013	0.390439	-0.845903	-0.469394	-1.44622
Sorbin and SH3 domain-containing 1	sorbs1	Intracellular	3	2	2	8	8	8	8	8	6	23.2646	23.3797	23.0612	24.6481	23.1625	23.8578	24.2934	24.1561	23.2292	-0.703781	-0.505184	-1.05457	1.68307	-0.879899	0.319611	1.0712	0.834269	-0.764713
Histone H2A;Histone H2A.V;Histone H2AX	h2afvb;h2afva;h2afv;hist1h2a11;gng5;hist1h2a6;si:ch1073-153i20.5;si:dkey-108k21.19;h2afx1;hist1h2a3;hist1h2a4;hist1h2a1;hist1h2a10;hist1h2a5;si:ch211-113a14.19;zgc:56685;znf507;h2afx	Intracellular	2	2	2	2	2	2	2	2	2	26.9004	27.4319	27.1601	25.0551	25.7832	25.9057	25.8432	26.5584	25.6434	0.814922	1.48455	1.14215	-1.50969	-0.592494	-0.438177	-0.516851	0.384101	-0.768511
Protein tyrosine phosphatase, non-receptor type 13	ptpn13	Intracellular	0	0	0	0	1	0	1	1	1									22.1253
Delta-aminolevulinic acid dehydratase	alad	Intracellular	1	0	1	0	0	0	0	0	0			19.1074
Protein disulfide-isomerase	p4hb	Intracellular	6	6	6	1	1	1	1	1	1	24.0406	23.9126	23.9426							1.1253	-0.786872	-0.338427
Nascent polypeptide-associated complex subunit alpha	naca	Intracellular	2	2	2	2	2	1	0	0	0	21.4914	21.8404	21.8784	21.1328	21.3699					-0.161551	0.939683	1.05954	-1.29284	-0.544837
Sarcalumenin	srl	Intracellular	8	8	7	6	6	6	7	7	6	25.6137	25.7161	25.4726	24.4296	25.0109	25.2944	24.399	24.4406	24.4267	1.13152	1.3139	0.880397	-0.976805	0.0582641	0.563006	-1.03115	-0.957214	-0.981926
PDZ and LIM domain 5b	pdlim5b	Intracellular	2	2	2	3	2	2	3	3	2	23.6413	23.6439	23.5145	22.5363	22.4219	22.552	22.3522	23.1932	22.4038	1.27128	1.27592	1.04848	-0.669995	-0.870969	-0.642436	-0.993553	0.484013	-0.902742
Kinesin-like protein	kifc1	Intracellular	0	0	0	1	1	0	1	0	0					21.2825
Heat shock protein HSP 90-alpha 1	hsp90aa1.2;hsp90a.1	Intracellular	7	6	7	2	1	2	2	2	2	24.2755	24.1366	24.631	22.2664		22.8631	22.5009	22.4102	22.4562	1.10431	0.962756	1.46685	-0.944349		-0.335866	-0.705208	-0.797679	-0.750819
Proteasome subunit alpha type	psma6a;psma6b	Intracellular	1	1	1	0	0	0	0	0	0			19.8814
Khdrbs1 protein	khdrbs1a	Intracellular	2	2	2	2	2	2	2	2	2	21.2156	21.7589	21.6822	21.3413	21.3489	21.505	21.1501	21.9683	21.4155	-1.01208	1.0118	0.725856	-0.543842	-0.515599	0.0658556	-1.25609	1.79159	-0.267495
Paralemmin 2	palm2	Intracellular	1	1	1	3	2	2	4	4	1				22.1212	20.5262	21.2504	21.6897	21.8485					1.01743	-1.54223	-0.380083	0.32502	0.579862
Pyruvate dehydrogenase E1 component subunit alpha	pdha1a	Intracellular	9	8	8	6	7	8	7	7	7	25.1823	25.2565	25.0309	23.89	24.2687	24.3033	24.2279	24.2976	24.1133	1.33301	1.47978	1.03377	-1.22105	-0.472619	-0.404315	-0.553318	-0.415494	-0.779768
Zgc:103627	fundc2	Intracellular	2	2	2	1	2	2	1	1	1	22.4098	22.2028	22.0064		21.7764	21.747				1.35017	0.61722	-0.0781955		-0.892521	-0.996676
NADH:ubiquinone oxidoreductase subunit V3	ndufv3	Intracellular	2	2	2	1	1	1	1	1	1	22.1258	22.3762	22.2257							-0.926367	1.06016	-0.133795
Filamin C, gamma a (actin-binding protein 280)	flnca	Intracellular	25	31	30	42	40	41	49	47	44	25.8882	26.552	26.4061	26.6455	26.9814	27.0112	26.9252	27.1127	26.666	-2.09297	-0.354889	-0.737003	-0.110095	0.769259	0.847128	0.62219	1.11289	-0.0565084
DNA topoisomerase I mitochondrial;Vapa protein;VAMP (Vesicle-associated membrane protein)-associated protein A	top1mt;vapa	Intracellular	1	1	1	0	0	0	0	0	0			18.731
Copine III;Uncharacterized protein;Copine VIII;Copine IVa;Copine family member IX;Copine II;Copine IVb;Copine VII;Copine Vb;Copine Va;Uncharact	cpne3;LOC101886030;cpne8;cpne5a;cpne4a;cpne9;cpne2;cpne4b;cpne7;cpne5b	Intracellular	0	0	0	1	1	1	2	2	2							21.2138	20.2796	19.9701							1.12125	-0.321674	-0.799576
Amylo-alpha-1, 6-glucosidase, 4-alpha-glucanotransferase a	agla	Intracellular	7	8	8	5	5	6	4	3	3	23.681	23.7747	23.9888	22.9109	22.7627	23.1981	22.5924	22.7211	22.7221	0.99795	1.17422	1.57658	-0.449839	-0.728621	0.0900027	-1.04871	-0.80673	-0.804848
Cytochrome c oxidase subunit Vab	cox5ab	Intracellular	4	4	4	3	3	4	2	2	1	25.4611	25.8789	25.7627	24.3619	25.1709	24.4473	24.7074	24.1001		0.702047	1.3196	1.14785	-0.923135	0.272943	-0.796859	-0.412267	-1.31019
NADH dehydrogenase [ubiquinone] 1 subunit C2	ndufc2	Intracellular	1	1	0	0	0	1	1	1	1		19.6515
LIM domain-binding 3b (Fragment)	ldb3b	Intracellular	4	3	3	3	2	2	3	4	3	23.199	22.9077	22.8928	22.6345	22.5089	22.6117	22.134	22.8409	22.3254	1.61257	0.720107	0.674418	-0.117168	-0.502148	-0.18725	-1.65123	0.515245	-1.06454
Fumarylacetoacetate hydrolase domain-containing 2A (Fragment)	fahd2a	Intracellular	2	2	2	0	0	0	0	0	0	21.0709	21.6923	21.1483							-0.687835	1.14714	-0.459302
Ankyrin 2b, neuronal	ank2b	Intracellular	0	0	0	4	4	4	5	5	2				21.5053	20.8652	20.8649	20.968	21.0517					1.70964	-0.699285	-0.700422	-0.312316	0.00238587
Vinculin b	vclb	Intracellular	5	5	5	7	6	7	5	3	2	23.12	23.3986	22.9874	23.2588	22.5264	22.8325	22.697	22.5138	21.7543	0.670286	1.23213	0.402803	0.95026	-0.526811	0.0905093	-0.182812	-0.552352	-2.08401
Obscurin, cytoskeletal calmodulin and titin-interacting RhoGEF b (Fragment)	obscnb	Intracellular	0	0	0	10	10	10	11	11	10				23.7369	23.7037	23.1124	23.6253	23.9469	23.4184				0.504265	0.389825	-1.64869	0.119784	1.22838	-0.593568
Elongation factor 1-gamma	eef1g	Intracellular	2	2	2	1	0	2	1	0	0	22.0108	22.2089	22.2819							-1.11493	0.297281	0.81765
Histone H3;Histone H3.3;Histone H3.2	zgc:113983;h3f3b.1;zgc:173552;zgc:113984;si:dkey-23a13.21;si:dkey-108k21.24;h3f3a more;zgc:113984 more;zgc:158701	Intracellular	5	4	2	2	2	2	4	3	4	24.4494	24.356	24.3735	22.5533	23.0801	23.1332	23.7416	24.4065	23.5205	1.01195	0.879682	0.904462	-1.67351	-0.927415	-0.852178	0.00947652	0.95121	-0.303679
Histone H2B;Histone H2B 1/2;Histone H2B 3	si:dkey-261m9.6;si:dkey-261m9.19;si:ch211-113a14.22;ano9a;zgc:173585;si:ch211-113a14.15;zgc:171759;LOC570661;zgc:173587;zgc:114046;si:dkey-23a13.22;si:dkey-108k21.11;hist1h2ba;si:ch211-113a14.11;zgc:112234 more;hist2h2l	Intracellular	5	5	5	4	4	4	5	5	4	27.891	27.734	28.0964	26.0155	26.7563	26.707	27.3361	27.6975	27.2777	0.909137	0.675765	1.21424	-1.87713	-0.77655	-0.849821	0.0847464	0.62161	-0.00199036
Delta-1-pyrroline-5-carboxylate dehydrogenase, mitochondrial	aldh4a1	Intracellular	3	4	4	3	3	3	3	3	1	22.952	23.0563	23.078	21.8768	22.5481	22.1473	22.1455	22.1807		0.952183	1.17099	1.21669	-1.30336	0.104932	-0.735867	-0.739648	-0.665922
Plastin-2	lcp1	Intracellular	2	1	0	1	1	1	1	1	1	21.0785
Heterochromatin protein 1,-binding protein 3	hp1bp3	Intracellular	2	2	2	1	1	1	2	2	2	21.1231	21.4357	21.4903				21.3556	22.2132	21.4334	-1.04538	-0.197606	-0.0495456				-0.414838	1.91105	-0.20368
Dynamin-1-like protein	dnm1l	Intracellular	2	1	1	1	0	1	1	0	0	21.6355
Tight junction protein 1b	tjp1b	Intracellular	0	1	0	3	1	1	3	2	2							20.5736	20.0921	19.53							0.973264	0.0514829	-1.02475
Myosin-binding protein C, cardiac	mybpc3	Intracellular	34	32	31	38	36	36	40	35	36	27.6337	27.7349	27.62	27.7125	28.0763	27.8469	27.5631	28.0139	27.8856	-0.855632	-0.292502	-0.931949	-0.417112	1.60783	0.331076	-1.24832	1.26028	0.546337
Carbonic anhydrase VI	ca6	Intracellular	1	1	1	1	1	1	1	1	1			20.7867
Si:dkey-164f24.2	si:dkey-164f24.2	Intracellular	0	1	1	2	1	2	0	0	0						20.0637
Eukaryotic translation elongation factor 2b;Eukaryotic translation elongation factor 2,-like 2	eef2b;eef2l2	Intracellular	5	5	6	5	4	4	6	5	4	23.1036	22.8983	22.7437	22.5622	22.1223	22.3305	22.3739	22.2243	22.6853	1.66532	1.03589	0.561939	0.00526065	-1.34337	-0.705143	-0.571964	-1.03069	0.382762
Gelsolin a	gsna	Intracellular	3	3	3	2	2	1	2	2	2	21.1856	21.2154	21.4269	20.4229	21.2897		19.9938	20.4992	20.116	0.72787	0.779814	1.14911	-0.603772	0.909647		-1.35278	-0.470472	-1.13942
Clathrin heavy chain	cltcb;cltca	Intracellular	3	3	3	4	4	4	2	2	1	21.5764	21.6904	21.7571	21.8673	21.8031	21.6985	21.6539	21.3621		-0.641498	0.0922053	0.521174	1.23041	0.817697	0.144194	-0.143164	-2.02102
Plakophilin 3b	pkp3b	Intracellular	2	2	2	7	4	4	7	7	5	21.8713	22.5398	22.029	23.3086	22.0702	22.7713	23.2974	23.536	22.1015	-1.1594	-0.115729	-0.91315	1.08456	-0.848864	0.245711	1.06715	1.43966	-0.799935
Apolipoprotein Bb, tandem duplicate 2	apobb.2	Intracellular	5	0	1	0	0	0	0	0	0	21.9127
Chloride intracellular channel 6	clic6	Intracellular	1	1	1	0	0	0	0	0	0			20.9973
Leucine zipper putative tumor suppressor 2 homolog	lzts2a;LZTS2	Intracellular	1	1	1	0	0	0	0	1	0		19.1123
Small muscle protein	smpx	Intracellular	1	1	1	1	1	1	1	1	1			22.8272
Calpastatin	cast	Intracellular	4	4	4	7	5	6	5	6	5	22.7761	23.0411	22.8553	23.9854	22.9331	23.0598	23.372	23.2419	23.2104	-1.06994	-0.338629	-0.851359	2.26623	-0.636597	-0.287089	0.574073	0.215057	0.128255
Uncharacterized protein	pcca	Intracellular	13	12	11	9	11	11	10	11	10	25.3334	25.3031	25.464	24.2663	24.6298	24.6662	24.1193	24.0832	24.131	1.1762	1.12276	1.40633	-0.705124	-0.06419	-0.000147839	-0.964314	-1.02791	-0.943603
Calpain, small subunit 1 b (Fragment)	capns1b	Intracellular	1	1	1	0	0	0	0	0	0			21.1631
WD repeat domain 1	wdr1;N/A	Intracellular	2	2	1	0	0	0	0	0	0	20.634	20.9897								-0.707107	0.707107
Hephaestin-like 1a	hephl1a	Intracellular	0	0	0	2	1	2	2	1	1						20.6209
Serpin peptidase inhibitor, clade A (Alpha-1 antiproteinase, antitrypsin), member 7	serpina7	Intracellular	2	2	2	0	0	0	0	0	0			22.8667
Synemin, intermediate filament protein	synm	Intracellular	2	2	2	2	2	2	2	2	2	20.7023	21.8696	21.2975	21.5055	21.1193	21.8106	21.2028	21.3169	21.4386	-1.85735	1.42633	-0.182907	0.401998	-0.68436	1.2602	-0.449532	-0.128327	0.213957
Isocitrate dehydrogenase [NAD] subunit, mitochondrial	idh3b	Intracellular	5	5	5	2	3	3	2	3	2			20.3393
Syntrophin, beta 2	sntb2	Intracellular	0	0	0	3	0	0	1	1	0				20.9397
Alsin (Fragment)	als2a	Intracellular	0	0	1	1	0	0	1	0	0							17.5428
Carnitine O-palmitoyltransferase 2, mitochondrial	cpt2	Intracellular	2	2	2	2	2	2	2	2	1	21.8366	20.8879	21.5386	20.7824	21.6087	21.5208	21.365	21.1656		1.36218	-1.23059	0.547586	-1.51884	0.739201	0.49901	0.0732363	-0.471784
Si:dkey-108k21.21;Zgc:153405;Si:ch73-36p18.1;Si:dkey-108k21.14;Si:dkey-108k21.10;Si:dkey-108k21.21 (Fragment)	si:dkey-108k21.21;zgc:153405;si:ch73-36p18.1;si:dkey-108k21.14;si:dkey-108k21.10	Intracellular	2	1	1	0	1	1	2	2	2							21.1438	23.0263	21.5634							-0.776478	1.12838	-0.351904
Reticulon	rtn1a	Intracellular	0	0	1	0	1	1	1	0	0							21.4122
Enolase	eno1a	Intracellular	9	10	9	7	7	7	7	7	7	26.7946	26.5095	26.7642	24.8173	25.1795	25.7529	24.6838	24.8567	25.0582	1.36509	1.0387	1.33026	-0.897867	-0.483346	0.172877	-1.05066	-0.852858	-0.622196
Uncharacterized protein	pfdn5	Intracellular	1	1	1	0	0	0	0	0	0			19.1349
ATP-dependent 6-phosphofructokinase	pfkmb	Intracellular	8	8	7	6	4	7	8	8	7	23.855	24.3669	24.4133	23.9169	23.9061	24.5213	24.0718	23.8243	23.1287	-0.346632	0.873063	0.983607	-0.199171	-0.224879	1.241	0.169906	-0.419678	-2.07721
Succinyl-CoA ligase subunit beta	suclg2;SUCLG2	Intracellular	3	3	3	1	1	1	1	1	1	22.3382	22.5205	22.4708							-1.11377	0.820783	0.292984
Nexn protein (Fragment)	nexn	Intracellular	3	3	3	3	3	3	3	3	3	21.043	21.4824	21.3488	21.0993	20.627	21.1933	21.1216	21.309	20.899	-0.320087	1.39885	0.876306	-0.0998071	-1.9473	0.26778	-0.0128105	0.72034	-0.883266
Vitellogenin 2	vtg2	Intracellular	2	2	3	0	0	0	0	0	0			20.6131
Uncharacterized protein	fhl1a	Intracellular	6	6	6	2	2	2	2	2	2	24.5437	25.106	23.7569	23.0639	23.3503	23.5824	23.3624	23.6797	23.3206	1.20296	2.05718	0.00785159	-1.04489	-0.609877	-0.257225	-0.59151	-0.109481	-0.655014
Cadherin-2	cdh2	Intracellular	4	4	4	3	3	3	4	4	4	23.2987	23.6005	23.517	23.6595	23.3115	23.5605	23.4252	23.2081	22.926	-0.394198	0.913364	0.551753	1.169	-0.338717	0.739975	0.154071	-0.786611	-2.00863
Uncharacterized protein	msna	Intracellular	7	7	7	6	6	6	6	6	6	23.3113	23.2918	23.541	24.0874	23.606	23.8207	23.8874	23.9278	23.3366	-1.12282	-1.18845	-0.351352	1.48435	-0.132785	0.588233	0.8126	0.948111	-1.03789
Add3a protein	add3a	Intracellular	4	3	3	10	6	7	8	7	8	22.4595	22.7876	22.8238	24.7518	23.4506	24.0922	24.3204	24.1899	23.3277	-1.40226	-0.991002	-0.945642	1.47116	-0.159909	0.644295	0.930449	0.766853	-0.31394
Ubiquinol-cytochrome c reductase core protein I	uqcrc1	Intracellular	6	5	5	3	2	2	3	3	3	24.9189	24.6589	24.7034	24.0503	24.5892	23.9472	23.5394	23.1711	23.2664	1.25026	0.856195	0.923646	-0.0659744	0.750602	-0.222315	-0.840192	-1.39832	-1.2539
LIM domain-containing protein;LIM and senescent cell antigen-like domains 2 (Fragment)	lims1;lims2	Intracellular	1	1	1	1	1	1	1	1	1			20.1992
Keratin, type II cytoskeletal 8	krt8	Intracellular	15	16	15	18	15	15	12	11	10	25.4429	25.7865	25.6069	25.2147	24.9245	25.3897	24.9039	24.8175	24.395	0.631943	1.4122	1.00428	0.113665	-0.545227	0.51116	-0.592062	-0.788281	-1.74768
Uncharacterized protein	flna	Intracellular	3	3	3	6	5	5	8	5	5							22.9212
2,3-cyclic nucleotide 3 phosphodiesterase	cnp	Intracellular	1	1	1	1	1	1	1	1	1			21.3607
Mitogen-activated protein kinase kinase kinase 15	map3k15	Intracellular	1	0	0	0	1	0	2	0	0							20.446
Aryl hydrocarbon receptor nuclear translocator type 1b	arnt	Intracellular	0	1	0	0	0	0	0	1	0								18.5044
Actin-related protein 2/3 complex subunit 4;Uncharacterized protein	arpc4l;arpc4	Intracellular	2	2	2	0	0	0	0	0	0	20.3878	20.4069	20.5502							-0.681143	-0.466914	1.14806
Solute carrier family 2 (facilitated glucose transporter), member 1b	slc2a1b	Intracellular	3	4	4	3	3	3	4	4	4	23.3745	23.8284	23.5117	23.1128	23.2258	23.5176	23.192	23.3427	22.624	0.213804	1.57627	0.625633	-0.571907	-0.232554	0.643339	-0.333937	0.118386	-2.03904
Novel protein (Zgc:73360)	prdx6	Intracellular	4	4	4	1	1	1	1	1	0	22.9849	23.3101	23.4569							-1.1001	0.246181	0.853918
Alpha-1,4 glucan phosphorylase	pygb	Intracellular	6	7	6	3	3	3	4	4	3	21.1264	22.3383	22.0218							-1.11752	0.810491	0.307024
Tubulin beta chain;Tubulin b	zgc:55461;tubb4b;tubb5;zgc:153426;tubb2b;zgc:65894;zgc:123292;tubb2	Intracellular	8	7	7	5	6	6	7	6	4	24.9546	24.9886	24.9004	23.7858	23.8566	23.9785	23.4666	23.7811	22.9657	1.22564	1.27307	1.15008	-0.403625	-0.304859	-0.134972	-0.848475	-0.410171	-1.54668
SH3 domain-binding glutamate-rich protein (Fragment);SH3 domain-binding glutamate-rich protein;Uncharacterized protein	sh3bgr;N/A	Intracellular	2	2	2	1	1	1	1	1	1	21.2472	21.2787	21.2893							-1.11991	0.316315	0.80359
Dehydrogenase/reductase (SDR family) member 4	dhrs4	Intracellular	2	3	3	2	3	3	3	3	3	22.4689	22.527	22.5459	21.2444	21.4656	21.4393	21.1989	21.9083	21.7089	1.14616	1.25103	1.2852	-1.06484	-0.665404	-0.712877	-1.14696	0.133938	-0.226247
Piccolo presynaptic cytomatrix protein a	pcloa	Intracellular	1	2	1	0	0	0	0	0	0		21.0087
Uncharacterized protein;Si:zfos-2330d3.7;Si:ch1073-110a20.7 (Fragment);Microfibril-associated protein 4 (Fragment);Si:zfos-2330d3.3 (Fragment);Zgc:173915 (Fragment);Si:ch1073-110a20.2;Zgc:173915;Mic	zmp:0000001323;si:zfos-2330d3.7;si:ch1073-110a20.7;mfap4;si:zfos-2330d3.3;zgc:173915;si:ch1073-110a20.2;zgc:171687;si:zfos-2330d3.1;si:ch1073-110a20.1;si:ch1073-110a20.3	Intracellular	1	1	1	2	1	1	1	0	1				20.4698
Ribosomal protein L7a	rpl7a	Intracellular	3	3	3	0	0	0	3	2	2	21.4335	21.5758	21.9389				20.9128	21.6021	20.8023	0.127929	0.453661	1.28454				-1.06347	0.513732	-1.31639
Uncharacterized protein	LOC100329813	Intracellular	35	33	31	33	32	32	34	31	32	22.847	22.9514								-0.707107	0.707107
Tumor protein D52-like 2b (Fragment)	tpd52l2b	Intracellular	3	3	3	0	0	1	0	0	0	23.1534	23.1301	23.0799							0.858252	0.239868	-1.09812
Uncharacterized protein	vtg6	Intracellular	12	6	14	2	3	3	1	1	0	21.3515
Actinin, alpha 2b	actn2b	Intracellular	26	27	26	24	24	23	23	23	24	28.2624	28.1352	28.1304	27.8138	28.2535	28.1663	27.5214	27.7896	27.1623	0.919961	0.583123	0.570401	-0.267985	0.896393	0.665689	-1.04229	-0.332	-1.99329
Uncharacterized protein	dlst	Intracellular	5	5	5	3	4	3	3	3	4	24.7526	25.067	24.9082	23.66	24.3065	24.2684	23.8135	24.0945	23.7956	0.889291	1.50188	1.1924	-1.23979	0.0200343	-0.0543789	-0.940682	-0.393151	-0.975604
Glutathione peroxidase	gpx1a	Intracellular	3	4	3	0	0	0	0	0	0	23.8169	23.4353	23.3549							1.13928	-0.40675	-0.732529
Ribosomal protein L23a	rpl23a	Intracellular	1	2	2	1	1	1	2	2	2		22.7668	22.5742				21.5959	22.4131	21.5181		1.02744	0.693926				-1.00072	0.414836	-1.13548
Jup protein	jupa	Intracellular	1	1	1	1	1	1	1	1	1			20.6608
LIM domain binding 3a	ldb3a	Intracellular	5	5	5	5	4	6	7	7	7	24.2401	24.3061	24.3766	23.8539	24.072	24.1384	23.9347	24.5557	23.8719	0.37354	0.647126	0.938999	-1.2267	-0.322814	-0.0479177	-0.891678	1.68131	-1.15186
ATP-dependent 6-phosphofructokinase	pfkpb	Intracellular	5	5	5	4	3	4	4	5	4	23.946	23.451	23.7816	23.2179	23.1853	23.6406	23.252	23.4991	22.7485	1.47819	0.103921	1.02167	-0.54323	-0.63374	0.630428	-0.448541	0.237535	-1.84623
Xin actin-binding repeat-containing protein 1	xirp1	Intracellular	1	1	1	4	1	1	2	2	1				21.1895			21.2924	21.25					-1.05303			0.936819	0.116209
MICOS complex subunit	apool	Intracellular	0	1	0	1	0	1	0	0	0		20.6304
Uncharacterized protein;Ube2n protein;Ubiquitin-conjugating enzyme E2N-like	ube2na;ube2nb	Intracellular	2	1	1	0	0	0	0	0	0	21.588
LOC792190 protein	mccc1	Intracellular	4	4	4	3	3	3	2	2	2	23.7366	23.8287	23.7093	22.6641	23.1245	22.8777	22.7137	22.8946	22.9812	1.22577	1.42518	1.1667	-1.09462	-0.0985265	-0.632501	-0.987428	-0.596018	-0.408561
Uncharacterized protein	hnrnpa0a	Intracellular	1	1	1	0	0	0	0	0	0			20.1403
Heterogeneous nuclear ribonucleoprotein D	hnrnpd	Intracellular	2	2	2	0	0	0	0	1	0			21.662
Zgc:153867;Myosin light chain alkali, smooth-muscle isoform;Uncharacterized protein;Zgc:153867 protein (Fragment);Zgc:153867 (Fragment);Myosin, light chain 6, alka	zgc:153867;MLC3SM;myl6	Intracellular	5	5	5	2	2	2	2	2	2	22.5225	22.4511	22.6424							-0.167678	-0.905561	1.07324
Periaxin	prx	Intracellular	0	0	0	4	2	3	3	2	2				21.6787	20.6871	21.7394	21.9193	21.6156	21.0364				0.487773	-1.59189	0.61521	0.99245	0.35558	-0.859125
Uncharacterized protein	psme1	Intracellular	3	3	3	0	0	0	0	0	0	22.6161	22.52	22.3654							0.9138	0.154432	-1.06823
Myosin, heavy chain 9b, non-muscle (Fragment);Myosin, heavy chain 9b, non-muscle;Myosin, heavy chain 9a, non-muscle (Fragment);Smooth muscle myosin heavy chain;Myosin, heavy chain 11a, smooth muscle	myh9b;myh9a;myh11a	Intracellular	6	6	7	5	6	6	5	5	4	23.0043	23.1908	23.4605	22.4995	22.928	23.0735	22.5128	22.8288	22.4773	0.34587	0.892213	1.68193	-1.13224	0.122434	0.548518	-1.09351	-0.167853	-1.19736
Mediator complex subunit 14	med14	Intracellular	1	0	0	1	0	1	0	0	0						19.8521
Setb protein;SET nuclear proto-oncogene a;Myeloid leukemia-associated SET translocation protein;SET nuclear proto-oncogene b	setb;seta	Intracellular	2	2	1	0	0	0	0	0	0	21.6411	22.2309								-0.707107	0.707107
Leucine-rich repeat kinase 1	lrrk1	Intracellular	0	1	0	0	0	1	0	0	1									22.6093
Si:ch73-21k16.5	si:ch73-21k16.5	Intracellular	0	0	0	0	0	0	1	1	2									22.127
Cytochrome c oxidase subunit VIIb	cox7b	Intracellular	0	0	0	1	1	1	0	0	0						18.8626
Sorting and assembly machinery component 50 homolog B	samm50l;samm50b	Intracellular	1	3	2	2	2	2	3	3	3				21.7755	22.2071	22.036	22.0503	22.3995	21.9009				-1.2956	0.659178	-0.115712	-0.0508563	1.53033	-0.727345
NADH dehydrogenase (Ubiquinone) 1 alpha subcomplex 4, like	ndufa4l	Intracellular	1	1	1	1	1	1	1	1	1			24.0939
Myosin heavy chain 7-like	myh7l	Intracellular	95	88	90	89	92	89	94	92	91	32.6708	32.6829	32.5724	32.9706	33.4752	33.1404	32.7951	33.3073	32.9364	-0.908533	-0.8691	-1.22865	0.0665872	1.70782	0.618826	-0.504134	1.16168	-0.0444899
ArfGAP with SH3 domain, ankyrin repeat and PH domain 1b	asap1b	Intracellular	0	1	1	0	0	0	1	0	0							20.2745
Semaphorin-3aa	sema3aa	Intracellular	0	0	0	0	0	1	1	0	0						21.3492
Transitional endoplasmic reticulum ATPase	vcp	Intracellular	5	5	5	2	2	2	2	2	2	22.5992	22.5367	22.417	21.1284	21.7659	21.7755	21.0257	21.1923	21.3082	1.34225	1.24346	1.0543	-0.982239	0.0253605	0.040527	-1.14454	-0.881167	-0.697947
Uncharacterized protein;Vitellogenin 4;Vitellogenin 7;Vtg7 protein	vtg7;vtg4	Intracellular	7	3	8	2	3	3	1	1	0			20.8558
40S ribosomal protein S30	faua;faub	Intracellular	0	0	0	1	1	1	1	1	1						21.5019
Hypoxanthine phosphoribosyltransferase	hprt1	Intracellular	2	2	2	0	0	0	0	0	0	21.6473	21.7368	22.0622							-0.770054	-0.360133	1.13019
NADH-cytochrome b5 reductase	cyb5r1	Intracellular	4	4	3	3	3	3	4	4	3	22.294	22.4007	22.1078	21.7226	21.6644	21.8223	21.9068	21.6266	21.9539	1.27465	1.66334	0.595765	-0.808361	-1.02031	-0.44481	-0.13691	-1.15816	0.0347968
Formin homology 2 domain containing 3a	fhod3a	Intracellular	0	1	1	1	0	0	1	1	0		19.838
Branched chain keto acid dehydrogenase E1, beta polypeptide	bckdhb	Intracellular	1	2	1	1	1	1	1	1	1			22.3442
Phospholipase A1 member A	popdc2	Intracellular	3	3	3	4	4	4	4	4	4	23.0739	23.065	22.8213	24.639	23.2768	23.8266	24.1092	23.7367	23.4335	-0.827099	-0.842302	-1.26252	1.87157	-0.477163	0.470727	0.958101	0.315678	-0.206991
Adenylosuccinate lyase	adsl	Intracellular	2	2	2	0	0	0	0	0	0		22.2541	22.3762								-0.707107	0.707107
Calcium-transporting ATPase	atp2a1l	Intracellular	5	5	5	5	5	5	6	6	4						22.2567
ADAMTS15;ADAM metallopeptidase with thrombospondin type 1 motif, 15a;Uncharacterized protein;ADAM metallopeptidase with thrombospondin type 1 motif, 15b;Uncharacterized pro	adamts15a;adamts15b;LOC100002059	Intracellular	0	0	0	0	1	1	1	1	1						19.129
Zgc:153935 (Fragment)	zgc:153935	Intracellular	1	1	1	1	1	1	1	1	1			20.7329
Ankyrin 3b;Uncharacterized protein	ank3b;ank3a	Intracellular	4	4	4	12	10	10	12	11	10	23.2353	23.6137	23.3181	25.1745	23.9585	24.6161	24.6427	24.642	24.0286	-1.34025	-0.777591	-1.21714	1.54342	-0.26491	0.712961	0.752639	0.751492	-0.16062
INO80 complex subunit D-B	ndufs1;ino80db	Intracellular	17	15	12	9	10	11	8	8	8	25.5911	25.1574	24.7255	24.1678	24.7061	24.8961	23.7923	24.2986	24.3619	1.75494	0.960537	0.169513	-0.852104	0.133935	0.481971	-1.53974	-0.612462	-0.496585
Trinucleotide repeat containing 6C1	tnrc6c1	Intracellular	1	2	2	1	0	0	1	1	1			25.2633
Complement component 4	c4	Intracellular	2	2	2	2	2	1	4	2	3							21.5873		21.0947							0.707107		-0.707107
Calmodulin	calm3a;calm1a more;calm2a	Intracellular	2	2	2	2	2	2	1	0	1	25.7678	25.9053	26.0006	22.4634	22.7141	23.0628				0.835368	0.914617	0.96957	-1.0699	-0.925342	-0.724314
Zgc:63523	palm1b	Intracellular	1	0	0	6	4	4	4	3	5				24.6577	23.3934	24.4246	24.4481	24.1728	24.6446				0.775946	-1.89341	0.283814	0.333319	-0.247869	0.748202
NADH dehydrogenase (ubiquinone) 1 alpha subcomplex, 9b	ndufa9b	Intracellular	2	2	2	0	2	2	1	2	2			20.9029
Carnitine palmitoyltransferase 1Ab (liver)	cpt1ab	Intracellular	8	9	8	5	8	9	7	8	7	25.1487	25.0592	25.1547	24.9682	25.5395	25.4364	25.1374	25.4203	24.8555	-0.185213	-0.576007	-0.158856	-0.972872	1.52092	1.07081	-0.234506	1.00066	-1.46494
Glutathione peroxidase	gpx4b	Intracellular	2	1	1	0	0	0	0	0	0			19.8072
Adenylate kinase isoenzyme 1	ak1	Intracellular	6	5	5	5	5	5	4	5	5	25.5777	25.2575	25.4893	23.021	23.3149	23.9012	23.1764	23.5377	23.1331	1.41731	1.12107	1.3355	-0.9475	-0.675664	-0.13337	-0.803827	-0.469652	-0.843865
Solute carrier family 25 (mitochondrial carrier	slc25a3b	Intracellular	7	7	5	7	6	6	8	7	4	24.9681	24.5703	24.8866	23.6851	24.9369	24.3788	24.5129	24.883	24.1584	0.963927	0.0394859	0.774597	-2.01789	0.891436	-0.405609	-0.0940935	0.766047	-0.917895
Aldo-keto reductase family 7, member A3 (aflatoxin aldehyde reductase)	akr7a3	Intracellular	1	1	1	0	0	0	0	0	0			20.8354
Vinculin a	vcla	Intracellular	4	4	4	6	5	6	5	4	2			20.2832
Anion exchange protein	slc4a1a	Intracellular	6	5	5	0	1	1	0	0	0	24.2659	22.8772	23.0076							1.15052	-0.660278	-0.490242
Malate dehydrogenase	mdh1aa	Intracellular	6	7	7	4	6	5	5	5	6	27.1098	27.0212	27.116	23.9299	25.0219	24.9078	24.2515	24.5755	24.7276	1.31129	1.24304	1.31611	-1.13724	-0.296391	-0.384229	-0.889534	-0.640062	-0.522981
Isochorismatase domain-containing protein 2, mitochondrial	isoc2	Intracellular	2	2	2	0	0	0	1	1	0	21.204	20.7848	20.854							1.14092	-0.724477	-0.416447
CD99 molecule	cd99	Intracellular	1	1	1	0	1	0	0	0	0			19.8697
Zgc:154046	zgc:154046	Intracellular	5	4	6	4	5	5	7	7	7	23.547	23.7383	23.7263	22.6383	23.2808	22.9303	22.8867	23.0663	22.7764	0.893939	1.35583	1.32684	-1.29997	0.251283	-0.594793	-0.700257	-0.266519	-0.96636
adducin 1 (Alpha)	add1	Intracellular	2	2	2	4	4	5	4	4	4		22.2149	21.9476	23.5878	22.4503	23.1008	23.1689	23.2558	22.597		-1.00693	-1.47454	1.39523	-0.595004	0.543095	0.66227	0.814288	-0.338412
Microsomal glutathione S-transferase	mgst3b	Intracellular	1	1	1	0	0	0	0	0	0			20.5914
Y box binding protein 1	ybx1	Intracellular	1	1	1	0	0	0	0	0	0			20.3119
Serine/threonine-protein kinase TOR	mtor	Intracellular	0	0	1	1	1	0	1	0	0				21.3537
Zgc:158297	sgo1	Intracellular	1	1	1	0	1	1	1	1	1			21.8646
Sideroflexin	sfxn3	Intracellular	3	3	3	2	2	2	2	2	2	22.999	22.9328	23.0932	21.9867	21.9481	22.3656	22.4633	22.4573	21.7818	1.14108	1.00405	1.33605	-0.953471	-1.03333	-0.169592	0.0326001	0.0201848	-1.37757
ATP synthase membrane subunit eb	atp5meb	Intracellular	3	3	3	3	3	3	3	3	3	25.1496	25.6052	25.3819	27.0663	27.1187	26.8811	26.8355	26.8241	26.3552	-1.56282	-0.973348	-1.26229	0.917072	0.984895	0.677454	0.618386	0.603676	-0.00302823
Apoptosis-inducing factor, mitochondrion-associated 1	aifm1	Intracellular	7	7	5	6	6	7	7	6	6	24.729	24.2525	24.8249	24.0363	24.4307	24.4396	23.8386	23.7155	23.8739	1.23294	0.0366462	1.47378	-0.506033	0.484088	0.506282	-1.00254	-1.31135	-0.913815
Creatine kinase, muscle a	ckma	Intracellular	12	12	12	7	7	8	8	8	8	27.7487	27.8669	27.7394	25.2695	25.6684	25.8044	25.3203	25.6279	25.7581	1.28317	1.38867	1.2748	-0.930316	-0.574158	-0.452755	-0.884979	-0.610335	-0.494097
Methylcrotonoyl-Coenzyme A carboxylase 2 (Beta)	mccc2	Intracellular	4	4	4	2	3	3	4	3	4	23.4251	23.5896	23.6246	22.2338	22.8302	22.6385	22.3305	22.5672	22.5238	1.03627	1.33925	1.40373	-1.15842	-0.0596873	-0.412778	-0.980133	-0.544194	-0.624032
Calcium-binding mitochondrial carrier protein SCaMC-2-B	slc25a25b;slc25a23b	Intracellular	1	1	1	0	0	0	1	1	1									21.4808
Carnitine O-acetyltransferase a	crata	Intracellular	3	3	3	2	3	3	4	4	3							20.3277	20.8852								-0.707107	0.707107
Acyl-Coenzyme A dehydrogenase, C-4 to C-12 straight chain	acadm	Intracellular	7	7	7	5	6	5	5	5	5	24.6875	24.3063	24.3815	22.6581	23.3724	23.2448	23.2536	23.203	23.1458	1.59348	1.0432	1.15175	-1.33608	-0.305014	-0.489217	-0.476433	-0.549545	-0.632128
Hydroxyacyl-CoA dehydrogenase trifunctional multienzyme complex subunit alpha b	hadhab	Intracellular	15	15	15	12	13	13	15	15	16	25.6826	25.4228	25.6714	24.8291	25.6078	25.4233	25.0314	25.1847	25.0922	1.15828	0.311316	1.12165	-1.62376	0.914404	0.313093	-0.964333	-0.464611	-0.766042
Tubulointerstitial nephritis antigen-like 1	tinagl1	Intracellular	0	0	0	0	0	0	1	1	1									20.8811
Im:7147183 protein (Fragment)	ehd4	Intracellular	2	3	3	2	1	1	0	0	0			21.8831
Dci protein (Fragment)	eci1	Intracellular	6	6	6	2	3	3	4	4	4	25.1701	24.8861	25.0948	23.047	23.4371	23.9653	23.6233	23.4435	23.5292	1.41773	1.0671	1.32471	-1.20355	-0.721982	-0.0697576	-0.492031	-0.714001	-0.60822
Novel protein similar to vertebrate pentaxin-related	ptx3a	Intracellular	0	0	0	5	4	4	5	4	5				25.1713	23.4094	24.1081	24.688	23.4511	25.3847				0.944736	-1.1293	-0.306881	0.375788	-1.08017	1.19583
Zgc:110380	histh1l	Intracellular	2	1	2	1	2	2	2	3	2	21.2757		21.2029		21.484	21.9805	20.4818	22.5429	21.1446	-0.256742		-0.367328		0.0598739	0.814234	-1.46294	1.66872	-0.455815
Histone H4	zgc:153409;hist1h4l;si:dkey-108k21.18;zgc:163040;zgc:154164	Intracellular	6	5	5	4	4	4	4	4	4	28.7002	28.5154	28.6981	26.4884	27.2437	27.4332	27.3515	27.9251	26.9265	1.24554	1.01589	1.24295	-1.50334	-0.564602	-0.329156	-0.430619	0.282205	-0.958878
Acadl protein	acadl	Intracellular	2	2	2	1	1	1	1	1	1	22.4358	22.405	22.4351							0.59677	-1.15448	0.55771
AarF domain-containing protein kinase 4	coq8b	Intracellular	2	1	1	0	0	0	0	0	0	19.7208
Terpene cyclase/mutase family member	lss	Intracellular	0	0	0	0	0	0	1	0	0							21.974
Serpin peptidase inhibitor, clade A (alpha-1 antiproteinase, antitrypsin), member 10a	serpina10a	Intracellular	2	2	2	0	1	1	0	1	1	24.5552	25.1526	24.4161							-0.390413	1.13631	-0.745901
Zgc:162918 protein	acadsb	Intracellular	3	3	3	0	0	0	0	0	0	22.3889	22.0798	22.2362							0.996108	-1.00385	0.00773952
Zgc:162944	zgc:162944	Intracellular	4	4	4	1	1	1	1	1	0	24.3115	24.2497	24.4413							-0.232245	-0.863442	1.09569
Sulfurtransferase	zgc:162544	Intracellular	1	1	1	0	0	0	0	0	0			20.5604
Malic enzyme	me3	Intracellular	3	4	4	2	2	2	2	2	2	23.2272	23.0359	23.1816	21.8101	21.9731	22.3253	21.5193	21.7621	21.7436	1.37728	1.0971	1.31041	-0.697394	-0.458721	0.0567978	-1.12316	-0.767591	-0.794724
Heat shock protein, alpha-crystallin-related, 1	hspb1	Intracellular	6	6	6	3	3	3	4	4	4	25.9266	26.1095	26.1737	24.0317	24.9021	24.8126	24.886	24.9321	24.244	1.03692	1.27007	1.35192	-1.37853	-0.268969	-0.383119	-0.289613	-0.230774	-1.1079
Methylmalonyl CoA mutase	mut	Intracellular	7	8	7	5	5	5	4	4	4	24.0504	23.8468	23.9785	22.6648	23.0422	23.2314	22.8235	22.9373	22.73	1.43146	1.06451	1.30184	-1.06562	-0.385459	-0.0444756	-0.779658	-0.57448	-0.948123
Succinate dehydrogenase [ubiquinone] iron-sulfur subunit, mitochondrial	sdhb	Intracellular	6	6	5	5	5	5	4	4	4	24.2551	24.189	24.3142	22.7323	23.406	23.2922	22.8946	22.9337	22.5853	1.243	1.14695	1.32891	-0.971299	0.00834902	-0.157115	-0.735289	-0.678491	-1.18502
Endothelial differentiation-related factor 1 homolog	edf1	Intracellular	0	0	0	1	0	0	0	0	0				20.3948
Malic enzyme	me2	Intracellular	2	3	2	2	3	2	2	2	2	23.0502	23.0566	22.9151	21.5565	22.0364	21.8741	22.0764	21.8979	21.736	1.3575	1.36822	1.12993	-1.15876	-0.350222	-0.623688	-0.28297	-0.583681	-0.856335
2-methoxy-6-polyprenyl-1,4-benzoquinol methylase, mitochondrial	coq5	Intracellular	1	1	1	0	0	0	0	0	0			19.5921
UMP-CMP kinase	cmpk	Intracellular	2	2	2	0	0	0	0	0	0		20.7548	20.6379								0.707107	-0.707107
Titin a;Novel protein similar to human titin (TTN) (Fragment)	ttn.2;dZ258D18.1-001	Intracellular	206	214	214	633	614	585	705	679	663	29.0917	29.6091	29.4019	31.9535	31.8728	31.431	31.9815	31.9447	31.9273	-1.53358	-1.12285	-1.28731	0.737987	0.673998	0.323257	0.760213	0.731027	0.717258
Caveolae-associated protein 1b	cavin1b	Intracellular	4	4	4	5	3	5	4	4	4	22.4821	23.3369	23.2791	24.3283	22.4649	23.5818	23.2964	23.6772	21.999	-0.940413	0.244265	0.164179	1.6183	-0.964206	0.583633	0.188194	0.715952	-1.6099
NDRG family member 4	ndrg4	Intracellular	3	4	3	4	2	3	3	1	2	23.5279	23.6228	23.3992	23.8224	22.0572	23.2548	23.2339		22.3569	0.591053	0.743196	0.384688	1.06339	-1.76783	0.153018	0.11958		-1.28709
Adenylyl cyclase-associated protein	cap1	Intracellular	1	1	1	0	0	1	1	0	1						19.8918
Zgc:171927 protein;RAB1B, member RAS oncogene family b;Zgc:86773;ZRAB1B, member RAS oncogene family a;RAB1A, member RAS oncogene family;RAB1A, member RAS oncogene family a;Zgc:171927	zgc:171927;rab1bb;rab1ba;rab1ab;rab1aa	Intracellular	2	2	2	0	0	0	0	0	0	22.5506	22.7994	22.8346							-1.14719	0.459732	0.687459
Electron transfer flavoprotein subunit beta	etfb	Intracellular	5	5	4	4	3	4	2	2	2	24.8497	25.0551	24.7986	22.8669	23.9687	23.7243	22.9234	23.2968	23.1269	1.15602	1.39251	1.09726	-1.12687	0.141713	-0.139637	-1.06173	-0.631811	-0.827453
Cytochrome b-c1 complex subunit Rieske, mitochondrial	uqcrfs1	Intracellular	5	5	5	4	4	4	4	4	4	25.1442	25.262	25.1088	24.0766	24.463	24.4826	24.671	25.1029	24.5526	0.938634	1.22844	0.851726	-1.68766	-0.737206	-0.688885	-0.225434	0.836983	-0.516605
Hadha protein	hadhaa	Intracellular	18	16	15	11	12	12	13	13	13	26.1153	26.0183	26.1761	25.4139	26.0067	25.9294	25.6447	25.957	25.5964	0.932895	0.559331	1.16724	-1.76864	0.514509	0.217137	-0.879805	0.323161	-1.06583
ATP synthase membrane subunit ea;Uncharacterized protein;Zgc:171957 protein	atp5mea;atp5meb;zgc:171957	Intracellular	3	3	3	3	3	3	3	3	3			21.0873
40S ribosomal protein S6	rps6	Intracellular	1	1	1	1	1	1	1	1	1			22.3213
Calcium channel, voltage-dependent, R type, alpha 1E subunit b	cacna1eb	Intracellular	1	1	1	0	0	0	0	0	0			22.3502
Glucose-6-phosphate isomerase	gpib	Intracellular	6	6	6	2	2	2	1	2	2	24.0517	24.1788	24.9295	20.5753	21.7541	22.0605		21.5955	20.8957	0.939346	1.01657	1.47255	-1.17213	-0.456171	-0.270092		-0.552524	-0.977543
FXYD domain-containing ion transport regulator	fxyd1	Intracellular	0	0	0	1	1	1	1	1	1						22.0608
Cytochrome c oxidase subunit Vb 2	cox5b2	Intracellular	4	4	4	3	3	3	4	4	4	25.6038	25.9458	25.7521	24.9542	26.1019	25.1531	25.8826	26.3983	25.3631	-0.1726	0.564574	0.146959	-1.57298	0.901243	-1.14421	0.428488	1.54018	-0.691653
Ndufa9 protein (Fragment)	ndufa9a	Intracellular	6	4	4	3	4	5	3	4	4	23.7664	23.2988	22.8912	21.8481	22.6047	22.9685	22.1786	22.9787	22.4621	1.70498	0.898832	0.196147	-1.60231	-0.297816	0.32936	-1.03255	0.346996	-0.543633
60S ribosomal protein L14	rpl14	Intracellular	1	1	1	0	0	0	2	2	2							20.4209	21.2448	20.4216							-0.578106	1.1547	-0.576594
Cardiac troponin T	tnnt2a	Intracellular	4	4	4	5	5	5	5	5	5	26.2237	26.1537	26.0971	24.637	25.0706	25.1788	25.5489	25.7559	25.3879	1.21247	1.08425	0.980653	-1.69275	-0.898857	-0.70077	-0.0231421	0.355936	-0.317781
NADH dehydrogenase (Ubiquinone) 1 beta subcomplex 5	ndufb5	Intracellular	2	2	2	0	0	2	0	0	0	22.1622	21.5013	21.1055							1.07245	-0.165566	-0.906884
Annexin	anxa3b	Intracellular	3	3	2	0	0	0	0	0	0	21.7286	21.1757	20.8025							1.05807	-0.128567	-0.929499
Voltage-dependent anion channel 3	vdac3	Intracellular	9	9	8	9	9	8	9	10	9	26.3167	26.4412	26.3692	26.1372	26.7457	26.6126	27.0009	27.5289	26.5856	-0.765502	-0.46862	-0.640227	-1.19375	0.258091	-0.0595685	0.866862	2.12662	-0.123904
Creatine kinase, mitochondrial 2 (Sarcomeric)	ckmt2b	Intracellular	11	9	10	9	9	9	11	10	10	27.4421	27.2348	27.3818	26.3278	27.0208	27.0136	26.8482	27.1695	26.6338	1.20718	0.63072	1.03956	-1.89205	0.0355848	0.0154959	-0.444681	0.449077	-1.04089
Prdx3 protein	prdx3	Intracellular	2	2	3	2	3	2	2	2	2	24.3169	24.082	24.1985	23.5608	23.9044	23.7682	23.8016	23.8962	23.9388	1.63242	0.61263	1.11843	-1.64929	-0.158242	-0.749174	-0.604049	-0.193837	-0.00889233
Pentaxin	crp3	Intracellular	5	4	4	0	0	0	0	0	0	24.7868	22.9914	23.905							0.994049	-1.00585	0.0117974
Ndufb9 protein	ndufb9	Intracellular	3	3	3	2	2	2	1	1	1	22.7219	21.5689	21.5972	20.1672	21.1549	21.7075				1.48865	0.0995971	0.133677	-1.58923	-0.399276	0.266578
Armadillo repeat-containing protein 1	armc1	Intracellular	1	1	1	0	0	0	0	0	0			20.8763
Annexin	anxa6	Intracellular	6	7	7	19	19	17	17	17	15	24.9879	25.0521	24.898	26.1424	26.0679	26.2548	25.9394	25.8941	24.8156	-0.95033	-0.843882	-1.0993	0.962907	0.839379	1.14915	0.626487	0.551462	-1.23588
Si:ch211-239j9.2 protein	cox6c	Intracellular	2	2	2	2	2	2	3	2	2	25.71	25.9931	25.6308	25.0481	25.7487	25.5879	25.9764	25.6688	24.3549	0.358996	0.906524	0.205841	-0.920785	0.433967	0.123005	0.8743	0.279393	-2.26124
Actin, cytoplasmic 2;Actin, cytoplasmic 2, N-terminally processed	actb2;actbb;actb1	Intracellular	17	15	15	13	15	14	14	13	12	20.842
ATP synthase subunit beta	atp5f1b;zgc:163069	Intracellular	24	23	23	21	22	23	23	22	24	30.629	30.2754	30.2645	29.2133	29.6611	29.8049	29.4791	29.4176	29.1969	1.67476	0.984389	0.963065	-1.08967	-0.215116	0.0655259	-0.570621	-0.690753	-1.12158
Mitochondrial ribosomal protein S36	mrps36	Intracellular	1	1	1	1	1	1	1	1	1			22.1992
Calcium-transporting ATPase	atp2a2a	Intracellular	16	14	14	15	14	15	19	16	15	26.8115	27.0554	26.742	26.4346	26.9519	26.8913	26.3541	26.8129	26.3798	0.370768	1.30599	0.104202	-1.07487	0.90928	0.67688	-1.38332	0.375933	-1.28487
Prkar2aa protein	prkar2aa	Intracellular	2	2	2	0	0	0	0	0	0	20.3425	20.4954	20.3904							-0.855851	1.09922	-0.243371
AFG3-like AAA ATPase 2;Si:ch1073-174d20.2	afg3l2;si:ch1073-174d20.2	Intracellular	1	2	2	0	0	0	0	0	0		21.1448	21.2871								-0.707107	0.707107
Catenin (Cadherin-associated protein), alpha	ctnna1	Intracellular	8	7	7	12	8	10	8	8	6	23.0317	23.2654	23.3204	23.9863	22.9737	23.6187	23.5635	23.4475	22.7491	-0.786264	-0.167062	-0.0213001	1.74262	-0.93977	0.76888	0.622513	0.31515	-1.53477
Acyl-CoA synthetase long-chain family member 1	acsl1a	Intracellular	3	2	2	1	1	1	4	2	2							20.5208
Acetyl-coenzyme A synthetase	acss1	Intracellular	4	4	5	1	1	2	2	2	1	22.0987	22.0654	22.29			22.0831		21.4507		0.317178	0.212526	0.917051			0.268261		-1.71502
Cardiac myosin light chain-1	cmlc1	Intracellular	12	10	11	9	10	10	11	9	9	30.2036	30.4914	30.5103	28.0241	28.9415	28.8075	28.6192	28.3543	28.9059	1.05597	1.36074	1.38075	-1.25204	-0.280579	-0.422456	-0.621835	-0.902284	-0.318261
Si:ch211-103n10.5	si:ch211-103n10.5	Intracellular	2	2	1	0	0	0	0	2	0		20.8967
Acetyl-CoA acyltransferase 2	acaa2	Intracellular	10	10	9	9	9	9	9	9	9	25.532	24.8705	25.6041	24.238	24.6456	24.7304	24.6895	24.4481	24.5631	1.54855	0.122789	1.70391	-1.24012	-0.361829	-0.178961	-0.267212	-0.787472	-0.539654
3-hydroxyisobutyryl-CoA hydrolase, mitochondrial	hibch	Intracellular	1	1	1	0	0	0	0	0	0			20.5415
Coiled-coil domain-containing 141	ccdc141	Intracellular	0	0	0	8	6	6	6	4	3				23.9169	22.2206	22.2941	23.3098	22.2885	21.7254				1.58111	-0.496357	-0.40632	0.837605	-0.413171	-1.10287
NADH dehydrogenase [ubiquinone] 1 alpha subcomplex subunit 10, mitochondrial	ndufa10	Intracellular	6	5	4	2	2	3	4	4	3	24.0749	23.7176	23.5236	22.4951	23.0312	23.5042	21.9601	22.6425	22.4342	1.46578	0.958518	0.682996	-0.777414	-0.0161513	0.655462	-1.53716	-0.568087	-0.863943
LIM domain 7a	lmo7a	Intracellular	1	2	2	5	3	3	6	5	4				23.3222	21.4828	22.6311	22.6865	22.46	21.4746				1.34079	-1.17749	0.394667	0.470393	0.160354	-1.18871
Keratin 15	krt15	Intracellular	3	2	3	2	2	1	0	0	0				21.1341	20.7418								0.707107	-0.707107
Helicase (DNA) B	helb	Intracellular	3	2	1	2	2	2	2	1	1	23.7693	24.1197		23.2932	23.9587	23.4435				0.151705	1.16551		-1.22604	0.699816	-0.790982
Propionyl-CoA carboxylase subunit beta	pccb	Intracellular	8	9	10	8	6	7	11	11	10	25.3331	25.0859	25.2579	24.0177	24.3305	24.3409	24.166	24.252	23.9735	1.48711	1.03012	1.3481	-0.944431	-0.366253	-0.346982	-0.67027	-0.511328	-1.02606
40S ribosomal protein SA	rpsa	Intracellular	5	5	5	2	2	2	3	2	2	22.3853	22.1584	22.4733	22.4387	22.1418	22.5333	22.2811	21.9338	21.9008	0.587332	-0.394861	0.96807	0.818614	-0.466645	1.22792	0.136206	-1.36682	-1.50982
Fructose-bisphosphate aldolase	aldocb	Intracellular	9	10	9	1	1	1	0	0	0	24.9815	25.1509	24.918							-0.293144	1.11381	-0.820667
Succinate dehydrogenase [ubiquinone] flavoprotein subunit, mitochondrial	sdha	Intracellular	6	5	5	4	6	6	5	6	6	24.0068	23.4895	23.7118	23.0143	23.414	23.5586	23.1983	23.2651	23.2751	1.91287	0.176006	0.922422	-1.41959	-0.0772901	0.408094	-0.801595	-0.577221	-0.543701
Keratin, type I cytoskeletal 18	krt18	Intracellular	4	6	5	5	4	4	4	4	2	21.9969	22.5213	22.0698	22.0341	21.0763	21.7923	21.7654	21.5803		0.338774	1.58665	0.512324	0.427205	-1.852	-0.148151	-0.212176	-0.652629
Acidic leucine-rich nuclear phosphoprotein 32 family member A	anp32a	Intracellular	4	3	3	0	0	0	0	0	0	23.1654	23.068	23.2677							-0.0159628	-0.991923	1.00789
Mitochondrial import inner membrane translocase subunit Tim13	timm13	Intracellular	2	2	2	1	1	2	1	1	1	22.6354	22.6625	22.7434			21.2565				0.435887	0.473857	0.587157			-1.4969
ATPase inhibitor B, mitochondrial	atp5if1b	Intracellular	1	1	1	1	1	1	1	1	1			21.5091
Citrate synthase	cs	Intracellular	10	10	7	6	6	6	6	4	4	26.4084	26.5776	26.3953	24.758	25.2808	25.1401	24.4054	24.2002	24.1124	1.17142	1.34298	1.15818	-0.502052	0.0280408	-0.114595	-0.859581	-1.06765	-1.15675
COP9 signalosome complex subunit 3	cops3	Intracellular	1	0	0	0	0	0	0	0	0	19.4962
Tyrosine 3-monooxygenase/tryptophan 5-monooxygenase activation protein, iota polypeptide	ywhaz	Intracellular	3	5	5	0	0	0	0	0	0			22.2757
Lamin B2	lmnb2	Intracellular	4	4	4	2	0	1	1	0	0	21.5468	21.7988	21.7037							-1.07109	0.909143	0.161946
Neurogenin 3	neurog3	Intracellular	0	0	0	0	0	0	0	0	1									24.9342
Apolipoprotein A-II	apoa2	Intracellular	2	2	2	3	3	3	0	0	1	29.168	27.9315	29.0322	23.567	25.2536	24.7094				1.06446	0.549856	1.00792	-1.26652	-0.564614	-0.791097
Hemoglobin subunit beta-1	ba1;ba1 more;hbba1	Intracellular	10	11	11	9	9	9	8	8	6		25.7409	25.1767	22.1804	24.2876	23.5289					1.11117	0.70881	-1.42819	0.0746647	-0.46645
Spectrin beta chain	sptb	Intracellular	17	18	18	46	42	43	45	41	37	25.852	26.0445	25.9551	27.9349	26.8618	27.2574	27.175	27.0255	26.385	-1.23047	-0.958012	-1.08451	1.71808	0.198995	0.758909	0.642349	0.430662	-0.475997
CD146	mcamb	Intracellular	1	2	2	3	3	4	4	5	5		22.96		23.8175	22.9195	23.4425	22.8658	22.7363	22.2752		-0.0852185		1.6384	-0.166636	0.884642	-0.274661	-0.534836	-1.46169
Nucleolin	ncl	Intracellular	1	1	2	0	0	0	1	1	1			19.1491
Integrin beta	itgb1b	Intracellular	1	1	1	5	5	5	5	5	5				23.8049	23.0559	23.4171	23.1837	22.781	23.0521				1.65958	-0.450379	0.567198	-0.0902691	-1.22488	-0.461253
Apolipoprotein A-IV b, tandem duplicate 2;Apolipoprotein A-IV b, tandem duplicate 2 (Fragment);Apolipoprotein A-IV b, tandem duplicate 3	apoa4b.2;apoa4b.3	Intracellular	5	3	3	0	0	0	0	0	0	20.8976
Pyruvate dehydrogenase kinase, isozyme 4	pdk4	Intracellular	1	1	1	0	1	0	1	1	2									21.8028
Acetyltransferase component of pyruvate dehydrogenase complex	dlat	Intracellular	7	7	7	4	4	5	5	5	5	25.2908	24.9985	25.0569	24.4905	24.5736	24.7056	24.3341	24.378	24.2971	1.70746	0.889455	1.05289	-0.531762	-0.29919	0.0700793	-0.969413	-0.846483	-1.07303
Uncharacterized protein;Reverse transcriptase	zgc:194878;rt	Intracellular	0	0	0	2	2	2	1	1	1				23.7986	20.8721	21.5726							1.12397	-0.791167	-0.332799
Aldehyde dehydrogenase 1 family, member A2	aldh1a2	Intracellular	3	4	3	1	1	2	0	0	0	22.1376	22.3916	22.5143			21.4097				0.0490965	0.562672	0.810776			-1.42254
Dsc2l protein	dsc2l	Intracellular	0	0	0	2	1	1	3	2	1				21.164			20.4826	20.6205					1.13334			-0.758119	-0.375222
Lysosomal-trafficking regulator	lyst	Intracellular	0	0	1	0	0	0	0	0	0			26.2935
40S ribosomal protein S24	rps24	Intracellular	1	1	1	1	1	1	1	1	1			20.7056
Ppa1 protein	ppa1b	Intracellular	2	2	2	0	0	0	0	0	0	21.1699	21.3167	21.4388							-1.02922	0.0612606	0.967961
SAR1a gene homolog 2 (S. cerevisiae);SAR1 gene homolog A (S. cerevisiae);Secretion-associated, Ras-related GTPase 1Ab	sar1b;sar1ab	Intracellular	1	0	0	0	0	0	0	0	0	20.6634
Ubiquitin carboxyl-terminal hydrolase	usp19	Intracellular	1	0	0	0	0	0	1	0	1	18.9481
Adaptor-related protein complex 3 subunit delta 1	ap3d1	Intracellular	0	0	0	0	0	0	0	1	1									19.3382
Coagulation factor V	f5	Intracellular	0	0	1	0	1	0	1	1	0			19.935
Glutamate dehydrogenase 1a	glud1a	Intracellular	7	7	7	8	8	8	6	6	6				19.8637	19.8561	20.1291							-0.552745	-0.601611	1.15436
Annexin	anxa11a	Intracellular	2	2	2	7	5	6	3	4	3	21.6349	22.3748	21.8361	23.4403	22.6586	23.1634	22.2235	22.6623	21.7981	-1.26459	-0.0748841	-0.941089	1.63846	0.381474	1.19328	-0.318057	0.387528	-1.00212
Tubulin alpha chain	tuba1b;tuba1c	Intracellular	7	6	7	5	5	5	6	5	4			21.3657
Complement component 9	c9	Intracellular	3	2	2	1	1	1	2	1	2	22.4328						21.9902		22.3852	0.672455						-1.14916		0.476701
Myosin, heavy polypeptide 2, fast muscle-specific;Myosin, heavy polypeptide 1.3, skeletal muscle;Fast myosin heavy chain 4;Myosin heavy chain 4	myhz2;myhz1.3;myhc4	Intracellular	16	15	15	15	14	14	15	15	15	19.621
Asparaginyl-tRNA synthetase	nars	Intracellular	2	2	1	0	0	0	0	0	0	21.0452	21.6203								-0.707107	0.707107
Succinate--CoA ligase [ADP/GDP-forming] subunit alpha, mitochondrial	suclg1	Intracellular	2	2	2	2	2	2	2	2	2	23.5841	23.6333	23.5534	22.1472	22.1408	22.9317	22.6812	23.1323	22.6275	1.10577	1.18997	1.05347	-1.34905	-1.36006	-0.00871887	-0.436803	0.333965	-0.528538
Lysosomal cofactor/neurotrophic factor prosaposin	psap	Intracellular	1	1	1	0	0	0	0	0	0			21.2131
ATP synthase, H+ transporting, mitochondrial F0 complex, subunit b, isoform 1	atp5pb	Intracellular	4	4	4	2	2	2	2	2	2	26.0046	25.9558	25.9589	24.1001	24.8242	24.9328	24.1854	24.0058	24.003	1.26948	1.21407	1.21763	-0.891132	-0.0697402	0.0535514	-0.794388	-0.998129	-1.00134
Glutathione S-transferase M;Glutathione S-transferase mu, tandem duplicate 1;Glutathione S-transferase mu tandem duplicate 2	gstm.1;gstm.2	Intracellular	6	6	6	1	1	1	0	0	0	24.3765	24.104	24.4546							0.352159	-1.12844	0.77628
Complement component c3a, duplicate 1	c3a.1	Intracellular	10	9	9	5	4	4	5	4	3	24.5303	23.7124	24.1076	22.6886	23.2341	23.141	22.6118	22.4547	23.1027	1.76603	0.604252	1.16557	-0.850032	-0.0751493	-0.207417	-0.959172	-1.18222	-0.26186
High mobility group box 2a (Fragment)	hmgb2a	Intracellular	1	1	1	1	1	1	1	1	1			22.999
Myosin, heavy chain 6, cardiac muscle, alpha	myh6	Intracellular	25	23	23	21	20	21	20	19	19	26.4814	25.3351	25.8784	25.1543	26.5212	25.3824	26.2295	27.3086	25.8631	0.670292	-0.984598	-0.20024	-1.2457	0.727719	-0.916298	0.30658	1.86462	-0.222373
ATP synthase-coupling factor 6, mitochondrial	atp5pf	Intracellular	3	3	3	3	4	3	2	2	2	25.3258	25.7061	25.6614	24.4342	25.2159	25.0955	23.6371	22.6199	23.7388	0.676246	1.03238	0.990592	-0.1589	0.57323	0.460503	-0.905521	-1.85829	-0.810248
Zgc:91854 protein	blvrb	Intracellular	2	2	2	0	0	0	0	0	0	21.2435	20.4665	20.5693							1.14611	-0.694823	-0.451285
UTP--glucose-1-phosphate uridylyltransferase	ugp2a	Intracellular	4	4	4	3	2	3	4	4	4	23.6468	23.6403	23.773	21.4319	22.3113	22.3387	22.1254	22.3963	21.6989	1.19877	1.19136	1.34276	-1.32767	-0.324549	-0.293323	-0.536626	-0.227638	-1.02309
Four and a half LIM domains 2a	fhl2a	Intracellular	4	4	4	5	5	5	5	5	5	22.6849	23.3689	22.98	22.3795	23.3097	23.2173	22.9234	24.1377	22.8097	-0.805018	0.553846	-0.218772	-1.41164	0.43612	0.25258	-0.331137	2.08103	-0.557007
Serpin peptidase inhibitor, clade B (ovalbumin), member 14;Serine proteinase inhibitor, clade B, member 1;Serpin peptidase inhibitor, clade B (ovalbumin), member 1,-like 1;Serpin peptidase inhibitor, clade B (Ovalbumin), member 1, like 4;Serpin peptidase i	serpinb14;serpinb1l1;serpinb1l4;zgc:173729	Intracellular	0	1	0	3	3	3	1	1	1				22.3267	21.0307	21.2508							1.14008	-0.728692	-0.411383
Alpha-1,4 glucan phosphorylase	pygmb	Intracellular	21	21	19	13	14	15	16	14	12	27.5385	27.5675	27.7059	25.8944	26.1383	26.521	25.9698	25.7625	25.7905	1.20237	1.2375	1.40464	-0.783746	-0.489084	-0.0268081	-0.692591	-0.943072	-0.909204
Myomesin 2a	myom2a	Intracellular	8	9	9	9	10	11	12	12	12	23.3627	23.7314	23.5219	23.5651	24.0594	23.7084	23.4103	23.969	23.757	-1.32421	0.233414	-0.651379	-0.46895	1.61894	0.136373	-1.12303	1.23699	0.341844
Spectrin repeat-containing, nuclear envelope 1b	syne1b	Intracellular	0	1	0	1	1	1	0	0	0						21.7633
Myosin IXAa;Myosin IXAb	myo9aa;myo9ab	Intracellular	0	0	0	1	2	1	0	0	0					19.0269
Ubiquitin carboxyl-terminal hydrolase	uchl3	Intracellular	1	1	1	0	0	0	0	0	0			20.2544
Profilin	pfn1	Intracellular	1	1	1	0	0	0	0	0	0			20.6494
Plac8 onzin-related protein 1	ponzr1	Intracellular	1	1	1	1	1	1	1	1	1			21.4273
NAD(P)(+)--arginine ADP-ribosyltransferase	si:ch211-145b13.6	Intracellular	1	1	1	1	1	1	1	1	1			21.3863
Ankyrin 2a, neuronal	ank2a	Intracellular	1	1	1	2	2	2	2	2	2			19.1144
Afadin, adherens junction formation factor a (Fragment)	afdna	Intracellular	0	0	0	2	0	0	0	0	0				20.8434
Troponin I type 1b (skeletal, slow)	tnni1b	Intracellular	7	7	7	4	5	5	6	6	5	26.0095	26.3867	26.3064	23.8689	24.8418	24.8399	24.1556	24.6416	24.4149	1.01397	1.41324	1.32827	-1.25212	-0.222187	-0.22422	-0.948619	-0.434169	-0.674164
Myosin, heavy chain 7B, cardiac muscle, beta b	myh7bb	Intracellular	10	10	10	9	9	9	11	10	10							26.682	26.737	26.3503							0.44101	0.703688	-1.1447
Nicotinamide phosphoribosyltransferase a	nampta	Intracellular	7	7	6	0	0	0	1	1	1	24.0881	23.8268	23.9308							1.06074	-0.925494	-0.135245
Translationally-controlled tumor protein homolog	tpt1	Intracellular	1	1	1	0	0	0	0	0	0			21.8649
TELO2-interacting protein 1	tti1	Intracellular	0	0	0	0	0	1	1	1	0						19.4293
Zgc:66127	hnrnpa1a	Intracellular	1	2	1	0	0	0	0	0	0		21.4964
Apolipoprotein Ba	apoba	Intracellular	3	2	2	0	0	0	0	0	0	22.968	22.5473	22.652							1.12121	-0.799709	-0.321498
Complement component 5	c5	Intracellular	3	2	1	0	0	0	0	1	0	21.1364
Myosin, heavy chain 7B, cardiac muscle, beta a	myh7ba	Intracellular	13	14	13	13	12	13	13	12	12		25.2999
Myosin light chain kinase b;Myosin, light chain kinase a;Myosin, light chain kinase;Myosin light chain kinase 1	mylkb;mylka	Intracellular	1	1	1	2	2	2	1	1	1				23.1865	23.5264	23.2181							-0.659565	1.15059	-0.491028
Fetuin B	fetub	Intracellular	4	3	3	0	0	0	0	0	0	23.7801	23.0802	23.7243							0.647524	-1.15173	0.504209
Fetuin-A	ahsg1	Intracellular	2	2	2	0	0	0	0	0	0	20.7668	20.0997	21.1961							0.14343	-1.06397	0.92054
Zgc:152945	zgc:152945	Intracellular	1	1	1	0	0	0	0	0	0			19.8651
Selenium-binding protein 1	selenbp1	Intracellular	1	1	1	1	0	0	0	0	0			18.5579
Branched-chain-amino-acid aminotransferase	bcat2	Intracellular	7	7	6	3	3	4	3	3	2	24.4207	24.5792	24.3643	22.9843	23.4863	23.3758	22.8748	23.0557	22.9368	1.22523	1.45197	1.14455	-0.829603	-0.111508	-0.269498	-0.98622	-0.727439	-0.897488
Nicotinamide nucleotide transhydrogenase 2 (Fragment)	nnt2	Intracellular	11	12	11	12	13	14	14	13	14	25.1647	25.741	25.5887	25.0051	25.8429	25.4927	25.0814	25.3951	25.0245	-0.65041	1.16908	0.6883	-1.15402	1.49084	0.385088	-0.913118	0.0769949	-1.09275
Cytochrome c oxidase subunit VIIa polypeptide 1 (muscle)	cox7a1	Intracellular	2	2	2	2	2	2	2	2	2	23.2061	23.3944	21.5797	23.6057	24.258	23.827	24.493	24.957	23.9993	-0.513474	-0.318603	-2.1969	-0.0999201	0.575194	0.129107	0.818417	1.29871	0.307467
Apolipoprotein C-I	apoc1	Intracellular	1	1	1	0	1	1	0	0	0			24.7227
Ribosomal protein S2 (Fragment)	rps2	Intracellular	1	1	1	0	0	0	1	1	1			21.0963
ADP-ribosylation factor 2b (Fragment);ADP-ribosylation factor 1;ADP-ribosylation factor 2;ADP-ribosylation factor 3b;ADP-ribosylation factor 3a	arf2b;arf1;arf2a;arf3b;arf3a	Intracellular	1	1	1	0	0	0	0	0	0			21.9006
NADH:ubiquinone oxidoreductase subunit B4	ndufb4	Intracellular	2	2	2	2	2	2	2	2	2	24.0468	23.431	23.0867	21.2561	22.1834	22.434	20.9804	21.4538	21.3761	1.66139	1.09205	0.773774	-0.918738	-0.0614118	0.170326	-1.17366	-0.735922	-0.807805
Thioredoxin reductase 2, tandem duplicate 2 (Fragment)	txnrd2.2	Intracellular	0	0	0	1	1	1	1	1	1						19.9214
Phosphatidylethanolamine-binding protein 1	pebp1	Intracellular	3	2	2	0	0	0	0	0	0	21.6534	21.4634								0.707107	-0.707107
S-formylglutathione hydrolase (Fragment)	esd	Intracellular	2	1	1	0	0	0	0	0	0	20.809
Translocase of outer mitochondrial membrane 40 homolog (yeast) (Fragment);Translocase of outer mitochondrial membrane 40 homolog,-like;translocase of Outer mitochondrial membrane 40	tomm40;tomm40l	Intracellular	0	0	0	0	0	0	1	1	1									20.6157
Proteasome subunit alpha type	psma5	Intracellular	1	1	1	0	0	0	0	0	0			21.3288
14-3-3 protein beta/alpha-A	ywhaba	Intracellular	7	7	7	1	2	2	2	2	2	25.3547	25.4352	25.1757	23.2468	23.4025	24.5841	22.9422	23.117	22.6981	1.20784	1.27935	1.04883	-0.664796	-0.526515	0.523185	-0.935454	-0.780172	-1.15226
NADH:ubiquinone oxidoreductase core subunit S2	ndufs2	Intracellular	5	5	5	2	3	3	2	3	3	23.4536	23.029	22.6262	21.6885	22.3827	22.5122	21.6209	22.1356	22.091	1.77709	1.06536	0.390348	-1.18122	-0.0177381	0.199354	-1.29458	-0.431924	-0.506694
Lmnb1 protein (Fragment)	lmnb1	Intracellular	1	2	2	0	1	1	1	1	1			20.8475
Tensin 1b	tns1b	Intracellular	0	0	0	3	2	2	3	3	1				22.3048	20.2758	21.2845	21.7127	21.1021					1.28838	-1.40985	-0.0684512	0.500972	-0.311054
Serine/threonine-protein phosphatase	ppp2cb;zgc:56064;ppp2ca	Intracellular	1	1	1	0	0	0	0	0	0			20.5183
Synaptophysin-like protein	sypl2a	Intracellular	1	0	0	1	1	2	2	1	0						21.7048	21.4096								0.707107	-0.707107
Calcium-transporting ATPase	si:dkey-28b4.8	Intracellular	7	7	7	7	7	7	8	7	7				24.1392	24.1732	24.9803	24.3872	25.4306	24.7153				-0.985412	-0.918283	0.677551	-0.495155	1.56777	0.153532
Si:rp71-36a1.3 (Fragment)	si:rp71-36a1.3	Intracellular	2	1	1	0	0	0	1	1	1	20.7585
Acyl-Coenzyme A dehydrogenase, very long chain	acadvl	Intracellular	17	16	16	16	14	15	16	16	16	27.2787	26.8214	27.021	25.9201	26.6615	26.3679	26.0548	26.5388	26.1506	1.62693	0.626557	1.06328	-1.34503	0.276812	-0.365494	-1.05041	0.00832273	-0.840965
Apolipoprotein M (Fragment)	apom	Intracellular	1	1	1	0	0	0	0	0	0			22.1343
Myosin light chain kinase 2	mylk2	Intracellular	0	0	0	2	2	2	1	1	1				21.4151	20.3237	20.706							1.08373	-0.887042	-0.196688
Wu:fi04e12	wu:fi04e12	Intracellular	0	0	0	23	18	18	21	20	18				25.7198	24.9967	25.2986	25.2452	25.2675	24.9252				1.70434	-0.876039	0.201346	0.0108767	0.0903855	-1.13091
Zgc:92356	decr1	Intracellular	7	7	7	6	6	6	5	6	5	25.0695	24.9544	25.4254	24.0722	24.8044	24.7579	23.9916	24.7954	23.8041	0.800467	0.590588	1.44936	-1.01815	0.317107	0.232163	-1.16507	0.300535	-1.50699
Myozenin 2b	myoz2b	Intracellular	6	6	6	4	2	3	5	5	4	24.4026	24.3486	24.3916	23.0907	23.4841	23.6637	22.9236	23.3106	23.2375	1.28117	1.18929	1.26249	-0.953093	-0.283191	0.0228046	-1.23778	-0.578581	-0.703102
Peroxiredoxin 5	prdx5	Intracellular	6	5	4	0	0	1	1	0	1	24.1238	23.4238	23.6534							1.09332	-0.868356	-0.224964
Acyl carrier protein	ndufab1b	Intracellular	1	1	1	1	1	1	0	0	0			20.9336
Zgc:112056 protein	gatd3a	Intracellular	4	4	4	1	1	1	1	1	1	23.5168	23.1952	23.3859							0.932724	-1.05587	0.123145
Heat shock 10 protein 1	hspe1	Intracellular	4	4	4	1	1	1	2	2	2	24.009	24.048	24.161						22.1652	0.432239	0.473074	0.591272						-1.49659
3-hydroxyisobutyrate dehydrogenase	hibadhb	Intracellular	6	6	6	3	3	4	0	0	0	24.8879	24.9033	24.9759	22.8377	23.1433	23.62				0.846814	0.862631	0.936993	-1.25366	-0.940568	-0.452215
Ubiquinol-cytochrome c reductase, complex III subunit VII	uqcrq	Intracellular	1	1	1	2	2	2	2	2	2				22.2548	22.9325	22.5425	22.5929	22.8813	22.0808				-0.870455	1.14515	-0.0147203	0.135178	0.992885	-1.38803
Phosphoglucomutase 1	pgm1	Intracellular	9	9	9	2	3	2	3	2	2	24.6413	24.5239	24.8594	21.7025	22.4071	22.4554	21.8156	21.7565	21.7623	1.27924	1.19396	1.4377	-0.855755	-0.343853	-0.30881	-0.773621	-0.816543	-0.812321
Complement component 7b	c7b	Intracellular	0	0	0	0	1	0	0	1	0					22.094
Transmembrane protein 256	tmem256	Intracellular	1	1	1	2	2	2	2	2	2				24.1393	22.9684	23.2347	23.1775	22.437	23.2394				1.70398	-0.418773	0.0640334	-0.039666	-1.38208	0.0724989
Heat shock protein 9	hspa9	Intracellular	9	9	9	8	8	8	6	6	6	24.3877	24.2605	24.4312	23.0077	23.6572	23.4925	23.2247	23.0733	23.1385	1.29497	1.07753	1.36925	-1.06471	0.0458806	-0.235689	-0.693584	-0.952551	-0.841097
Complement factor B	cfb	Intracellular	5	5	4	0	0	0	0	0	0	23.2511	22.4924	22.373							1.14558	-0.447378	-0.698206
Zgc:123327	rpl22	Intracellular	1	1	1	1	1	1	1	1	1			20.9097
Glycerol-3-phosphate dehydrogenase [NAD(+)]	gpd1b	Intracellular	2	1	1	0	0	0	0	0	0	21.0989
Apolipoprotein A-IV b, tandem duplicate 1	apoa4b.1	Intracellular	7	5	7	0	0	0	0	0	0	24.4493	23.341	24.3541							0.65311	-1.15123	0.498118
Sorbin and SH3 domain-containing 2a	sorbs2a	Intracellular	7	6	8	7	8	7	8	9	9	24.8864	24.9353	24.9859	24.663	24.8843	25.1147	25.1701	25.773	24.8296	-0.4427	-0.288701	-0.129207	-1.14621	-0.449299	0.2765	0.451091	2.34994	-0.621416
Si:dkey-159a18.1 (Fragment)	si:dkey-159a18.1	Intracellular	0	0	0	1	0	0	1	1	1									24.0417
Serine/threonine-protein phosphatase	ppp1cb;ppp1cbl;ppp1cc;ppp1cab;ppp1caa	Intracellular	3	2	2	2	2	2	4	4	4	21.618	21.38		21.7516	20.5033	21.5509	21.3766	21.2934	21.021	0.775272	0.172521		1.11354	-2.04729	0.605344	0.163811	-0.046752	-0.736455
Protein FAM162B	fam162a;fam162b	Intracellular	2	2	2	1	1	1	1	1	1	21.9396	21.1063	21.3952				20.8422			1.31576	-0.456182	0.158108				-1.01768
Im:7141484 protein (Fragment)	acad9	Intracellular	7	6	6	5	4	5	4	4	4	22.2015	22.0131	21.8617	21.487	21.5133	21.674	21.8757	21.0618	21.9575	1.34532	0.798198	0.358207	-0.730274	-0.65411	-0.186968	0.398923	-1.96578	0.636482
NADH dehydrogenase (Ubiquinone) 1 beta subcomplex, 10	ndufb10	Intracellular	2	2	1	1	0	1	1	1	1	22.3984	21.5287								0.707107	-0.707107
Cysteine and glycine-rich protein 3 (cardiac LIM protein)	csrp3	Intracellular	4	4	4	3	3	3	3	3	3	24.764	24.8388	24.9868	23.7084	22.2944	23.904	23.6012	24.2225	23.4377	0.930229	1.01826	1.19235	-0.311305	-1.9745	-0.081268	-0.43745	0.293381	-0.629699
Ubiquinol-cytochrome c reductase core protein 2a	uqcrc2a	Intracellular	6	6	6	5	5	5	5	5	4	24.8042	24.6375	24.7269	23.5359	24.1165	24.092	23.7294	24.2073	23.574	1.32855	0.985816	1.16962	-1.27986	-0.0857942	-0.136137	-0.881841	0.10102	-1.20138
D-dopachrome tautomerase	ddt	Intracellular	2	2	2	1	1	1	1	1	1	22.9084	22.3474	22.9605							0.498994	-1.1513	0.652309
Zgc:153206	uqcc1	Intracellular	1	1	1	0	0	0	0	0	0			20.6573
Tropomyosin 4a	tpm4a	Intracellular	13	12	12	10	10	10	10	10	10	29.1056	29.249	29.3799	27.3861	27.9972	28.1119	27.1011	28.1316	27.1436	1.04084	1.20177	1.34873	-0.889507	-0.203433	-0.0746735	-1.20942	-0.0525494	-1.16176
Zgc:63524	canx	Intracellular	1	0	0	0	0	0	1	1	1	19.5861
Filamin C, gamma b (actin-binding protein 280)	flncb	Intracellular	4	6	5	10	9	8	11	10	8	21.4906	21.7754	21.7919	22.1801	22.2917	22.1199	22.0196	22.3395	22.0554	-1.88084	-0.843902	-0.783516	0.629763	1.03614	0.4108	0.0456055	1.21014	0.175807
Zgc:112435	fam210b	Intracellular	0	0	0	1	1	1	1	1	1						20.0213
Copine I;LOC100000238 protein (Fragment);Cpne1 protein	cpne1;LOC100000238	Intracellular	2	2	2	1	1	1	4	3	1	21.6788	21.2484	21.8062				22.3669	21.6956		-0.200455	-1.27404	0.117369				1.51581	-0.158681
Aminopeptidase	npepps	Intracellular	3	3	3	0	1	1	0	0	0	21.6482	21.9106	21.9396							-1.15	0.484838	0.66516
3-hydroxymethyl-3-methylglutaryl-Coenzyme A lyase (Hydroxymethylglutaricaciduria)	hmgcl	Intracellular	1	1	1	0	0	0	0	0	0			20.1886
Chloride intracellular channel protein	clic2	Intracellular	2	2	2	0	0	0	0	0	0	21.416	21.8715	21.6963							-1.06751	0.914957	0.152554
Hnrpa0 protein (Fragment)	hnrnpa0b	Intracellular	1	1	1	0	0	0	0	0	0			21.6954
LIM and SH3 protein 1	lasp1	Intracellular	1	1	1	0	0	0	0	0	0			19.7991
Glycyl-tRNA synthetase	gars	Intracellular	2	2	2	0	0	0	0	0	0	20.4629	20.4529	20.4907							-0.302382	-0.813912	1.11629
Natriuretic peptide	nppa	Intracellular	4	5	4	2	2	3	2	2	2	21.8954	22.1318	22.1634	21.863	21.1488	23.2855	21.8978	21.31	21.0389	0.0530308	0.40142	0.448008	0.00535114	-1.0473	2.10177	0.0566253	-0.809676	-1.20924
Myosin, heavy chain b	myhb	Intracellular	22	21	23	23	22	22	22	22	22				24.0331	24.2368	25.853	24.5647	24.0791	23.8686				-0.555127	-0.276706	1.93265	0.171451	-0.492266	-0.780003
Fumarate hydratase, mitochondrial	fh	Intracellular	5	4	5	3	3	3	2	2	2			21.8304
Phosphoglycerate kinase	pgk1	Intracellular	12	11	12	7	8	7	7	4	4	27.8119	27.5926	27.9164	25.6425	25.9704	26.5915	25.2428	25.5735	25.6569	1.28466	1.07866	1.38276	-0.753127	-0.445116	0.13828	-1.12854	-0.817962	-0.739612
Zgc:103467 protein;Myosin, light chain 9a, regulatory;Myosin, light chain 12, genome duplicate 1;Myosin, light chain 12, genome duplicate 2	myl9a;myl12.1;myl12.2	Intracellular	2	3	3	0	0	0	0	0	0			20.1019
AHNAK nucleoprotein	ahnak	Intracellular	11	11	14	46	34	31	44	42	36	24.7692	25.0493	25.1413	27.4674	25.9688	26.5506	26.827	26.4986	26.2114	-1.41808	-1.10877	-1.00727	1.56056	-0.0937445	0.548448	0.853612	0.491139	0.174099
Isocitrate dehydrogenase [NAD] subunit, mitochondrial	idh3g;N/A	Intracellular	2	1	1	0	0	0	0	0	0			20.1026
Glucose-6-phosphate isomerase	gpia	Intracellular	7	7	7	2	2	2	1	1	1	24.5542	24.8029	24.8504	21.3951	21.5934	22.9435				0.746051	0.900956	0.930584	-1.22192	-1.09837	-0.257305
Si:ch211-212c13.10	si:ch211-212c13.10	Intracellular	5	5	5	1	2	2	0	0	0					22.3531	22.5623								-0.707107	0.707107
Aldh2b protein (Fragment);Mitochondrial aldehyde dehydrogenase 2 family;Aldh2b protein;Aldehyde dehydrogenase 2 family member, tandem duplicate 2;Uncharacterized protein	aldh2.2;wu:fb14d09	Intracellular	10	10	10	8	7	8	8	7	7	25.9521	25.5439	25.7911	24.2549	24.4495	24.8629	24.223	24.2535	24.1048	1.51889	0.968192	1.30178	-0.770733	-0.508112	0.049565	-0.813789	-0.772581	-0.973214
Reticulon-4-interacting protein 1 homolog, mitochondrial	rtn4ip1	Intracellular	0	0	1	0	0	0	0	0	0			20.2857
Dihydrolipoamide acetyltransferase component of pyruvate dehydrogenase complex	pdhx	Intracellular	1	2	2	1	1	1	1	1	1		22.0888	21.8505								0.707107	-0.707107
Acyl-CoA synthetase family member 2, mitochondrial	acsf2	Intracellular	1	1	2	0	0	0	1	1	1			21.3327
Uncharacterized protein	LOC795887	Intracellular	1	0	0	0	0	0	0	0	0	21.6958
Amine oxidase (Fragment)	aoc2	Intracellular	1	1	1	1	1	2	2	2	2							21.1895	20.7614	20.3223							0.995743	0.00846102	-1.0042
Zgc:86898	slc25a11	Intracellular	7	6	5	4	6	7	5	4	3	23.9473	23.7575	24.0206	22.9174	23.3445	23.5804	23.7977	23.6636	23.1133	1.00177	0.49596	1.19709	-1.74268	-0.604548	0.0240751	0.603166	0.245902	-1.22073
Glyceraldehyde-3-phosphate dehydrogenase;Glyceraldehyde-3-phosphate dehydrogenase 2	gapdhs;gapdh-2	Intracellular	6	6	5	4	4	4	5	5	5	23.7255	23.5946	23.6147	22.435	22.4128	23.0851	22.6736	21.9027	22.531	1.29849	1.096	1.12715	-0.69779	-0.732138	0.307871	-0.328816	-1.52136	-0.549412
Zgc:110137 protein	c1qbp	Intracellular	3	3	3	2	2	2	2	2	2	24.3044	24.1811	24.4681	21.8611	21.7711	22.4122	22.4193	22.2302	22.5264	1.28239	1.16915	1.43273	-0.961765	-1.04444	-0.455579	-0.449066	-0.622744	-0.350679
Spectrin alpha, non-erythrocytic 1	sptan1	Intracellular	36	35	35	57	51	54	51	49	45	26.5906	26.894	26.758	28.1982	27.3371	27.8304	27.4336	27.3616	26.6415	-1.14827	-0.60106	-0.846397	1.75138	0.198106	1.08808	0.372197	0.242393	-1.05643
NADH dehydrogenase (Ubiquinone) Fe-S protein 3, (NADH-coenzyme Q reductase)	ndufs3	Intracellular	7	5	5	3	2	3	3	3	3	24.5355	23.4266	23.1815	23.0748	22.7396	23.3458	22.8168	22.6383	22.8043	2.34544	0.435657	0.0134718	-0.170329	-0.747688	0.296519	-0.614741	-0.922136	-0.63619
Slc8a1a protein (Fragment)	slc8a1a	Intracellular	4	4	4	8	7	6	9	6	7	23.7222	24.0113	23.8156	25.6452	24.5614	25.0057	25.0827	24.8792	24.4153	-1.31581	-0.86768	-1.1711	1.6654	-0.0148224	0.674064	0.793388	0.477949	-0.241386
Rras protein;RAS-related (Fragment);RAS-related;RAS-related 2	rras;rras2	Intracellular	1	1	1	1	1	1	1	1	1			21.3583
Cystathionase (Cystathionine gamma-lyase), like;Cystathionase (cystathionine gamma-lyase),-like;Cystathionase (Cystathionine gamma-lyase);Cth protein;Cystathionase (cystathionine gamma-lyase)	cthl;cth	Intracellular	2	2	2	0	0	0	0	0	0			22.3965
Zgc:92231	cavin2b	Intracellular	2	4	3	5	5	5	4	4	4	23.1153	23.6068	23.5244	24.1298	22.7462	23.5399	23.5262	23.4069	22.6918	-0.554571	0.535841	0.353103	1.69605	-1.37327	0.387399	0.357079	0.0923775	-1.49401
LOC402880 protein (Fragment)	cox4i1l	Intracellular	4	4	4	3	4	2	4	4	4	27.0373	27.1702	26.7326	25.9323	25.9679	25.9519	26.629	26.5512	26.0758	1.21376	1.48833	0.584293	-1.0691	-0.995674	-1.0286	0.370157	0.209487	-0.772653
Cirbp protein	cirbpb	Intracellular	1	1	1	0	0	0	0	0	0			21.3561
Si:ch211-270n8.1 (Fragment)	si:ch211-270n8.1	Intracellular	4	3	4	1	1	1	0	1	1	24.9227	23.0704	23.9635							1.01167	-0.987901	-0.0237734
Tripartite motif-containing 35-33	trim35-33	Intracellular	0	0	0	0	1	2	0	0	0						21.1761
Titin, tandem duplicate 2	ttn.2	Intracellular	181	189	189	537	524	505	599	580	567				24.1904	24.4067	23.7622	23.9282	24.1514	24.3454				0.242406	1.12094	-1.4969	-0.822566	0.08416	0.871967
Omega-amidase NIT2	nit2	Intracellular	4	4	4	0	1	1	1	1	0	22.8096	22.9842	23.0258							-1.13559	0.386592	0.748994
Si:zfos-1897c11.1;Si:dkey-183k8.2 (Fragment);26-29kD-proteinase protein (Fragment)	si:zfos-1897c11.1;si:dkey-183k8.2;26-29kD-proteinase	Intracellular	2	1	1	0	0	0	0	0	0	21.2285
Zgc:153629 protein	krt94	Intracellular	7	7	7	6	7	7	7	7	5	22.7256	23.5996	23.4646	22.1721	22.3624	22.6013	21.9345	22.206	21.7305	0.299208	1.65677	1.44717	-0.560535	-0.264994	0.106217	-0.92956	-0.507859	-1.24642
Ubiquinone biosynthesis O-methyltransferase, mitochondrial	coq3	Intracellular	2	2	1	0	0	1	0	0	0			20.9571
MICOS complex subunit	chchd6b	Intracellular	1	2	2	0	0	0	0	0	0			22.3672
Zgc:85680	ethe1	Intracellular	1	1	1	0	0	0	0	0	0			20.0188
Phosphotriesterase-related protein	pter	Intracellular	0	1	1	0	0	0	0	0	0			20.3822
Nucleoside diphosphate kinase	nme2b.1	Intracellular	3	3	3	1	1	1	1	1	1			23.2376
Ubiquitin-like modifier activating enzyme 1	uba1	Intracellular	3	3	3	1	1	1	0	0	0	22.3521	21.9617	22.1076							1.07283	-0.906244	-0.166589
AU RNA binding protein/enoyl-Coenzyme A hydratase	auh	Intracellular	3	2	2	0	0	0	0	0	0	21.9164	20.8861	20.9934							1.1495	-0.669516	-0.479988
Annexin	anxa13	Intracellular	5	5	5	1	1	1	1	2	0	23.6327	23.4902	23.6849							0.298721	-1.11532	0.816597
Peptidyl-prolyl cis-trans isomerase	ppib	Intracellular	2	2	2	0	2	2	3	3	3					20.6558	20.6835	20.683	21.3969	20.4061					-0.293858	-0.219213	-0.220595	1.69871	-0.965046
Extended synaptotagmin-like protein 1b	esyt1b	Intracellular	4	4	4	10	8	8	10	10	10	22.6926	22.721	22.9855	24.3169	23.6785	24.2233	24.2883	24.1597	23.8671	-1.41959	-1.37787	-0.989503	0.965863	0.0283565	0.82848	0.92388	0.735036	0.305343
Cytochrome b-c1 complex subunit 6	uqcrh	Intracellular	1	1	1	0	0	0	0	0	0			20.0722
Glycine C-acetyltransferase	gcat	Intracellular	1	1	1	0	0	0	0	0	0			21.039
LOC402883 protein (Fragment)	atp5mf	Intracellular	2	2	2	2	2	2	1	2	2	24.8137	24.886	24.8136	23.1383	23.6939	23.7133				0.845407	0.9413	0.845342	-1.3774	-0.640212	-0.614433
Ribosomal protein S13	rps13	Intracellular	0	0	0	0	0	0	1	1	1									20.0163
Ankyrin 3b (Fragment)	ank3b	Intracellular	0	0	0	2	1	2	3	3	3							20.5848	20.1583	20.265							1.12086	-0.800737	-0.320127
Annexin	anxa11b	Intracellular	1	1	1	6	6	6	5	4	3				24.29	23.4224	23.5128	23.2748	23.3372	22.532				1.59329	0.0489984	0.209906	-0.213642	-0.102723	-1.53583
Heterogeneous nuclear ribonucleoprotein A/Ba (Fragment)	hnrnpaba	Intracellular	2	2	2	1	1	1	0	0	0	21.9812	22.3703	22.25							-1.10077	0.852436	0.24833
Chloride intracellular channel protein	clic4	Intracellular	4	4	5	0	0	0	0	0	0	23.3452	23.1396	23.5506							0.000177768	-1.00009	0.999911
ATP synthase F1 subunit epsilon	atp5f1e	Intracellular	1	1	1	2	2	1	2	2	1				21.7037	21.6784		21.591	21.7396					0.403094	0.00325326		-1.37683	0.970484
Aconitate hydratase, mitochondrial	aco2	Intracellular	21	21	22	21	22	21	22	21	22	28.3373	28.2455	28.3407	27.3798	27.8772	27.6806	27.4738	27.4181	27.5862	1.30859	1.07847	1.31712	-1.09254	0.154892	-0.338327	-0.856773	-0.996465	-0.574961
Desmoplakin a	dspa	Intracellular	0	0	0	4	1	1	4	3	1				21.3904			21.2671	21.2294					1.12538			-0.338762	-0.786616
Centrosomal protein of 290 kDa	cep290	Intracellular	1	0	0	1	0	0	0	1	0	22.9572
40S ribosomal protein S25	rps25	Intracellular	3	3	3	1	1	1	3	3	3	22.115	22.4367	22.6536				21.4572	22.4631	21.6099	-0.0154179	0.640537	1.08301				-1.35688	0.694357	-1.04561
Titin, tandem duplicate 1	ttn.1	Intracellular	177	185	181	537	524	498	582	559	555	28.8495	29.315	29.1137	31.5605	31.5307	31.0146	31.5254	31.5333	31.4196	-1.51877	-1.12638	-1.29605	0.766282	0.741183	0.306183	0.736706	0.743337	0.647515
Blood vessel epicardial substance	bves	Intracellular	3	3	3	3	3	3	3	3	3	23.8105	24.0367	23.975	25.2879	24.459	24.6102	24.4684	24.3161	24.4529	-1.31138	-0.790066	-0.932329	2.09271	0.182891	0.531248	0.204442	-0.146394	0.16888
Si:dkeyp-80c12.10	atp5md	Intracellular	1	1	1	2	1	1	2	1	1				24.809			24.5279						0.707107			-0.707107
Cytochrome b-c1 complex subunit 7	uqcrb	Intracellular	2	2	2	1	1	1	1	1	1	24.0483	24.0568	24.0593							-1.12742	0.347613	0.779805
Epiplakin 1	eppk1	Intracellular	2	2	3	5	4	5	3	3	3	21.1754	21.7459	21.8072	22.1672	22.0301	22.2762	21.3974	21.5356	21.3794	-1.43759	0.0578827	0.218599	1.1622	0.802818	1.44788	-0.855637	-0.493263	-0.902888
POU domain protein	pou2f1a	Intracellular	0	0	0	0	0	0	1	0	0							22.845
Apolipoprotein A-I	apoa1	Intracellular	11	10	12	0	1	1	0	0	0	27.0786	24.3489	26.4644							0.778383	-1.12783	0.349449
Heat shock protein HSP 90-beta	hsp90ab1	Intracellular	6	5	6	2	2	4	2	2	2	23.0444	23.4293	23.3452			21.4862				0.240121	0.663744	0.571126			-1.47499
40S ribosomal protein S8	rps8;rps8b	Intracellular	2	2	2	1	2	2	3	3	2	22.7334	22.8667	23.0729		22.1736	22.3258	22.1938	23.2536	21.7591	0.36214	0.621707	1.02316		-0.727775	-0.431305	-0.688388	1.37508	-1.53462
GTP-binding nuclear protein Ran	ran	Intracellular	3	4	4	0	0	0	1	1	0	22.6674	23.3327	23.1596							-1.11784	0.809568	0.308273
ATP synthase subunit alpha	atp5fa1	Intracellular	20	19	18	18	19	19	20	20	18	29.6542	29.7952	29.6449	28.5025	29.1516	29.0991	28.8025	28.9598	28.836	1.10651	1.4226	1.08562	-1.47535	-0.0203187	-0.138004	-0.802973	-0.45036	-0.727728
Carboxylic ester hydrolase	ces2	Intracellular	7	7	7	0	0	0	0	0	0	24.9304	23.9468	24.5182							0.941964	-1.04937	0.107401
Parvin, beta (Fragment)	parvb	Intracellular	0	0	0	4	1	1	2	1	0				22.0211			21.1292						0.707107			-0.707107
Zgc:153713 protein;Ras homolog family member Cb;Rho-related GTP-binding protein RhoA-B;Rho-related GTP-binding protein RhoA-A;Small GTPase RhoA;Ras homolog family member Ca;Rho-related GTP-binding protein RhoA-C;Rho-r	zgc:153713;rhocb;rhoab;rhoaa;rhoca;rhoac;rhoad	Intracellular	1	1	1	0	1	1	2	2	2							20.1198	20.4053	21.9149							-0.718963	-0.423026	1.14199
MICOS complex subunit MIC10	minos1	Intracellular	0	0	0	1	1	1	2	1	1						22.4471
LOC563048 protein (Fragment)	LOC563048	Intracellular	1	1	1	0	0	0	0	0	0			21.396
Protein-glutamine gamma-glutamyltransferase	tgm2b	Intracellular	3	3	2	5	4	4	4	4	4	21.6305	21.9955	22.5804	23.2196	21.7495	22.553	23.0374	22.8218	22.7303	-1.50646	-0.859032	0.178508	1.31231	-1.29533	0.129816	0.989078	0.606777	0.444333
Glutathione S-transferase rho	gstr	Intracellular	3	3	3	1	1	1	0	0	0	23.1625	23.3633	23.4073							-1.13819	0.40058	0.737607
Cathepsin D	ctsd	Intracellular	1	1	1	0	0	0	0	0	1			19.9194
Protein QIL1	mic13	Intracellular	3	3	3	2	2	2	1	1	1	24.0756	23.7544	23.914	22.5684	22.8732	22.9318				1.13671	0.63149	0.882467	-1.23389	-0.754446	-0.662333
Ribosomal protein L4 (Fragment)	rpl4	Intracellular	2	2	2	1	1	1	2	2	2	22.3349	22.463	22.2527				21.9011	22.1366	21.8094	0.731285	1.23713	0.407025				-0.981089	-0.0512632	-1.34309
Carboxylic ester hydrolase	ces3	Intracellular	5	5	5	0	0	0	0	0	0	21.996	21.4728	21.6009							1.12239	-0.796098	-0.326293
ATP synthase F1 subunit delta	atp5f1d	Intracellular	1	1	1	1	1	1	1	1	1			21.846
Novel protein similar to vertebrate Ras family;RAB11B, member RAS oncogene family, a;Zgc:63565;RAB11a, member RAS oncogene family,-like;RAB11B, member RAS oncogene family;RAB11B, member RAS oncogene family, b;Zgc:92772 protein	rab11a;rab11ba;rab11al;rab11bb	Intracellular	2	1	1	0	0	0	0	0	0	21.2675
Ribosomal protein S16	rps16	Intracellular	1	1	1	1	1	1	1	1	1			21.5322
Vitellogenin 1	vtg1	Intracellular	13	7	14	3	4	4	2	2	0	24.6617	22.6637	25.0041	21.1098	22.443	22.8306	21.5487	20.4965		1.29391	0.0431327	1.50827	-0.92958	-0.0950271	0.147628	-0.654816	-1.31352
TBC1 domain family, member 20	tbc1d20	Intracellular	2	2	2	0	0	0	0	0	0	24.9807	24.4266	24.5085							1.14383	-0.708826	-0.435001
Ribosomal protein L13a	rpl13a	Intracellular	1	1	1	1	1	1	1	1	1			20.6193
NADH:ubiquinone oxidoreductase subunit B11	ndufb11	Intracellular	1	1	1	1	0	1	1	1	0			20.9071
NADH-cytochrome b5 reductase	cyb5r3	Intracellular	4	4	4	2	3	2	3	2	2	20.8833	21.6718	21.2115							-0.939779	1.05093	-0.111154
Ribosomal protein L31	rpl31	Intracellular	1	1	1	1	1	1	1	1	1			20.9354
Novel protein similar to vertebrate dermatopontin (DPT)	dpt	Intracellular	0	0	0	2	2	2	2	2	2				21.7788	20.2808	20.4964	22.497	20.3197	22.5968				0.411841	-0.957412	-0.760372	1.06829	-0.921871	1.15952
Dynein cytoplasmic 1 heavy chain 1	dync1h1	Intracellular	1	1	1	5	5	5	4	5	4				22.2729	22.2788	22.3041	22.1101	22.1346	22.0521				0.761848	0.817577	1.05638	-0.773542	-0.541996	-1.32026
Histone methyltransferase SmyD1b	smyd1b	Intracellular	1	1	1	1	1	1	1	1	1			20.9829
AP complex subunit sigma (Fragment)	zgc:162858	Intracellular	1	1	1	0	0	0	1	1	1			20.1275
Ribosomal protein L7	rpl7	Intracellular	2	1	2	1	1	1	1	1	1	22.0088		22.4715							-0.707107		0.707107
Cyc1 protein (Fragment)	cyc1	Intracellular	5	4	4	3	3	3	3	1	2	24.3257	24.4936	24.2277	22.5093	23.7455	23.2401				0.745311	0.965315	0.616784	-1.63499	-0.015041	-0.677383
Complement component C3-1;Complement component c3a, duplicate 2 (Fragment);Complement component C3-2;Complement component c3a, duplicate 3	c3a.2;c3a.3	Intracellular	5	4	6	1	1	1	1	1	1	23.4717	21.3942	21.8255							1.13215	-0.762756	-0.369389
Sarcoglycan, beta (Dystrophin-associated glycoprotein)	sgcb	Intracellular	0	0	0	1	1	1	1	1	1						20.3703
NADH dehydrogenase [ubiquinone] 1 alpha subcomplex subunit 12	ndufa12	Intracellular	2	2	1	0	0	1	0	1	0	20.9589	19.7055								0.707107	-0.707107
Reticulon	rtn3	Intracellular	1	1	1	0	0	0	0	0	0	19.2981
Vdac2 protein	vdac2	Intracellular	10	10	9	9	10	10	13	13	10	27.2723	27.2408	27.1956	27.1327	27.7857	27.4708	28.1205	28.4434	27.3433	-0.615663	-0.683974	-0.781982	-0.918475	0.497959	-0.185086	1.22424	1.92458	-0.461596
Synaptic vesicle membrane protein VAT-1 homolog	vat1	Intracellular	2	2	2	0	0	0	1	1	1	20.5981	21.4084	21.4356							-1.15423	0.548518	0.60571
Core histone macro-H2A	h2afy2	Intracellular	5	5	5	2	2	2	4	3	3	23.0104	23.782	23.307	22.0179	22.4643		22.4691	23.158	22.3861	0.318119	1.63743	0.825319	-1.379	-0.615644		-0.607387	0.570474	-0.749307
NADH dehydrogenase [ubiquinone] 1 alpha subcomplex subunit 2	ndufa2	Intracellular	1	1	1	1	1	1	0	0	0			21.9989
2-oxoisovalerate dehydrogenase subunit alpha	bckdha	Intracellular	8	9	9	4	4	3	5	4	4	23.8699	24.0957	24.0246	22.737	22.832	22.5693	22.6275	22.8602	22.9674	1.10232	1.46093	1.34801	-0.697192	-0.546335	-0.963614	-0.871204	-0.501537	-0.331374
Cox5aa protein	cox5aa	Intracellular	3	3	4	4	3	3	3	3	3			22.3314	21.5031	22.188	22.103	22.2463	21.7025	21.363			1.056	-1.06818	0.688164	0.470261	0.837784	-0.556671	-1.42737
ATP-dependent Clp protease proteolytic subunit	clpp	Intracellular	1	1	1	0	0	0	0	0	0			20.2973
NADH dehydrogenase (Ubiquinone) Fe-S protein 4, (NADH-coenzyme Q reductase)	ndufs4	Intracellular	2	2	1	1	1	1	1	1	1	23.081	22.8893								0.707107	-0.707107
LOC553451 protein (Fragment);LOC558044 protein (Fragment)	sptbn1;LOC558044	Intracellular	0	0	0	17	12	14	16	15	11				22.4877	20.2982	22.4695	21.86	22.0763					0.720524	-1.70885	0.700283	0.0240197	0.264022
Angiotensinogen	agt	Intracellular	1	1	1	0	0	0	0	0	0			19.7365
Zgc:110377	itih3a	Intracellular	0	0	0	4	2	2	4	3	4				23.0733	22.2571	21.8669	22.7095	22.2596	23.1083				1.05602	-0.577927	-1.35905	0.327763	-0.572918	1.12611
Glyoxylate reductase/hydroxypyruvate reductase a	grhpra	Intracellular	1	1	1	0	0	0	0	0	0			20.807
Heat shock protein, alpha-crystallin-related, b2	hspb2	Intracellular	2	2	2	1	0	1	0	0	0	21.8743	22.0946	22.2176							-1.08012	0.186494	0.893625
Cold-inducible RNA-binding protein a	cirbpa	Intracellular	1	1	1	1	1	1	1	1	1			22.4011
HIG1 hypoxia-inducible domain family, member 2A	higd2a	Intracellular	1	1	1	1	1	1	2	2	1							19.777	21.1446								-0.707107	0.707107
60S ribosomal protein L6	rpl6	Intracellular	1	1	1	1	1	1	2	2	2							21.4959	22.1028	21.3703							-0.409626	1.13978	-0.730149
Desm protein	desma	Intracellular	25	26	25	25	25	25	27	25	24	28.4667	29.0831	28.7134	28.0766	28.5933	28.6476	28.2785	28.3188	28.0548	-0.0109876	1.85965	0.737784	-1.19486	0.37339	0.538034	-0.582152	-0.459762	-1.2611
Zgc:110843	zgc:110843	Intracellular	1	1	1	0	0	0	0	0	0			19.7166
HERV-H LTR-associating 2a, tandem duplicate 1	hhla2a.1	Intracellular	0	0	0	2	1	2	1	1	1				21.4359		21.2278							0.707107		-0.707107
LOC572412 protein (Fragment)	LOC572412	Intracellular	0	0	1	5	4	4	6	5	3				20.9843
Elongation factor Tu	tufm	Intracellular	4	4	4	3	4	4	5	4	4	22.6819	22.8304	22.6957	22.2544	22.3137	22.5803	22.4622	22.5122	22.1063	0.807067	1.44162	0.865971	-1.01958	-0.766343	0.373079	-0.131549	0.0821318	-1.6524
NADH:ubiquinone oxidoreductase subunit A5	ndufa5	Intracellular	2	2	2	0	0	0	0	0	0	21.7561	21.1345	21.051							1.1479	-0.46554	-0.682356
Si:xx-by187g17.5 protein	hbaa2	Intracellular	6	4	5	3	3	3	3	3	3	27.445	25.506	26.3355	21.5744	22.3122	22.0663	21.1376	22.3923	20.7012	1.6854	0.901793	1.23702	-0.687052	-0.388897	-0.488247	-0.863558	-0.356506	-1.03995
Putative all-trans-retinol 13,14-reductase	retsat	Intracellular	2	2	2	0	1	1	1	1	1	21.3027	20.792	21.0417							1.00729	-0.992551	-0.0147353
Sodium/potassium-transporting ATPase subunit beta	atp1b1a	Intracellular	4	2	3	5	5	5	4	4	4	24.1513	23.8228	24.0488	22.9888	23.7671	23.5444	23.1527	23.2683	23.3609	1.43935	0.629815	1.18691	-1.42552	0.492534	-0.0562834	-1.02161	-0.736743	-0.508447
Protein NDRG2	ndrg2	Intracellular	2	1	1	2	0	0	0	0	0	21.1338			21.2215						-0.707107			0.707107
Protein-L-isoaspartate O-methyltransferase	pcmt	Intracellular	2	2	2	0	0	0	0	0	0		22.1041	22.0843								0.707107	-0.707107
ATP synthase subunit gamma	atp5f1c	Intracellular	6	7	6	2	2	2	5	4	4	25.1231	25.0899	25.1377	22.5693	23.5898	23.4754	23.9725	23.7512	23.4476	1.21742	1.18088	1.23351	-1.59442	-0.470826	-0.596721	-0.0493914	-0.293059	-0.627386
Inter-alpha-trypsin inhibitor heavy chain 2	itih2	Intracellular	0	0	0	8	6	6	7	6	8				26.0485	24.9392	25.1369	25.9181	24.8334	26.3398				0.797768	-0.928867	-0.621198	0.594737	-1.09356	1.25112
Podocalyxin	podxl	Intracellular	1	1	1	1	1	1	1	0	0			19.2841
Translocated promoter region b, nuclear basket protein	tprb	Intracellular	1	1	1	1	1	1	1	1	1			21.3829
NADH dehydrogenase (Ubiquinone) Fe-S protein 1	ndufs1	Intracellular	17	15	12	8	9	10	7	7	7			19.0372
Stress-induced phosphoprotein 1	stip1	Intracellular	2	2	2	0	0	0	0	0	0			21.6805
Acyl-CoA thioesterase 20;Si:dkey-11e23.4 protein (Fragment);Acyl-CoA thioesterase 21 (Fragment)	acot20;acot21	Intracellular	2	2	2	1	1	1	1	1	1	21.8478	21.4459	21.5806							1.0903	-0.874437	-0.215866
Si:dkey-51e6.1	si:dkey-51e6.1	Intracellular	1	1	1	0	0	0	0	0	0			21.3472
Zgc:101840	zgc:101840	Intracellular	2	2	2	2	2	2	2	2	2	24.5882	25.2181	25.5441	23.5018	23.6898	23.8226	23.7843	24.0445	23.6262	0.519968	1.36827	1.80732	-0.943305	-0.690131	-0.511225	-0.562852	-0.212334	-0.775708
Apolipoprotein Bb, tandem duplicate 1	apobb.1	Intracellular	55	42	45	9	18	14	7	5	4	28.0203	26.0117	26.9638	23.489	24.9896	24.7108	23.6221	23.1299	22.7442	1.73474	0.634442	1.15599	-0.747454	0.0745553	-0.0781421	-0.674534	-0.944175	-1.15543
Protein deglycase DJ-1zDJ-1	park7	Intracellular	2	2	2	0	0	0	0	0	0	23.0217	22.1895	22.8843							0.724505	-1.14092	0.416412
Cardiac troponin C	tnnc1a	Intracellular	5	4	4	2	1	1	0	0	0	24.0127	25.027	24.6874	21.8615						0.0812793	0.795076	0.556118	-1.43247
Hsd17b10 protein	hsd17b10	Intracellular	6	6	6	2	2	3	3	3	2	24.7627	24.3266	24.6894	23.4649	23.6258	24.2785	23.8314	23.8846	23.4559	1.45659	0.582939	1.30968	-1.143	-0.820724	0.486578	-0.408827	-0.302214	-1.16103
40S ribosomal protein S4, X isoform	rps4x	Intracellular	3	3	3	0	0	0	1	1	1	21.4515	21.3996	21.6184							-0.335416	-0.789173	1.12459
Sex hormone-binding globulin	shbg	Intracellular	1	2	2	0	0	0	0	0	0			21.8097
Electron transfer flavoprotein dehydrogenase	etfdh	Intracellular	7	7	7	5	5	5	6	4	5	23.4638	23.686	23.539	22.6962	23.3359	23.2366	22.7908	22.8224	22.9233	0.813982	1.4216	1.01955	-1.28427	0.464522	0.193125	-1.02574	-0.939245	-0.663519
Fatty acid-binding protein 11a	fabp11a	Intracellular	4	5	5	1	2	2	2	1	2	23.2936	24.6623	24.1305		22.165	22.7117	21.9077		22.0037	0.286569	1.54551	1.0564		-0.751558	-0.248695	-0.988282		-0.899946
High mobility group box 2b	hmgb2b	Intracellular	1	2	2	0	0	0	1	1	1		22.0927	21.756								0.707107	-0.707107
Acyl-CoA dehydrogenase short chain	acads	Intracellular	4	4	4	3	4	3	4	4	3	22.9002	23.3015	23.4923	21.6411	22.0741	22.1506	21.8674	21.9649	21.8982	0.784651	1.37345	1.65351	-1.06322	-0.427724	-0.315478	-0.731132	-0.588097	-0.685962
Acetyl-CoA acetyltransferase, mitochondrial	acat1	Intracellular	10	10	10	8	8	8	8	8	7	26.0178	26.0319	26.1323	24.086	24.9066	24.749	24.4478	24.7774	24.3541	1.21267	1.23047	1.35707	-1.22268	-0.188252	-0.386897	-0.766552	-0.351065	-0.884761
NADH dehydrogenase [ubiquinone] flavoprotein 1, mitochondrial	ndufv1	Intracellular	5	3	3	2	2	2	2	2	2	23.2434	22.7116	22.21	21.3179	21.835	22.2671	21.2054	21.5815	21.6756	1.85298	1.057	0.306415	-1.02874	-0.254853	0.391839	-1.19702	-0.634282	-0.49333
Proteasome (Prosome, macropain) 26S subunit, ATPase, 5	psmc5	Intracellular	2	2	1	0	0	0	0	0	0		21.0137
V-ral simian leukemia viral oncogene homolog Ba (ras-related)	ralba	Intracellular	2	3	3	3	3	3	3	3	3	22.4671	22.6437	22.6195	22.4653	22.5373	22.5275	22.4775	23.0715	22.0781	-0.295809	0.391913	0.297703	-0.302595	-0.0222261	-0.0605561	-0.255365	2.05723	-1.81029
Zgc:101071	acsl1b	Intracellular	16	14	15	13	15	17	17	15	15	26.3363	26.3828	26.3842	25.5777	26.3489	26.0354	25.9171	26.1478	25.423	0.76359	0.892823	0.896806	-1.34428	0.798683	-0.0724098	-0.401133	0.239861	-1.77394
Peroxiredoxin 2	prdx2	Intracellular	5	5	5	5	3	5	5	5	4	24.9749	24.9612	24.8503	23.2299	23.0388	23.4589	23.0454	22.9318	23.2169	1.36524	1.35001	1.22687	-0.572324	-0.784474	-0.318071	-0.777204	-0.90328	-0.586767
Zgc:92880 protein	hbba2	Intracellular	6	5	6	2	4	4	2	2	2	28.0907	25.7626	27.1082	21.5794	23.8366	23.4126	22.4525	21.5155		1.54549	0.61597	1.15322	-1.05419	-0.152969	-0.322263	-0.705575	-1.07969
NADH:ubiquinone oxidoreductase subunit A7	ndufa7	Intracellular	3	3	1	0	0	0	0	0	0	22.3146	21.99								0.707107	-0.707107
Glutathione S-transferase kappa	gstk1	Intracellular	4	4	4	3	3	3	2	2	2	24.8601	24.736	24.9438	23.0353	23.7763	24.0659	23.1847	23.1897	22.558	1.18008	1.03968	1.27468	-0.88365	-0.0456707	0.281855	-0.714611	-0.708974	-1.42338
Proteasome subunit alpha type	psma1	Intracellular	1	1	1	0	0	0	0	0	0			21.0957
Cytochrome c oxidase subunit	cox6b1	Intracellular	2	2	2	2	2	2	2	2	2	24.3386	24.1301	23.7488	23.086	23.1593	23.4907	23.2984	22.1991	22.6471	1.4638	1.15684	0.595552	-0.380173	-0.272259	0.215618	-0.0674873	-1.68569	-1.02619
DnaJ (Hsp40) homolog, subfamily B, member 6a	dnajb6a	Intracellular	0	0	0	0	0	0	2	0	0							21.4383
Aldehyde dehydrogenase 6 family, member A1	aldh6a1	Intracellular	12	12	10	7	8	8	6	6	5	25.7036	25.7332	25.5746	23.6427	24.4841	24.2686	23.8992	24.0246	23.7109	1.31055	1.34445	1.16267	-1.05152	-0.0871587	-0.334227	-0.757576	-0.613823	-0.973356
Calsequestrin	casq2	Intracellular	1	1	1	0	0	0	0	0	0			20.7101
Hydroxyacyl-CoA dehydrogenase	hadh	Intracellular	5	4	5	2	4	3	4	3	3	25.2351	24.8567	24.8235	23.275	23.9019	24.0271	23.7672	24.0572	23.793	1.63786	1.04315	0.990984	-1.44276	-0.457486	-0.260709	-0.669161	-0.213325	-0.628552
RAB15, member RAS oncogene family	rab15	Intracellular	1	1	1	0	0	0	0	0	0			21.8291
ATP synthase oligomycin sensitivity conferral protein	atp5po	Intracellular	10	10	10	7	7	7	5	5	5	26.6623	26.4028	26.5769	24.7911	25.1928	25.6216	24.9367	25.0766	24.8465	1.4105	1.07619	1.30039	-1.0002	-0.482689	0.0696867	-0.812617	-0.632393	-0.928861
26S protease regulatory subunit S10B	psmc6	Intracellular	0	1	1	0	1	0	0	0	0			19.5045
Rpl12 protein	rpl12	Intracellular	2	2	2	1	1	1	1	1	1	22.7981	22.9233	23.0553							-0.991116	-0.0175374	1.00865
Dehydrogenase/reductase (SDR family) member 1	dhrs1	Intracellular	3	3	3	1	1	2	2	2	1	22.3823	22.8599	22.4434			21.6755				0.0855321	1.05753	0.209821			-1.35288
Ubiquinol-cytochrome c reductase core protein 2b	uqcrc2b	Intracellular	14	13	13	9	10	10	8	8	8	26.8	26.741	26.7046	25.0523	25.6694	25.6685	24.8169	25.1352	24.7629	1.29631	1.22645	1.1834	-0.774	-0.0428823	-0.0439714	-1.05274	-0.675787	-1.11678
Eukaryotic translation elongation factor 1 beta 2	eef1b2	Intracellular	2	1	1	0	0	0	0	0	0			20.0751
Galectin	lgals2a	Intracellular	1	1	1	1	0	1	1	1	1	22.7217
60S ribosomal protein L11	rpl11	Intracellular	2	2	2	0	0	0	1	1	1			22.5027
Tomm22 protein	tomm22	Intracellular	1	1	2	0	0	0	0	0	0			21.3761
Cytochrome c	cyc	Intracellular	5	5	5	3	3	3	4	3	3	25.9325	26.4611	26.0544	23.4628	24.6106	24.2495	23.5223	23.8541	23.1941	1.07274	1.49621	1.17037	-0.905845	0.0137063	-0.275557	-0.858156	-0.592376	-1.12108
Actin, alpha, cardiac muscle 1a;Actin, alpha 1, skeletal muscle;Actin;Actin, alpha 1b, skeletal muscle	actc1a;acta2;acta1b;actc1b	Intracellular	17	16	17	15	16	15	15	15	15	31.1724	31.3042	31.2468	30.476	31.4069	31.0683	30.5143	30.3763	30.4283	0.663736	0.971355	0.837488	-0.962518	1.21136	0.420624	-0.873036	-1.19527	-1.07374
Acidic leucine-rich nuclear phosphoprotein 32 family member E	anp32e	Intracellular	4	3	4	0	0	0	0	0	0	22.8811	22.6774	22.9228							0.411283	-1.14006	0.728776
Isocitrate dehydrogenase [NAD] subunit, mitochondrial	idh3a	Intracellular	5	4	5	2	2	2	3	3	3	23.8453	23.757	23.6329	22.8482	22.8346	23.1851	22.3763	22.2402	22.5238	1.34531	1.20025	0.996119	-0.294022	-0.316463	0.259907	-1.07	-1.29368	-0.827425
Glycogenin 1	gyg1a	Intracellular	2	2	2	2	2	2	1	1	1	23.2239	23.1753	23.3789	22.3515	21.5331	22.6395				0.724649	0.655152	0.946234	-0.52261	-1.6926	-0.110824
Myosin, light chain 9b, regulatory	myl9b	Intracellular	3	4	4	0	0	0	0	0	0	22.3903	22.4827	22.5492							-1.04974	0.108292	0.941447
Chaperonin-containing TCP1, subunit 5 (epsilon)	cct5	Intracellular	1	2	1	0	0	0	0	0	0		20.4848
Vdac1 protein	vdac1	Intracellular	6	5	5	6	5	5	8	7	7	24.0117	24.1862	24.1448	24.2618	24.7644	24.64	25.5569	25.5165	24.4994	-1.0613	-0.75703	-0.829108	-0.625157	0.251551	0.0345169	1.63387	1.56331	-0.210646
Tubulin alpha chain;Tubulin alpha chain (Fragment);Tuba8l4 protein	tuba8l4;si:ch211-114n24.6;tuba1c;tuba1a;zgc:123298	Intracellular	8	7	8	6	6	6	6	5	4	25.2734	24.9766	25.053	23.9557	24.1798	24.3689	24.0147	23.9975	23.7403	1.56593	1.03656	1.17281	-0.784574	-0.384836	-0.047578	-0.679353	-0.710055	-1.1689
Hexokinase	hk1	Intracellular	21	20	20	15	16	16	15	16	16	26.3601	26.4584	26.1867	25.815	26.1755	26.1184	25.6383	25.8	25.5107	1.07476	1.37397	0.546848	-0.5845	0.51285	0.339038	-1.12222	-0.630117	-1.51064
Solute carrier family 25 (Mitochondrial carrier adenine nucleotide translocator), member 4;Solute carrier family 25 (Mitochondrial carrier adenine nucleotide translocator), member 6;Uncharacterized protein	slc25a4;slc25a6	Intracellular	7	7	7	5	5	6	7	6	7			19.9028
High-mobility group box 1	hmgb1a	Intracellular	1	1	1	1	1	1	1	1	1			21.923
ST13, Hsp70-interacting protein	st13	Intracellular	1	1	1	1	1	1	0	0	0			20.6423
RNA-binding motif protein 4.3	rbm4.3	Intracellular	1	1	1	1	1	1	1	1	1			21.6435
Heterogeneous nuclear ribonucleoprotein A/Bb	hnrnpabb	Intracellular	2	2	2	1	1	1	1	1	1	21.5628	22.1747	22.0789							-1.14242	0.716668	0.425751
Reactive oxygen species modulator 1	romo1	Intracellular	0	0	0	1	1	1	1	1	1				23.4584	22.3027	22.4212							1.14968	-0.667993	-0.481686
Acad8 protein (Fragment)	acad8	Intracellular	3	3	3	0	0	0	0	0	0	22.0321	21.4519	21.5758							1.13071	-0.768133	-0.362578
Nicotinamide nucleotide transhydrogenase	nnt	Intracellular	17	17	17	15	18	14	14	13	13	26.4825	26.5345	26.3093	26.4032	26.7428	26.5623	26.1047	26.3228	26.106	0.407821	0.653877	-0.412959	0.0318838	1.64085	0.78557	-1.38221	-0.349064	-1.37577
Cofilin 2 (Muscle)	cfl2	Intracellular	2	1	1	0	0	0	0	0	0	22.6724
Fructose-bisphosphate aldolase	aldoab	Intracellular	11	10	10	8	9	9	8	8	8	25.7259	25.5683	26.0612	23.8561	24.3723	24.5182	23.9005	24.0513	23.8182	1.20684	1.02971	1.58382	-0.895293	-0.31495	-0.150923	-0.845435	-0.675832	-0.937935
Proteasome subunit alpha type	psma8	Intracellular	2	2	2	0	0	0	0	0	0		21.4894	21.6338								-0.707107	0.707107
Zgc:77126	nansa	Intracellular	1	1	1	0	0	1	0	0	0			19.9668
NADH dehydrogenase (Ubiquinone) Fe-S protein 8, (NADH-coenzyme Q reductase)	ndufs8a	Intracellular	2	2	2	1	2	2	1	2	1	23.059	22.2709	22.2993		22.0906	22.1475				1.74544	-0.261186	-0.188815		-0.720204	-0.575231
Tyrosine 3-monooxygenase/tryptophan 5-monooxygenase activation protein, beta polypeptide like	ywhabl	Intracellular	6	6	6	2	1	1	0	0	0	23.4099	23.8651	24.0355	21.9759						0.0944077	0.5812	0.763348	-1.43896
T-complex protein 1 subunit delta	cct4	Intracellular	2	1	1	2	2	2	1	1	0	20.9625			19.757	19.5119	20.114				1.38138			-0.519267	-0.905673	0.0435567
Ceruloplasmin	cp	Intracellular	7	5	6	5	5	5	6	6	7	24.1272	23.3692	23.8826	23.6497	23.8709	23.8248	23.6448	23.7344	23.3871	1.6739	-1.45106	0.665409	-0.294876	0.617145	0.427284	-0.314794	0.0544025	-1.37741
Arhgdia protein	arhgdia	Intracellular	3	3	3	1	1	1	1	1	0	23.8677	23.8267	24.1093							-0.437865	-0.706381	1.14425
EH-domain containing 2	ehd2b	Intracellular	1	1	1	1	0	0	0	0	0			20.0321
Major vault protein	mvp	Intracellular	6	8	6	6	6	7	3	3	3	22.6489	23.9143	23.4649	23.5577	22.856	23.63	22.5449	21.9531	22.3555	-0.509452	1.37121	0.703238	0.841119	-0.201605	0.948648	-0.664014	-1.54358	-0.945561
Heat shock protein 5	hspa5	Intracellular	9	8	9	2	2	2	2	2	2	22.977	23.1967	23.0487							-0.867057	1.09395	-0.226894
Glutamate dehydrogenase 1b	glud1b	Intracellular	13	13	12	11	11	11	11	11	11	26.2663	26.4094	26.3036	25.1602	25.632	25.7004	25.3343	25.5768	25.2441	1.10835	1.40748	1.18635	-1.20497	-0.218198	-0.0751424	-0.840734	-0.333695	-1.02944
Serpina1 protein (Fragment);Serine (Or cysteine) proteinase inhibitor, clade A (Alpha-1 antiproteinase, antitrypsin), member 1;Serine (or cysteine) proteinase inhibitor, clade A (alpha-1 antiproteinase, antitrypsin), member 1,-l	serpina1;serpina1l	Intracellular	6	6	6	0	0	0	0	0	0	25.3463	24.4395	25.0788							0.840139	-1.10609	0.265951
60S acidic ribosomal protein P0	rplp0	Intracellular	5	4	5	2	2	2	0	0	0	22.3645	22.7534	22.9892	21.0263	21.3173	21.9152				0.386828	0.8825	1.18305	-1.31872	-0.947843	-0.185816
Ribosomal protein, large, P1	rplp1	Intracellular	2	2	2	1	1	1	1	1	1	21.5692	20.7773	21.435							0.7284	-1.14013	0.411735
Hydroxysteroid dehydrogenase-like protein 2	hsdl2	Intracellular	6	6	6	4	4	4	2	2	2	23.9743	24.0015	23.8934	22.5189	23.5271	23.1622	22.798	23.0799	22.3456	1.14107	1.1843	1.01258	-1.16983	0.430965	-0.148447	-0.726617	-0.279051	-1.44498
Ribosomal protein S9	rps9	Intracellular	3	3	3	1	2	2	2	2	1	22.6018	22.5455	22.8535		22.1537	22.0346	22.1692	22.5834		0.602046	0.415167	1.43654		-0.883799	-1.27867	-0.832306	0.541017
Tubulin alpha chain	tuba8l2	Intracellular	6	5	6	3	3	3	5	4	4	22.6403	22.441	22.6537				21.8022	21.7504	21.1634	0.942073	0.609885	0.964446				-0.455087	-0.541391	-1.51993
ATP synthase, H+-transporting, mitochondrial F0 complex, subunit g	atp5l	Intracellular	2	2	2	2	2	2	2	2	2	25.9012	25.8246	25.9488	24.8688	25.4257	25.3004	24.414	24.3383	23.7685	1.03825	0.94057	1.09912	-0.279548	0.431273	0.27138	-0.860175	-0.95675	-1.68412
Superoxide dismutase	sod2	Intracellular	2	2	2	1	1	1	1	1	1	24.482	24.058	24.2797							0.984488	-1.01482	0.030334
Dynein light chain;Dynein light chain (Fragment)	dynll1;dynll2b;dynll2a	Intracellular	2	2	2	1	0	1	1	1	1	21.8186	22.013	21.8598							-0.766689	1.1311	-0.364413
Cytochrome c oxidase subunit NDUFA4	ndufa4	Intracellular	1	1	1	1	1	1	1	1	1			23.0973
Succinyl-CoA ligase subunit beta	sucla2	Intracellular	9	9	9	8	9	9	10	10	8	25.5074	25.405	25.4373	24.4372	24.7144	24.6909	24.512	24.6985	24.5359	1.43183	1.1975	1.27132	-1.01867	-0.383948	-0.437787	-0.847369	-0.420269	-0.792594
Peptidyl-prolyl cis-trans isomerase	fkbp1aa	Intracellular	2	2	2	0	0	0	0	0	0	23.6553	24.0501	24.1689							-1.12616	0.342124	0.784037
Ribosomal protein, large P2	rplp2	Intracellular	3	3	3	1	2	2	0	0	0	22.8009	23.0447	23.1374			21.7694				0.179439	0.567217	0.714634			-1.46129
40S ribosomal protein S28	rps28	Intracellular	1	1	1	0	1	0	0	1	0			21.7456
Cytochrome c oxidase, subunit VIIc	cox7c	Intracellular	1	1	1	1	1	1	1	1	1			23.6806
Coiled-coil-helix-coiled-coil-helix domain-containing 10	chchd10	Intracellular	1	1	1	1	1	1	1	1	1			22.0642
Ribosomal protein S14	rps14	Intracellular	1	1	1	1	1	1	0	0	0			21.3584
Chaperonin containing TCP1, subunit 2 (Beta)	cct2	Intracellular	2	2	2	0	0	0	0	0	1	21.2851	21.5886	21.2748							-0.548187	1.15422	-0.60603
NADH:ubiquinone oxidoreductase core subunit V2	ndufv2	Intracellular	4	3	3	1	0	1	1	0	1	24.5429	23.974	23.7472							1.10968	-0.278317	-0.831359
S-phase kinase-associated protein 1	skp1	Intracellular	1	1	1	0	0	0	0	0	0			19.1726
Prohibitin 2	phb2a	Intracellular	4	4	4	3	3	3	4	4	3	23.2314	23.3135	23.3058	22.4208	22.6811	22.904	23.2065	23.4142	21.8005	0.582963	0.736527	0.721993	-0.933242	-0.446335	-0.0294928	0.536338	0.924721	-2.09347
NADH dehydrogenase [ubiquinone] 1 alpha subcomplex subunit 8	ndufa8	Intracellular	1	1	1	0	0	0	0	0	0			20.5148
Zgc:73107;NADH:ubiquinone oxidoreductase subunit A13	ndufa13;N/A	Intracellular	4	4	4	2	2	2	1	1	1	23.5229	23.1537	22.3733	21.1397	21.4152	21.6844				1.34994	0.968956	0.16346	-1.10964	-0.825275	-0.547441
Peptidyl-prolyl cis-trans isomerase	ppiab	Intracellular	4	3	3	2	2	2	1	1	1	26.3134	26.5404	26.6588	23.5909	23.7975	24.5717				0.751305	0.910977	0.994281	-1.16396	-1.01864	-0.473967
Peptidyl-prolyl cis-trans isomerase	ppiaa	Intracellular	3	1	2	0	0	0	0	0	0	23.0021		23.3473							-0.707107		0.707107
ATP synthase subunit d, mitochondrial	atp5pd	Intracellular	6	6	6	4	4	4	3	3	3	27.0841	26.8683	26.9741	24.779	25.3299	25.7035	23.464	22.935	23.7861	1.18082	1.04462	1.1114	-0.274492	0.0733055	0.309213	-1.10473	-1.43873	-0.901403
40S ribosomal protein S5;Ribosomal protein S5;Zgc:153322 protein	rps5;zgc:153322	Intracellular	2	2	2	0	1	1	0	0	0	22.6456	22.6193	22.8762							-0.481688	-0.667992	1.14968
MICOS complex subunit MIC60	immt	Intracellular	9	9	8	8	7	8	8	8	9	25.0205	25.3038	25.0785	24.8989	25.0985	25.1461	24.7227	24.2996	24.8275	0.296829	1.25679	0.493333	-0.115182	0.56102	0.722299	-0.712275	-2.1458	-0.357019
Tetraspanin	cd81a	Intracellular	1	1	1	1	1	1	1	1	1			21.5038
Heat shock cognate 70	hsc70	Intracellular	13	13	13	7	9	8	9	9	9	23.0442	23.1945	23.2296	22.2148	22.5342	22.4352	22.3495	22.4393	22.0964	1.00164	1.35253	1.43443	-0.935253	-0.18948	-0.420479	-0.62062	-0.411047	-1.21172
CDGSH iron sulfur domain 1	cisd1	Intracellular	0	0	0	0	0	0	1	1	1									19.9813
Guanine nucleotide-binding protein G(I)/G(S)/G(T) subunit beta-1	gnb1b;gnb1	Intracellular	2	2	2	0	0	0	0	0	0	21.6406	21.7154	21.4615							0.266379	0.839838	-1.10622
Integrin-linked kinase	ilk	Intracellular	1	0	0	2	2	1	1	1	1				21.6754	19.2518								0.707107	-0.707107
Hemopexin	hpx	Intracellular	3	2	3	0	1	1	0	0	0	23.5498	22.818	23.8226							0.294533	-1.11419	0.819655
Enolase	eno3	Intracellular	12	9	11	6	5	4	7	7	6	26.6725	26.7876	26.8531	24.2107	24.9784	25.24	24.5792	25.328	25.1199	1.1513	1.26724	1.33323	-1.32933	-0.555772	-0.292158	-0.957957	-0.20343	-0.413126
Cofilin 1	cfl1	Intracellular	4	4	3	2	2	1	1	1	2	24.7671	24.1053	23.8773	23.0093	23.1765				23.5213	1.5781	0.558516	0.207154	-1.13012	-0.872438				-0.34121
Ribosomal protein S3	rps3	Intracellular	5	5	5	1	1	1	3	3	3	22.316	22.9882	22.302				22.2314	22.0772	21.5959	0.142951	1.63846	0.111692				-0.0453597	-0.388425	-1.45932
6-phosphogluconate dehydrogenase, decarboxylating	pgd	Intracellular	3	4	4	0	0	0	0	0	0	22.3494	22.2354	22.3302							0.72757	-1.1403	0.412734
Rab GDP dissociation inhibitor	gdi2	Intracellular	7	5	6	2	2	3	3	2	2	23.944	22.7326	23.3266	22.2021	22.3007	22.914	22.3405	22.1022	22.3186	2.04446	0.0745455	1.04052	-0.788312	-0.627955	0.369457	-0.563188	-0.950778	-0.598755
Dihydrolipoyl dehydrogenase	dldh	Intracellular	6	4	4	2	3	2	5	4	5	24.0825	24.1223	24.0627	23.4007	23.9591	23.7286	23.4696	23.8758	23.5147	0.993312	1.13447	0.923282	-1.41941	0.556699	-0.258991	-1.17546	0.261893	-1.0158
Myoglobin	mb	Intracellular	10	10	10	8	8	8	8	8	8	32.4749	32.2195	32.6388	29.1915	30.1453	30.4106	28.036	28.1448	28.1869	1.21095	1.07732	1.29671	-0.507301	-0.00818943	0.130681	-1.11202	-1.05511	-1.03304
Protein S100	icn	Intracellular	1	1	1	1	1	1	0	0	0			21.992
Ubiquitin carboxyl-terminal hydrolase	uchl1	Intracellular	0	1	1	0	0	0	0	0	0			21.2184
Caveolin	cav1	Intracellular	0	0	0	2	1	1	3	2	3							22.5793	22.4049	22.6771							0.18521	-1.07966	0.894448
Novel protein similar to zebrafish hemoglobin alpha-adult 1 (Hbaa1)	si:ch211-5k11.8	Intracellular	8	9	9	7	8	7	6	6	5		28.6258	27.0467	24.6528	26.3561	26.2221	24.0774	24.8348	24.0457		1.79015	0.813045	-0.668177	0.38576	0.302858	-1.02423	-0.555551	-1.04386
Fumarate hydratase, mitochondrial	fh;LOC100535417	Intracellular	5	4	5	3	3	3	2	2	2	24.0374	24.1009	24.1558	22.635	23.3066	22.9088	22.6502	21.9045	22.5401	1.11352	1.19203	1.25999	-0.622111	0.209043	-0.283241	-0.603323	-1.52629	-0.739627
NADH:ubiquinone oxidoreductase subunit A11;Uncharacterized protein	ndufa11;N/A	Intracellular	0	0	0	3	3	3	1	1	1							21.7843	22.0691	21.9011							-0.934995	1.0543	-0.119306
Cox7a2l protein	cox7a3	Intracellular	4	5	5	4	4	4	4	4	4	24.4298	24.5721	24.3288	22.9882	23.5729	23.1936	22.9023	22.9876	22.387	1.20537	1.38679	1.07656	-0.633258	0.112476	-0.371265	-0.742757	-0.633988	-1.39992
Nucleoside diphosphate kinase	nme2b.2	Intracellular	4	4	4	2	2	2	2	2	2	25.4457	25.2053	26.7236	22.3469	23.0754	21.3658	22.4608	20.9902	21.5202	1.07405	0.95716	1.69554	-0.432917	-0.078636	-0.910055	-0.377505	-1.09268	-0.834957
Cytochrome c oxidase subunit	cox6b2	Intracellular	4	3	4	2	2	2	2	1	1	24.124	23.3939	24.3281	22.7964	23.4563	22.901	22.832			1.15588	-0.0171091	1.48385	-0.976985	0.0831039	-0.808988	-0.919757
Heterogeneous nuclear ribonucleoprotein D-like	hnrnpdl	Intracellular	1	1	1	2	2	2	1	1	1				21.5363	20.5673	21.0558							0.997238	-1.00274	0.00550087
Capping actin protein of muscle Z-line subunit beta	capzb	Intracellular	1	1	1	2	1	2	2	1	1				21.4218		21.176	20.5887						0.840096		0.266013	-1.10611
Aldehyde dehydrogenase 2	aldh2.1	Intracellular	9	10	10	7	6	8	7	7	7	24.8212	24.3416	24.5563			23.689				0.970293	-0.0216088	0.422336			-1.37102
Aspartate aminotransferase	got2a	Intracellular	13	13	13	14	13	13	12	12	12	28.0218	27.9253	27.9348	26.6088	27.1031	27.197	26.6725	26.9489	26.6359	1.35391	1.18943	1.20559	-1.05483	-0.21219	-0.0520368	-0.946237	-0.474991	-1.00864
Phosphoglycerate mutase	pgam1a;pgam1b	Intracellular	4	4	4	2	2	2	2	2	2	25.0106	24.8202	24.9449	22.2994	22.7601	23.3344	22.271	22.3529	22.1609	1.34683	1.19434	1.29416	-0.82363	-0.454835	0.00492837	-0.846408	-0.780825	-0.934558
Novel alpha-globin	hbaa1	Intracellular	9	9	9	7	8	7	6	6	5	31.1718	29.1263	30.0186	25.0038	27.0436	26.6185	25.9163	25.84	25.3411	1.7259	0.804048	1.20619	-1.05389	-0.134565	-0.326172	-0.642644	-0.677008	-0.901862
Phb	phb	Intracellular	4	4	4	4	4	4	5	5	4	24.075	24.3673	24.2286	23.4563	23.9688	24.0916	24.2258	24.764	23.0616	0.0968055	0.680383	0.403421	-1.13865	-0.11537	0.129864	0.397848	1.47238	-1.92667
Echs1 protein (Fragment)	echs1	Intracellular	3	3	3	2	2	2	2	2	2	24.4509	24.5002	24.673	22.8317	23.0124	23.3856	23.1423	23.1793	23.0147	1.17996	1.24648	1.47975	-1.00548	-0.761583	-0.257914	-0.586318	-0.536319	-0.75857
Myotrophin	mtpn	Intracellular	1	1	1	0	0	0	0	0	0			22.1793
Myosin light chain 2 Mlc2a	myl7	Intracellular	11	11	11	7	8	8	8	8	8	29.8875	29.3114	29.8775	27.4238	27.9427	27.9717	27.223	27.5029	27.3223	1.4596	0.93863	1.45062	-0.768628	-0.299344	-0.273106	-0.950289	-0.697068	-0.860414
Malate dehydrogenase	mdh2	Intracellular	17	16	16	13	14	15	14	13	12	28.85	28.6892	28.8903	27.1569	27.6623	27.6577	27.4726	27.595	27.3753	1.35293	1.1171	1.41215	-1.1307	-0.389357	-0.396143	-0.667625	-0.488072	-0.810283
14-3-3 protein beta/alpha-B	ywhabb	Intracellular	6	7	6	1	2	2	2	2	2		22.4773
Pyruvate dehydrogenase (Lipoamide) beta	pdhb	Intracellular	8	9	9	8	7	8	9	9	8	26.8428	26.8002	26.6453	25.1803	25.6572	25.7213	25.3993	25.5677	25.1275	1.39008	1.32846	1.10419	-1.01625	-0.325922	-0.233148	-0.6992	-0.455549	-1.09266
Annexin	anxa1a	Intracellular	0	0	0	2	0	0	0	0	0				21.3247
MHC class I antigen (Fragment);Major histocompatibility complex class I UEA gene (Fragment);Major histocompatibility complex class I UEA protein;Major histocompatibility complex class I UDA gene	mhc1uea;mhc1uda	Intracellular	1	2	2	0	0	0	0	0	0			21.2672
Phosphoglycerate mutase	pgam2	Intracellular	6	6	6	4	4	4	3	4	3	25.9723	25.6991	26.1113	23.4063	23.7551	24.1617	23.1984	23.4124	23.2736	1.32831	1.10708	1.44094	-0.749971	-0.467427	-0.138124	-0.918315	-0.745042	-0.857457
Malate dehydrogenase	mdh1ab	Intracellular	6	6	7	5	5	5	6	6	4	25.086	24.9049	25.1026	21.8371	22.8218	22.7831	22.1276	22.143	22.0156	1.33491	1.20656	1.34667	-0.967589	-0.269739	-0.29719	-0.761692	-0.750816	-0.84112
Hydroxyacyl-Coenzyme A dehydrogenase/3-ketoacyl-Coenzyme A thiolase/enoyl-Coenzyme A hydratase (Trifunctional protein), beta subunit	hadhb	Intracellular	8	8	8	8	8	8	9	9	8	26.2712	26.354	26.2158	24.8716	25.5554	25.5553	25.5059	25.8604	25.6343	1.08589	1.26116	0.968689	-1.87679	-0.429401	-0.429463	-0.534048	0.216274	-0.262311
Isovaleryl Coenzyme A dehydrogenase	ivd	Intracellular	3	4	5	4	5	3	3	3	3	24.2106	24.3123	24.3207	22.7391	23.1537	23.4265	22.9713	22.8776	22.8	1.16574	1.31637	1.32875	-1.01372	-0.399667	0.00440538	-0.669756	-0.808584	-0.923532
Brain-subtype creatine kinase	ckbb	Intracellular	7	6	6	2	2	2	2	2	2	24.5437	24.343	24.7204							0.0423025	-1.02048	0.978177
Glia maturation factor, beta	gmfb	Intracellular	1	1	1	0	0	0	0	0	0			19.821
40S ribosomal protein S21	rps21	Intracellular	1	1	1	1	1	1	1	1	1			21.1977
Microsomal glutathione S-transferase 3a	mgst3a	Intracellular	1	1	1	2	2	3	3	3	3				22.9581	23.083	22.6939	23.6031	23.8746	22.5474				-0.32564	-0.0843301	-0.836209	0.920448	1.44492	-1.11919
Thioredoxin	zgc:56493	Intracellular	2	2	2	0	0	0	0	0	0	23.678	23.7502	23.8566							-0.930561	-0.126785	1.05735
Isocitrate dehydrogenase [NADP]	idh2	Intracellular	21	19	19	19	19	19	19	19	18	28.3685	28.4126	28.2755	26.4814	27.2925	27.1219	26.856	27.0801	26.8373	1.29065	1.3503	1.16488	-1.26095	-0.164305	-0.394936	-0.754409	-0.451442	-0.779786
Electron transfer flavoprotein subunit alpha	etfa	Intracellular	9	8	8	7	7	7	6	6	7	26.4134	26.1755	26.192	24.6704	25.2174	25.2661	24.4344	24.3548	24.1784	1.38383	1.10994	1.12894	-0.622755	0.00689863	0.0629501	-0.894491	-0.986127	-1.18918
Aspartate aminotransferase	got1	Intracellular	11	9	9	4	5	5	3	3	3	27.0427	27.0151	26.9961	24.0602	24.5974	25.0409	23.9608	24.2124	24.4867	1.31447	1.29403	1.27999	-0.894628	-0.496756	-0.168211	-0.968278	-0.781907	-0.578713
Zgc:56235	zgc:56235	Intracellular	6	6	6	6	6	6	6	6	6	26.0219	26.2598	25.9701	25.3226	25.9608	25.9165	26.0681	26.492	25.5938	0.192733	0.890183	0.0407962	-1.85756	0.013488	-0.116268	0.328233	1.57093	-1.06254
Protein S100	s100a10b	Intracellular	2	1	2	1	1	1	2	1	1	21.1569						20.6923			0.707107						-0.707107
Small nuclear ribonucleoprotein D3 polypeptide,-like	snrpd3l	Intracellular	0	0	0	1	1	1	1	1	1						21.7318
Actin, cytoplasmic 1;Actin, cytoplasmic 1, N-terminally processed	actba;actb1	Intracellular	17	16	16	13	15	14	14	13	13	26.4848	26.3413	26.4448	25.2276	26.1714	25.9221	25.1745	25.2813	25.2992	1.18016	0.926822	1.10941	-1.03929	0.626804	0.186708	-1.13304	-0.944612	-0.912956
Monocarboxylate transporter 4b	slc16a3	Intracellular	1	1	1	2	2	2	3	3	3				22.7649	22.1581	22.9165	23.0061	23.054	22.4105				0.129626	-1.55913	0.55142	0.80079	0.934192	-0.856903
Tyrosine 3-monooxygenase/tryptophan 5-monooxygenase activation protein, epsilon polypeptide 1;Tyrosine 3-monooxygenase/tryptophan 5-monooxygenase activation protein, epsilon polypeptide 1 (Fragment);Tyrosine 3-monooxygenase/tryptophan 5-monooxygenase activ	ywhae1;ywhae2	Intracellular	5	5	5	3	2	2	2	2	1	23.759	23.227	23.5472	22.7614	21.8789	23.1269	21.9156	21.8956		1.28353	0.597338	1.01037	-0.00329393	-1.14171	0.468202	-1.09426	-1.12017
Aspartate aminotransferase	got2b	Intracellular	12	12	13	12	12	12	11	11	10	25.997	26.2322	26.0338	24.6528	25.1092	25.1702	24.7846	24.9607	24.6173	1.12525	1.49664	1.18334	-0.996773	-0.276286	-0.179932	-0.788722	-0.510717	-1.0528
Heat shock 60 protein 1	hspd1	Intracellular	10	8	8	4	4	4	4	4	4	24.6411	24.721	24.6216	23.2716	23.8876	23.6447	22.8208	22.9453	22.5947	1.14894	1.24484	1.12557	-0.493654	0.24525	-0.0460958	-1.03435	-0.884971	-1.30552
Protein disulfide isomerase family A, member 6	pdia6	Intracellular	1	1	1	0	0	0	0	0	0			19.86
Tryosine 3-monooxygenase/tryptophan 5-monooxygenase activation protein, zeta polypeptide	ywhaqb	Intracellular	4	3	3	0	0	0	0	0	0	20.5753
Fructose-bisphosphate aldolase	aldoaa	Intracellular	13	13	13	9	10	10	9	8	8	27.8753	28.0105	28.1187	25.9772	26.4758	26.7763	26.0566	26.2597	25.8614	1.13554	1.28151	1.39827	-0.913687	-0.375408	-0.0509545	-0.827952	-0.608659	-1.03866
Aldehyde dehydrogenase 7 family, member A1	aldh7a1	Intracellular	6	6	6	0	1	1	1	0	0	23.6725	23.6371	23.779							-0.320865	-0.800184	1.12105
Adenosylhomocysteinase	ahcy	Intracellular	5	4	3	1	1	1	0	0	0	22.3854	23.2879	22.8966							-1.04125	0.95289	0.088357
Annexin	anxa4	Intracellular	2	3	2	3	3	3	2	2	2	21.4666	21.6647	21.5783	22.248	21.9909	22.0885	21.4666	21.9057	20.4145	-0.334362	0.0326419	-0.127481	1.11338	0.636998	0.81782	-0.334362	0.479079	-2.28372
Antithrombin	serpinc1	Intracellular	2	1	1	0	0	0	0	0	0	21.4786
Solute carrier family 25 (mitochondrial carrier	slc25a5	Intracellular	12	12	12	10	10	11	12	11	12	28.9701	28.7625	28.683	27.8069	28.6472	28.5787	28.5157	28.6189	28.0466	1.25802	0.684842	0.465428	-1.95319	0.366629	0.177484	0.00357543	0.288569	-1.29135
Fatty acid-binding protein 3, muscle and heart	fabp3	Intracellular	6	6	6	3	5	4	3	3	4	26.7308	26.7567	26.7955	23.577	24.1903	24.6867	23.9954	22.3077	24.5942	1.18181	1.19809	1.22244	-0.798045	-0.413045	-0.101443	-0.535397	-1.5949	-0.159511
Hemoglobin subunit beta-2	ba2 more	Intracellular	12	11	11	8	9	9	8	8	6	32.0276	30.2205	30.9135	26.4544	28.2861	28.004	26.9239	26.6172	26.6337	1.70397	0.842459	1.17281	-0.953023	-0.0797855	-0.214268	-0.729204	-0.8754	-0.867561
Carbonic anhydrase	cahz	Intracellular	6	5	6	1	1	1	1	1	1	26.0805	24.7625	25.1822							1.09721	-0.860217	-0.23699
Enhancer of rudimentary homolog	erh	Intracellular	1	1	1	0	0	0	0	0	0			19.8921
Flotillin-2a	flot2a	Intracellular	1	1	1	0	1	2	1	1	1						21.5819
Ferritin	fth1a	Intracellular	1	1	1	1	1	1	0	0	0			20.6906
Glutathione S-transferase pi	gstp1	Intracellular	8	7	7	1	2	1	2	2	2	25.1574	24.9512	25.0992		22.2964			21.6581	21.4183	0.94924	0.83592	0.917269		-0.623034			-0.97379	-1.1056
Sodium/potassium-transporting ATPase subunit alpha;S	atp1a3b;atp1a3a;atp1a2a	Intracellular	15	15	14	14	16	15	13	13	14	23.7173	23.7565	23.96	23.5316	23.941	24.1124	23.637	23.6257	23.8916	-0.419167	-0.212886	0.857247	-1.39622	0.757527	1.65893	-0.841782	-0.901359	0.49771
Sodium/potassium-transporting ATPase subunit alpha	atp1a1a.1;atp1a1a.4	Intracellular	19	19	18	20	22	21	19	19	19	26.6755	26.9293	26.6396	27.2474	27.2047	27.2928	26.993	27.1821	26.9109	-1.37411	-0.32632	-1.52206	0.986785	0.810408	1.17404	-0.06336	0.716898	-0.402286
Protein NipSnap homolog 2	nipsnap2	Intracellular	1	1	1	1	1	1	1	1	1			22.6651
Mitochondrial carrier homolog 2	mtch2	Intracellular	5	4	5	2	3	3	4	3	3	24.2727	24.3788	24.329	23.2792	23.9148	23.6845	23.6055	23.9371	23.1118	0.962636	1.19578	1.08647	-1.22139	0.175812	-0.330387	-0.504206	0.224766	-1.58948
Ventricular myosin heavy chain	myh7	Intracellular	43	40	42	43	43	43	42	40	40	28.1821	28.4425	27.968	28.6102	29.0498	28.3286	28.1893	28.7755	28.4386	-0.786866	-0.000703713	-1.43314	0.505671	1.83258	-0.344368	-0.765042	1.00441	-0.0125388
L-lactate dehydrogenase B-A chain	ldhba	Intracellular	10	10	10	6	6	6	6	7	7	27.8273	27.8671	27.8783	24.9389	25.656	25.9552	25.295	25.5395	25.1635	1.27289	1.30476	1.31368	-1.03702	-0.463567	-0.224305	-0.752254	-0.556767	-0.857404
L-lactate dehydrogenase A chain	ldha	Intracellular	7	7	7	4	4	4	5	5	5	25.6409	25.051	25.2089	23.9653	23.4131	24.3693	23.5667	23.7819	23.7432	1.65643	0.925286	1.12097	-0.420366	-1.10483	0.0803631	-0.914422	-0.64778	-0.695652
Myosin light chain kinase 3	mylk3	Intracellular	0	0	0	1	0	0	2	1	0							20.1026
Synaptopodin 2-like b	synpo2lb	Intracellular	0	1	1	2	2	2	3	4	3				21.1615	20.6835	21.1463	21.0403	21.1066	21.4227				0.28387	-1.71155	0.220619	-0.222186	0.0548574	1.37439
Actin-binding LIM protein 1b	ablim1b	Intracellular	2	1	1	6	4	4	4	4	3	21.5122			23.6253	22.0202	22.8095	22.712	22.9845	21.4007	-1.12944			1.44921	-0.509634	0.453637	0.334599	0.667168	-1.26553
Si:dkey-105h12.2	si:dkey-105h12.2	Intracellular	12	10	11	2	2	2	0	0	1			22.5023
Si:ch211-212c13.8 (Fragment)	si:ch211-212c13.8	Intracellular	13	10	9	1	1	1	0	0	1	23.0388	22.275	22.9997							0.622244	-1.15351	0.531262
AP-2 complex subunit alpha	ap2a1	Intracellular	1	1	1	2	1	1	2	1	2				25.4891
KN motif and ankyrin repeat domains 2	kank2	Intracellular	0	0	0	2	1	1	1	1	1				22.0569

## Sheet: Supplementary Table 2
Supplementary Table 2. All the peptides identified in the decellularized samples
				Spectral counts									LFQ intensity
	Accession Number	Gene Name	ECM	Control 1	Control 2	7dpa_1	7dpa_2	14dpa_1	14dpa_2	30dpa_1	30dpa_2		Control 1	Control 2	7dpa_1	7dpa_2	14dpa_1	14dpa_2	30dpa_1	30dpa_2
1	F1QVX3_DANRE	myhb	No	379	271	161	148	324	261	227	286		226179000	151709200	423390000	319130000	388460000	305850000	320903000	336938000
2	A2CEW3_DANRE	fn1b	Yes	51	49	255	147	169	176	178	200		81320000	47556000	495990000	368610000	310600000	242630000	217560000	189070000
3	B0R0F7_DANRE	cmlc1	No	167	75	71	29	127	24	75	13		8504400	15097000	21146900	25521800	23347000	28667000	9836300	24359300
4	Q7ZVG7_DANRE	fgg	Yes	24	46	223	384	88	121	75	90		33895000	32809000	742280000	276480000	43882000	13853000	39245000	54786000
5	Q6NYE1_DANRE	fgb	Yes	21	29	194	228	86	101	63	72		26569000	26556000	945720000	500410000	168280000	115010000	101680000	94095000
6	F1QJC9_DANRE	col1a1a	Yes	16	32	37	6	79	15	1	2		28717000	13278000	6503300	7799600	7434500	12011000	5547900	3652100
7	F1QDL1_DANRE	col1a1b	Yes	28	45	16	19	57	24	28	28		17806000	17878000	36446000	29712000	71051000	21449000	29552000	6764900
8	F1Q4X1_DANRE	col6a3	Yes	51	128	29	24	43	96	105	73		58446000	33234070	64414000	71440700	66340000	90859550	75550800	58771000
9	F1R8W4_DANRE	desma	No	107	83	33	39	43	78	66	64		35372500	19496000	24579000	25249000	32386000	27551000	25778000	14356000
10	E9QCG6_DANRE	col1a2	Yes	62	65	29	44	31	58	50	55		30701000	38892000	123150000	39844000	101410000	54877000	81715000	81413000
11	Q6IQR3_DANRE	acta1a	No	40	38	45	81	31	65	39	45		51419700	17769000	81847600	38311000	51502620	28627000	36053000	15981000
12	A0A0R4IZA6_DANRE	hspg2	Yes	42	69	20	24	59	49	24	25		61432000	42522000	39503000	35570000	39733280	53974000	15252000	4984400
13	B8A5L6_DANRE	fga	Yes	31	51	104	97	29	46	57	55		31579000	29067000	634330000	231280000	44712000	47761000	38525000	44273000
14	F1Q6P3_DANRE	col6a1	Yes	28	15	16	10	24	14	8	5		31771000	52577000	39600000	30892000	58769000	32200000	38916000	29270000
15	F1R446_DANRE	spna2	No	35	33	16	13	39	17	125	65		42399000	48599000	29155020	18973000	27890000	29178000	38817000	20165000
16	F1QQE5_DANRE	sptb	No	13	19	5	6	18	10	25	42		27308000	24285000	14264000	8421700	18007000	4376700	33035000	18704000
17	MYG_DANRE	mb	No	1	11	5	7	18	3	6	8		3098400	1877700	14826000	53683000	5930300	24263000	23339000	1728500
18	Q75U66_DANRE	postnb	Yes	4	3	20	27	16	22	18	23		20131000	21590000	50625000	60904000	15731000	39308000	35663000	20736000
19	F1Q924_DANRE	col6a6	Yes	8	5	8	7	16	31	21	17		23364000	13740000	23188000	7159100	24446000	14777000	17194000	9350300
20	Q08BA1_DANRE	atp5a1	No	24	11	7	9	16	15	7	5		29154000	8298100	22383000	26013000	35709000	41084000	7563700	2491600
21	F6NPA4_DANRE	col5a1	Yes	8	11	2	0	15	9	0	2		5769400	4622000	5465300	5231100	0	2745400	5071400	5129700
22	E7FCV8_DANRE	col6a2	Yes	18	11	14	11	15	19	19	18		18232000	30633000	28164000	21903000	52582000	30413000	26872000	19979000
23	Q801M3_DANRE	myl7	No	12	13	8	10	14	10	8	5		13882000	18144000	22338000	36697000	5927400	16240000	3080900	1382000
24	E9QFR8_DANRE	actn2b	No	13	16	8	6	12	9	10	15		13234000	12179000	28133000	11453000	14338000	9121900	7808200	3152200
25	A0A0G2L1F5_DANRE	sptbn1	No	15	14	7	7	12	14	35	35		15650000	15540000	9817900	8430700	7610400	9202800	21657000	12852000
26	Q8AWD0_DANRE	vdac2	No	1	0	3	0	14	2	1	0		366030	2204100	2503900	2004800	6693200	2668100	2020400	1706800
27	G1K2X0_DANRE	ttnb	No	7	15	1	0	9	14	22	21		4146500	8590100	6031310	50182000	24614510	13086000	10255850	4979000
28	K2C8_DANRE	krt8	No	18	11	1	0	9	5	1	5		5386900	2344900	10201000	3245000	2041400	8934300	4632100	4621800
29	Q5RH29_DANRE	itih2	No	12	12	9	4	9	9	10	8		30491500	30634000	41606000	43962000	32311900	31956000	29550640	29653790
30	F1R7N8_DANRE	ttna	No	10	29	7	2	12	22	41	18		16033000	21227000	13105300	3767000	24954000	24985300	24540800	6428300
31	F1Q615_DANRE	mybpc3	No	10	20	7	3	8	17	8	8		21662000	19756000	15815000	14507000	13760000	23647000	10433000	5351100
32	F1Q8S5_DANRE	col4a1	Yes	11	10	6	4	7	7	11	25		0	0	3204400	6424400	14234000	4897700	8441000	11303000
33	Q7T334_DANRE	mdh2	No	0	1	5	3	6	14	1	0		2805000	1766000	5782600	6408600	2409900	3382100	3376400	842840
34	A0A0R4IDZ8_DANRE	tln1	No	3	5	3	3	6	3	7	7		4125300	2175500	5031600	1988400	2298800	2376000	2940300	688380
35	F1R6V5_DANRE	mmrn2a	Yes	1	3	0	0	6	0	0	0		0	4812600	325560	342990	899220	166230	259290	0
36	E7F5I3_DANRE	postna	Yes	14	17	11	17	6	18	10	5		31588500	27558900	33299400	26137000	30547800	37767000	34237700	13295000
37	A8WGC6_DANRE	atp5b	No	23	16	10	19	6	31	13	13		30760000	15883000	31993000	50848000	34730000	21517000	20074000	13789000
38	A0A0G2KQ62_DANRE	fbn2b	Yes	15	27	4	4	5	3	2	2		21821000	25092000	6770430	10103900	4228600	6687600	7953700	0
39	A0A0N4SUA5_DANRE	ctnnb1	No	3	1	1	1	5	2	2	0		5381900	3001400	1886000	1849800	1778400	2432000	3211200	1235900
40	F1R4F4_DANRE	slc8a1a	No	4	4	2	3	5	0	5	3		5845500	0	3513500	6703600	3228000	3762600	6839600	2808500
41	A0A0H2UKP2_DANRE	col4a2	Yes	9	10	1	1	4	7	5	5		5924600	9758700	6499700	7318100	6038700	3242900	3738900	5684700
42	F8W403_DANRE	tnnt2a	No	0	0	4	9	4	5	4	2		1356300	0	4541600	3441300	2602800	1027400	2353100	0
43	F1QKG7_DANRE	tpm4a	No	53	22	12	9	7	10	10	12		19120000	30247000	23271000	17751000	15375000	28381000	9110400	5660300
44	Q8JHI0_DANRE	slc25a5	No	4	5	4	3	4	7	1	3		7065100	3941600	6774100	3758800	11306000	5990700	0	3349700
45	Q6P603_DANRE	anxa2a	No	2	2	5	1	4	2	5	5		3319000	3502200	3484600	2238400	2952100	3370500	3877500	2344300
46	F1QI09_DANRE	sorbs2a	No	1	0	1	1	3	2	0	0		0	0	2810900	0	2111800	1249400	1253000	0
47	A8E5J9_DANRE	ckmt2b	No	0	0	2	1	3	3	2	0		981820	4218200	6890500	3487700	4077400	0	3900800	662250
48	Q66I42_DANRE	msna	No	0	1	1	0	3	0	4	3		1064900	1164600	0	0	0	0	0	0
49	F1QC17_DANRE	emilin1a	Yes	5	10	0	1	3	7	5	8		11620000	10698000	2979100	3801400	7309800	7387600	1857200	2357000
50	A0A0A0VG08_DANRE	COX2	No	0	0	0	0	3	0	0	0		0	0	756220	766870	4222100	0	0	0
51	Q7ZV39_DANRE	zgc:56235	No	0	0	0	0	3	0	0	0		0	0	764340	889680	802040	1433300	1199400	0
52	A0A0R4IS44_DANRE	pdlim5b	No	0	1	0	2	3	4	0	0		0	793770	0	1015600	726920	1322800	0	0
53	Q7ZUU6_DANRE	ckmt2a	No	1	0	2	0	3	0	0	0
54	A0A0R4IPE6_DANRE	cast	No	0	0	0	0	2	2	2	2		0	0	1350600	0	1374500	1344700	1520000	0
55	F1QT86_DANRE	col5a2a	Yes	11	7	2	1	2	0	5	7		5153900	2106700	4631300	1694100	0	0	1791700	0
56	LAMC1_DANRE	lamc1	Yes	6	11	2	0	2	3	7	7		6946700	4339100	4997600	4254900	1584500	4866900	4222400	1920600
57	E9QI62_DANRE	flna	No	3	5	1	1	2	2	2	2		0	786640	4207300	656000	1654400	0	1591500	0
58	H0WES8_DANRE	atp5md	No	0	0	1	3	2	0	6	3		1678500	0	2341900	3947600	0	4270700	3006700	0
59	F1RBP8_DANRE	fn1a	Yes	0	3	9	19	2	9	13	23		0	401560	20180000	16957000	14763000	6057500	6080800	736560
60	Q803Q7_DANRE	aldoaa	No	3	5	2	1	2	0	2	3		5687500	6334400	6188400	4604000	4990000	5523200	1388900	0
61	F6NHV5_DANRE	slmapa	No	3	5	1	0	2	0	1	2		3639100	3000400	1442100	1408400	2569200	1437900	2963100	2364900
62	A0A0R4IP30_DANRE	sorbs1	No	2	5	0	0	2	0	2	3		4061000	3175000	2146000	4505300	3922500	1769400	0	1147200
63	F1Q9G3_DANRE	emilin1b	Yes	18	22	4	11	2	15	10	10		23160000	24071000	6226500	10415000	4594400	8325000	3008500	3932100
64	A2BGY1_DANRE	arvcfb	No	2	3	2	1	2	0	4	2		2101400	3830100	3659500	5459400	1673300	4838400	6426100	2674300
65	F1QTT3_DANRE	jupa	No	0	0	0	0	2	0	0	0		0	0	0	0	324090	0	0	0
66	B3DFN3_DANRE	lmnb2	No	0	0	0	0	2	0	0	0		0	0	0	0	0	0	0	0
67	A4VAK4_DANRE	hspb1	No	3	1	2	0	2	2	1	0		0	0	0	745170	0	791670	951930	772270
68	A0A0R4IT09_DANRE	pdha1a	No	1	1	1	0	2	0	0	0		1706900	1672800	965570	1176200	1567500	868940	715670	0
69	F1RBU0_DANRE	aifm1	No	1	0	0	0	2	0	0	0		0	0	2008900	0	537150	0	0	0
70	A0A0R4IGI1_DANRE	gapdh	No	0	0	1	0	2	0	0	0		2457600	0	4582300	2140900	3229500	10836000	1038600	0
71	A2BHA3_DANRE	ckma	No	0	2	0	0	2	0	0	0		2388800	1975700	4536900	3200200	4152200	1844100	1087600	0
72	B8JL43_DANRE	tfa	No	0	0	2	0	2	0	0	0		986280	0	1766980	1716400	1102400	1788900	0	0
73	Q9PVF8_DANRE	ctnna1	No	1	1	1	4	2	2	0	2		6577600	2743400	4686500	2109200	1456900	3256800	4092200	1961300
74	Q7SZP4_DANRE	zgc:65851	No	4	4	0	0	1	0	0	0
75	A8E7G6_DANRE	prdx3	No	0	0	0	0	1	2	0	0		0	0	2132100	1174700	0	0	1275900	0
76	A0A0R4ITT8_DANRE	lmo7a	No	0	0	1	0	1	0	10	5		0	0	0	552090	0	0	5588800	512680
77	F1QNB3_DANRE	ank3b	No	2	3	2	1	1	0	0	0		2060600	3098000	0	0	1094000	921590	2817800	898390
78	A9C3Q4_DANRE	atp2a2a	No	4	8	0	1	1	3	6	8		4310600	5139100	2569300	1542900	3398800	3229100	2033600	0
79	B8JKW4_DANRE	c3a.1	No	1	1	14	13	1	10	1	3		1952200	3719600	44822000	14252000	3974000	4836300	1067900	0
80	B3DG37_DANRE	ba1	No	1	0	12	1	1	3	6	7		3619400	2503100	13160000	25795000	10881000	20900000	10000000	2179300
81	Q1ECX3_DANRE	tgm2b	No	3	1	1	1	1	2	0	0		1462500	4542100	1988300	5151000	1360600	2038600	0	3889700
82	POPD1_DANRE	bves	No	0	5	1	1	1	3	8	7		0	2071800	2443800	2555700	0	1915800	4383600	0
83	X1WDH8_DANRE	hist2h2l	No	1	0	2	1	1	2	8	6		2309300	0	5599500	4065400	4320500	2850400	706010	0
84	A0A0R4IUS4_DANRE	flnca	No	2	2	1	0	1	3	4	3		1685900	3649800	3540600	1561300	9083000	3623200	2073900	617660
85	A0A0R4ISM7_DANRE	palm2	No	3	4	2	0	1	0	2	7		585210	2895100	1784300	0	1247500	1269400	1649180	1348000
86	A5WV02_DANRE	pleca	No	3	4	1	1	1	0	2	0		0	0	691980	0	0	0	1341900	685240
87	B8A565_DANRE	c9	No	0	0	0	1	1	2	0	0		0	0	418730	0	543090	0	0	0
88	A0A0R4II76_DANRE	acat1	No	0	0	0	0	1	3	1	0		0	0	1176900	1027800	0	0	696770	0
89	E9QCC4_DANRE	mfap5	Yes	8	2	6	3	1	0	1	0		1163300	591700	535480	879110	1059400	920730	0	0
90	Q7T368_DANRE	pdhb	No	1	0	1	1	1	2	0	0		989850	0	4325500	1611700	847320	0	796280	0
91	Q7ZVA4_DANRE	s100a10b	No	1	2	1	1	1	0	1	0		0	1368200	507620	0	1055500	865210	0	0
92	F1Q8K7_DANRE	ubb	No	1	1	0	0	1	2	0	2		1027000	5762200	0	2433200	3612000	0	2174300	0
93	A0A0R4IGQ8_DANRE	myom1b	No	3	3	0	1	1	5	1	0		2813000	3833300	2635100	1838500	3087300	3804400	894930	0
94	B0R197_DANRE	vdac3	No	1	3	1	0	1	0	1	0		2148200	0	3948600	0	0	0	0	0
95	E7FFP9_DANRE	megf6a	No	1	1	1	0	1	0	0	0		0	0	858560	0	0	0	0	0
96	F1QBW7_DANRE	eno3	No	0	0	1	1	1	5	1	2		0	0	6571600	5027800	4211900	8888600	1335300	0
97	A0A0G2L6I6_DANRE	idh2	No	3	1	1	3	1	2	2	8		3063400	11822000	7141900	4306900	4728100	8404000	4372100	0
98	F1R6I1_DANRE	cox4i1l	No	0	1	1	3	1	2	0	0		0	433260	6065900	3193200	2978300	16256000	0	0
99	A0A0R4IIA7_DANRE	tln2a	No	1	0	1	1	1	3	10	2		1642300	4117800	1236100	2068400	2991600	2644700	2312300	3242300
100	A0A0R4IH07_DANRE	frem2b	No	0	0	0	0	1	0	0	0		0	0	0	0	1253000	1378700	656020	0
101	I3ISU3_DANRE	tuba8l4	No	0	0	0	0	1	0	0	0		0	0	3892900	583070	0	0	0	0
102	HSP7C_DANRE	hspa8	No	0	0	0	1	1	0	0	0		0	0	1015800	1797500	2389500	0	0	0
103	A0A0R4ICQ1_DANRE	ndrg4	No	0	2	1	0	1	2	2	3		955780	0	791190	483340	789150	724590	979690	1037500
104	Q6DGM9_DANRE	ndufa7	No	0	0	0	0	1	0	0	0		0	0	0	0	224160	0	0	0
105	E9QCX7_DANRE	eno1a	No	1	1	1	0	1	0	0	0		0	0	2032900	0	903950	0	0	0
106	Q6PFS4_DANRE	immt	No	3	0	0	0	1	2	1	0		1893600	0	0	0	1077600	661010	0	0
107	Q6PFS4_DANRE	hist1h4l	No	1	2	1	3	1	2	1	0		0	2601100	0	3547000	0	7017100	4281100	0
108	A7YT47_DANRE	hadhaa	No	1	0	0	0	1	0	0	0		958630	0	2195700	550090	2162400	0	910570	707040
109	F1QVW0_DANRE	nppa	No	0	0	1	0	1	0	0	0		0	0	867490	0	0	0	0	0
110	A0A0R4ILN6_DANRE	fbln1	Yes	1	0	0	0	1	0	0	0		0	0	1115800	0	662290	0	0	0
111	F1R8Z2_DANRE	col15a1	Yes	0	0	0	1	1	0	0	0		0	0	305360	0	329920	363930	0	0
112	Q6DI22_DANRE	hadh	No	0	0	1	0	1	0	0	0		0	0	986830	0	1172500	0	0	0
113	A2ARG7_DANRE	atp5ib	No	3	2	2	0	1	7	2	0		6280300	3169200	1013400	4286500	7829000	16276000	7193400	0
114	A3KPN4_DANRE	ptx3a	No	6	0	3	0	1	0	0	0		3370600	5418400	4386100	526590	528900	489600	0	0
115	F1QBP1_DANRE	myoz2b	No	0	0	1	0	1	0	0	2		0	0	560090	0	308050	0	0	0
116	A0A0R4IHT0_DANRE	slc25a12	No	0	1	1	0	1	0	0	0		1255400	1410500	0	0	0	986710	0	0
117	E7F3V2_DANRE	hmcn2	No	0	0	1	1	0	0	0	0		0	0	0	970670	845700	706240	0	0
118	F1QRA8_DANRE	paplnb	No	0	0	1	1	0	0	0	0		0	0	1428000	2340100	0	0	0	0
119	Q7ZZJ7_DANRE	slc4a1a	No	0	0	2	1	0	0	0	0		0	0	4909700	0	0	0	0	0
120	A0A0R4II85_DANRE	plekha7a	No	1	0	0	0	0	0	1	2		2119500	1216000	0	0	0	0	0	0
121	E7F3G3_DANRE	wfdc2	No	4	3	0	0	0	0	2	3		0	0	0	768980	723790	714800	911540	0
122	A0A0R4IPK3_DANRE	myom2a	No	0	0	0	0	0	0	2	2		0	0	660080	0	0	0	0	557180
123	E7FE08_DANRE	tjp1b	No	1	1	0	0	0	0	1	2
124	Q6TNU6_DANRE	dldh	No	1	1	0	0	0	0	0	0		0	0	1044200	0	0	0	0	0
125	F1QPL7_DANRE	pcca	No	1	1	0	0	0	0	0	0		0	1190300	0	0	812410	0	0	0
126	F1RB82_DANRE	LOC557764	No	2	3	0	0	0	0	0	0
127	Q8UVG7_DANRE	fabp3	No	1	1	0	0	0	0	0	0		795140	932060	0	0	0	0	0	0
128	Q803B0_DANRE	hspd1	No	1	1	0	0	0	0	0	0		0	1182300	0	0	0	0	0	0
129	Q1WGB5_DANRE	slc6a4a	No	1	1	0	0	0	0	0	0		854140	0	0	0	0	0	0	0
130	F1QZ50_DANRE	ahnak	No	41	54	2	3	0	17	8	15		22673000	35026000	10063000	12670000	17294000	16553000	18237000	3639400
131	A0A0R4IJT7_DANRE	hk1	No	3	5	1	0	0	0	0	0		2565200	3328400	1726100	1343800	2028700	1531200	0	0
132	F1QFQ6_DANRE	dlst	No	2	2	1	0	0	0	0	0		0	1390600	1110300	0	1621400	0	0	0
133	B0V0Y4_DANRE	palm1b	No	4	7	2	0	0	0	0	0		1800700	4624900	2032800	1042900	2029800	1814200	2200100	1656300
134	F1QXV8_DANRE	pgk1	No	1	2	1	0	0	0	0	0		3193200	2932900	2021300	943890	2125800	1141000	0	0
135	A8WG05_DANRE	actb2	No	22	19	12	16	0	10	24	25		3373400	6622300	8113600	4518800	6252230	4123740	4909700	2392000
136	X1WCC0_DANRE	ltbp1	Yes	4	4	1	0	0	0	2	3		2454600	1573400	1605700	1036400	1520600	1133200	1801400	1315000
137	A0A0R4IPZ1_DANRE	elnb	Yes	1	1	1	1	0	5	7	8		1310500	0	0	0	0	0	0	2886600
138	E9QJ49_DANRE	slc25a3b	No	0	0	1	1	0	0	0	0		0	0	648450	0	0	0	785420	674120
139	A0A0R4IVF2_DANRE	si:ch211-1a19.3	No	0	0	1	1	0	0	0	0		0	0	326380	0	0	659540	0	0
140	Q1LWN2_DANRE	vtg1	No	0	0	3	4	0	2	0	2		1736600	7250600	30740000	9104500	3531900	4921600	5324700	3070900
141	Q6NYQ7_DANRE	nnt	No	0	1	0	0	0	0	1	2		0	0	0	0	0	0	339620	558390
142	Q9DGL6_DANRE	atp1a1a.1	No	4	7	2	0	0	2	4	5		4779000	7419500	4928400	3099300	5011400	7369900	3675800	1301000
143	Q7SYK7_DANRE	got2a	No	1	2	0	0	0	0	1	0		2838900	1205500	4501900	1516200	4651200	3299300	0	0
144	F1QAU9_DANRE	wu:fi04e12	No	1	2	0	0	0	0	1	2		0	1702000	0	409940	0	0	727980	859840
145	F1R8U0_DANRE	krt94	No	3	2	0	0	0	2	1	0		2272600	0	372060	515630	650610	0	593850	846400
146	F1Q4X5_DANRE	c4	No	1	2	0	1	0	0	0	0		0	2677600	3449800	2311000	0	0	0	0
147	A0A0R4IUE6_DANRE	cilp2	No	1	3	1	0	0	0	0	0		4200800	1827700	3188600	1191300	2716700	1462000	0	0
148	Q6ZM23_DANRE	cox6c	No	1	2	0	0	0	0	0	0		0	3249700	0	0	0	0	0	0
149	F1QSF1_DANRE	mfap2	Yes	3	5	1	1	0	0	0	3		5615500	7122900	706000	503190	0	489830	1557400	1994400
150	B0S755_DANRE	ccdc141	No	1	2	2	0	0	0	2	2		1293400	2852500	0	509890	1572700	0	0	551080
151	F1QWE6_DANRE	pkp3b	No	1	3	0	1	0	0	0	0		2146000	3025100	698590	717070	1242800	1355100	2247700	1506500
152	X1WF98_DANRE	col12a1a	Yes	0	1	5	1	0	0	0	0		0	1191700	14093000	6739400	1479200	2995700	2667600	753450
153	E7F9Z1_DANRE	vwf	Yes	1	1	1	0	0	2	2	7		2434500	3056600	1176900	1874700	0	1059200	3277400	1143600
154	F1Q775_DANRE	cilp	No	1	3	0	0	0	2	0	0		0	4576300	324110	1189000	666170	922420	0	0
155	F1QVP9_DANRE	esyt1b	No	0	0	0	0	0	2	1	2		0	0	0	0	608190	0	0	0
156	F1QNB1_DANRE	ank3a	No	0	0	2	0	0	0	1	2		0	0	1672600	0	1916300	0	0	0
157	CADH2_DANRE	cdh2	No	2	1	0	0	0	0	0	2		2366600	2647400	0	835410	1244500	0	1147000	0
158	Q1JQ69_DANRE	hbaa1	No	0	0	1	3	0	0	0	0		3472400	4327200	4108670	218090	4791300	4026900	3386800	0
159	B0S5C5_DANRE	acaa2	No	0	0	1	1	0	2	1	2		0	0	1081800	386470	384270	606330	674420	510230
160	Q503K1_DANRE	tgfbi	Yes	0	0	1	1	0	2	1	2		0	0	0	0	384560	0	1526900	685330
161	E7F5J9_DANRE	tnni1b	No	1	1	0	1	0	0	0	0		2258300	1918400	0	750990	0	1640000	0	0
162	F1RAG3_DANRE	nid1a	Yes	0	0	4	3	0	5	2	5		0	0	11011000	2913100	4392900	2457900	1863800	1131200
163	F1Q5D8_DANRE	vtnb	No	1	1	0	0	0	2	0	0		0	988640	1384000	1301600	1714500	1768800	0	0
164	F8W5H2_DANRE	popdc2	No	5	1	1	0	0	0	0	3		0	0	390330	0	0	0	0	0
165	E9QDE7_DANRE	nnt2	No	1	2	1	0	0	0	0	2		1733600	0	0	0	0	0	0	0
166	Q0P3U4_DANRE	cox5b2	No	1	2	0	3	0	0	1	2		5580500	6766800	996630	2460600	2318500	2621800	0	0
167	A8DZH1_DANRE	fxyd1	No	1	1	0	0	0	3	2	2		0	1791500	383720	957600	1611100	2286700	1112400	919140
168	F1R2S5_DANRE	vtg5	No	2	0	0	0	0	0	0	0		2140300	2310800	702920	1388200	0	741220	0	0
169	Q1LUP1_DANRE	add3a	No	1	0	2	1	0	2	1	0		1026400	0	2371700	1154600	1401100	1539000	1146200	0
170	A0A0R4IG82_DANRE	uqcrc2a	No	0	0	1	0	0	0	0	0		0	0	408210	546970	637920	679220	0	0
171	E7EXT3_DANRE	pygmb	No	0	4	0	0	0	0	0	0		1194900	1050700	840540	3421100	3545900	3267900	868040	0
172	Q6P3G1_DANRE	cp	No	0	0	1	0	0	0	0	0		0	0	1452200	0	0	706860	0	0
173	Q6DHT4_DANRE	aldh6a1	No	0	1	0	0	0	0	0	0		0	936650	319540	0	0	651100	0	0
174	X1WCE0_DANRE	parvb	No	0	1	0	0	0	0	0	0		0	573140	0	0	0	481670	1004700	0
175	F1RDA6_DANRE	ndufs1	No	0	0	0	0	0	0	0	2		0	0	0	0	449640	1130100	1607000	1204200
176	Q5TYR6_DANRE	zgc:101840	No	1	0	0	0	0	0	0	0		0	0	866560	0	0	959420	1147900	0
177	X1WE18_DANRE	kank2	No	0	0	0	0	0	0	0	2		0	1249900	0	0	0	0	0	0
178	F1RBA0_DANRE	vtg4	No	0	8	0	0	0	0	1	0
179	A0A0R4IBE8_DANRE	tnni4a	No	1	4	0	0	0	2	1	0		0	4209500	0	0	0	0	0	0
180	F1RBA4_DANRE	dspa	No	0	0	0	0	0	0	0	2		0	0	0	0	0	0	553800	276990
181	TPM1_DANRE	tpma	No	0	8	4	0	0	0	0	0		2021900	0	245710	0	1314700	0	0	0
182	F1QYX8_DANRE	hadhab	No	0	0	1	0	0	0	0	0		0	0	0	509670	0	520290	725990	0
183	B8A4B0_DANRE	glud1a	No	0	0	1	0	0	0	0	0
184	B0S6P6_DANRE	ddx3a	No	0	0	0	0	0	0	1	0				190700
185	E7FG81_DANRE	col12a1b	Yes	0	0	1	0	0	0	0	0		0	0	4591000	691910	0	1683600	998740	702800
186	F1Q8J4_DANRE	acadvl	No	0	0	1	0	0	0	0	0		0	1101800	2382900	1012900	1008700	0	0	0
187	B8A516_DANRE	tuba1b	No	0	0	1	0	0	0	0	0
188	A0A0R4IRI3_DANRE	srl	No	1	0	0	0	0	0	0	0		0	563510	1620900	0	0	0	0	0
189	A0A0R4IYQ3_DANRE	vcla	No	1	0	0	0	0	0	0	0		0	0	0	0	404590	0	0	0
190	A0A0R4IWY0_DANRE	fhl5	No	0	1	0	0	0	0	0	0		1384200	0	0	0	0	217080	0	0
191	F1QK60_DANRE	krt4	No	0	0	4	0	0	0	0	0		0	0	948500	0	0	0	0	0
192	G8JL21_DANRE	sdha	No	1	0	0	0	0	0	0	0		1285600	1117400	0	0	0	0	0	0
193	A0A0G2L2Q2_DANRE	uqcr10	No	0	0	1	0	0	0	0	0		0	0	2684900	0	764760	0	1328000	0
194	Q1LX26_DANRE	si:dkey-238c7.16	No	1	0	0	0	0	0	0	0		418800	0	0	0	0	0	0	0
195	Q6IQ59_DANRE	uqcrc2b	No	0	0	1	0	0	0	0	0		0	0	262650	0	0	0	0	0
196	A0A0G2KJ47_DANRE	snta1	No	0	0	0	0	0	0	0	2		0	0	0	0	0	0	185140	0
197	F1R9Y8_DANRE	hdlbpa	No	0	0	0	0	0	0	0	2
198	Q0PWB8_DANRE	pdlim3b	No	0	0	1	0	0	0	0	0		0	0	885280	0	0	0	0	0
199	F8W446_DANRE	hnrnpaba	No	0	0	1	0	0	0	0	0		0	0	496010	577180	0	778900	0	0
200	F1QI05_DANRE	emilin2a	Yes	0	0	1	0	0	0	0	0		0	0	1191500	0	0	0	0	0
201	B8JIS1_DANRE	atp5f1	No	0	0	0	1	0	0	0	0		0	0	483020	0	0	0	0	0
202	E7FF10_DANRE	vwa1	Yes	0	0	0	0	0	2	0	0
203	A0A0R4INP2_DANRE	itih3b	No	0	0	1	0	0	0	0	0		0	0	979490	0	0	0	0	0
204	Q6ZM12_DANRE	hbba2	No	0	0	1	0	0	0	0	0		0	0	435200	1329000	0	0	0	0
205	A8C986_DANRE	mylk2	No	0	0	0	0	0	0	1	0		0	0	237240	0	0	0	0	0
206	G1K2J2_DANRE	heatr5a	No	0	0	0	1	0	0	0	0
207	A0A0G2L881_DANRE	H2AFX	No	0	0	0	1	0	0	0	0
208	F1R1R7_DANRE	f13a1b	No	0	0	1	0	0	0	0	0
209	B0V0X1_DANRE	pccb	No	0	0	1	0	0	0	0	0		0	0	769800	0	0	0	833850	0
210	F1Q5Q3_DANRE	serbp1a	No	0	0	0	1	0	0	0	0
211	A5D6S3_DANRE	mut	No	0	0	1	0	0	0	0	0
212	E9QDI1_DANRE	apoc1	No	0	1	0	0	0	0	0	0		772070	932300	664920	1182700	0	0	0	0
213	Q6P980_DANRE	sod2	No	0	0	1	0	0	0	0	0		0	0	1112100	2225500	0	0	0	0
214	E7F244_DANRE	si:ch211-114n24.6	No	0	0	0	0	0	2	0	0
215	Q1LXH2_DANRE	fam46bb	No	0	0	0	1	0	0	0	0
216	A0A0R4IE46_DANRE	zgc:112265	No	1	1	3	6	0	5	1	2
217	B3DIV6_DANRE	dlat	No	1	1	1	1	0	2	0	0		0	0	2660600	1958200	2137000	0	0	0
218	F1QUE3_DANRE	uqcrc1	No	1	1	1	1	0	2	0	0		1499300	1135300	568400	365090	1075600	653380	1097300	0
219	U3JB13_DANRE	ablim1b	No	0	0	1	0	0	0	0	2		0	791010	0	0	0	0	0	0
220	E7F4T0_DANRE	plecb	No	0	2	1	0	0	3	4	2		0	1635900	2353900	2105300	2238100	1201600	4023000	2605900
221	B8JI08_DANRE	ogdha	No	1	0	0	1	0	0	0	0		0	0	966170	921990	855420	1335600	0	0
222	B2GTW6_DANRE	cs	No	0	0	1	0	0	3	1	2		0	1851200	1716500	0	0	0	0	0
223	A0A0G2L836_DANRE	nid1b	No	1	0	1	0	0	0	0	0		0	0	1618300	0	1727200	0	0	0
224	Q804G3_DANRE	anxa11b	No	1	1	1	0	0	0	2	0		788670	1097700	1066500	0	958140	0	1477000	0
225	F1Q649_DANRE	tns1b	No	1	0	0	0	0	0	2	0		3192300	2143600	0	0	773770	0	1018700	941440
226	LDHBA_DANRE	ldhb	No	1	5	3	1	0	2	2	0		1668300	817110	1017000	2335000	1369100	1419500	1145200	0
227	F1QEB6_DANRE	lamb1b	Yes	1	0	1	0	0	0	0	0		1158100	0	0	0	0	0	0	0
228	Q4VBU7_DANRE	cox5aa	No	1	0	1	0	0	0	0	0		3498400	2328100	1405500	2951000	823060	1096800	0	0
229	A0A0R4IAJ9_DANRE	add1	No	0	0	0	0	0	3	2	0		0	0	524630	432140	1338700	0	0	0
230	F1QYU0_DANRE	lama4	Yes	1	0	1	0	0	0	0	0		0	1982300	1190400	1385100	0	1130900	705550	860510
231	F1R665_DANRE	sdprb	No	0	0	0	1	0	0	1	0		0	0	0	0	0	1489600	1359200	964610
232	Q6GQL7_DANRE	fhl1a	No	0	2	0	0	0	0	0	2		0	1506700	635560	742660	0	1056200	0	0
233	H0WE86_DANRE	mdh1aa	No	0	0	1	0	0	0	1	0		0	0	1418900	2459100	0	3147200	1069500	0
234	F1QDA6_DANRE	acsl1b	No	1	1	1	1	0	3	0	0		0	0	1705500	0	2251700	3307000	744220	0
235	F8W4M7_DANRE	aco2	No	3	3	2	1	0	3	2	2		4989200	7847100	9796500	9854100	9880000	9202000	1254900	1141000
236	B7ZDA6_DANRE	lamb2	Yes	1	0	1	0	0	0	0	2		0	1627600	838260	0	1213600	913170	766970	0
237	Q7ZVT2_DANRE	pkma	No	1	0	0	0	0	2	1	0		1659900	1234600	0	0	0	0	0	0
238	A0A0R4IND9_DANRE	eppk1	No	1	0	0	0	0	2	1	0
239	A0A0G2KHA1_DANRE	vclb	No	0	1	1	0	0	0	1	0		0	623540	484470	820980	1434400	0	0	0
240	Q6PGX4_DANRE	hsc70	No	0	1	1	0	0	0	1	0		0	866630	0	0	0	438140	348380	0
241	A0A0H2UKN4_DANRE	utrn	No	1	1	1	0	0	3	0	2		0	0	837750	0	0	0	1751700	990030
242	K1C18_DANRE	krt18	No	0	1	1	0	0	2	0	0		0	762120	1711900	962510	0	2169400	940600	0
243	EF1A_DANRE	eef1a	No	1	0	1	1	0	3	1	0		4606000	0	1624900	2436000	2742700	1741500	1400200	1532600
244	A0A0R4I9N1_DANRE	thbs4a	Yes	1	1	0	0	0	0	0	0
245	F1QV31_DANRE	krt5	No	0	0	3	3	0	0	0	0
246	A2CG95	acadm	No										0	0	0	0	369090	446050	0	0
247	Q6IQR3	actc1a	No										50040000	17769000	80785000	35840000	50708000	28627000	36053000	15981000
248	U3JA65	afdna	No										0	0	707390	0	0	0	650650	0
249	A0A0G2KZR6	aldh2.2	No										0	579560	0	245390	0	256450	0	0
250	F1R9W9	aldh4a1	No										0	467970	0	0	0	0	0	0
251	Q6P043	aldoab	No										0	0	0	445250	0	0	0	0
252	E7F9U9	alpl	Yes										0	0	645510	0	0	325720	0	0
253	Q7T391	anxa11a	No										0	0	0	0	208670	0	713380	540710
254	A2BFV8	anxa1a	No										0	0	257420	0	0	0	321870	0
255	F1QZ98	anxa6	No										0	0	0	0	0	0	271260	0
256	E9QCH4	apoa4b.2	No										0	0	259690	792610	0	303280	0	0
257	Q5TZ29	apobb	No										0	0	455730	0	0	0	0	0
258	Q66I64	aqp8a	No										743860	607380	0	0	0	0	0	0
259	F1RAF4	atg16l2	No										0	0	0	0	0	0	0	0
260	Q1LYB6	atp5if1b	No										2323200	0	0	0	0	0	0	0
261	Q6DRD1	atp5o	No										0	0	1693400	0	266430	0	910040	0
262	A0A0A0V9A8	ATP8	No										0	0	1654100	1305700	0	0	820370	515190
263	Q90485	ba2	No										0	0	660800	1327700	0	0	0	0
264	E9QFU8	bcat2	No										531990	0	0	0	0	0	0	0
265	F1R3F7	c1qbp	No										0	571120	442460	0	0	0	0	0
266	F1Q6R2	c4b	No										0	0	2112500	1465000	0	0	0	0
267	Q7SXP1	capzb	No										0	0	0	0	0	0	466160	0
268	Q6YLH8	cav1	No										1347000	1014300	0	0	0	0	520260	0
269	E7F0K3	cavin1a	No										0	0	0	0	266670	0	0	0
270	A6NA21	cavin1b	No										535700	1026400	0	0	0	428700	645100	0
271	F1R093	cbln14	No										0	0	597930	737050	0	0	0	0
272	F1QUS2	cdh23	No										0	0	0	0	57011	0	0	0
273	Q6TH32	cfl1	No										475300	0	683090	3167100	0	3150100	914190	0
274	F1QJD0	chchd3a	No										0	0	255290	0	0	0	0	0
275	Q5SPR2	clu	No										0	0	0	609010	0	226330	0	0
276	F1QXD5	col10a1a	Yes										0	0	435390	0	0	0	0	0
277	A0A0R4IAT5	col10a1b	Yes										0	0	1292200	1068800	0	0	0	0
278	D6MUD3	col11a1b	Yes										0	0	315300	0	0	0	0	0
279	E7FB76	col21a1	Yes										0	673930	0	0	0	0	0	0
280	F1QXC5	col26a1	Yes										480180	553020	0	0	492000	0	0	0
281	A0A0R4I9G5	coq8a	No										0	0	0	0	0	0	160150	105190
282	A0A0R4IVC8	cox5ab	No										880170	0	0	0	0	0	0	0
283	Q6DH63	cox6b1	No										0	0	294770	0	0	625460	0	0
284	E9QDH1	cox7a1	No										862630	785080	0	243130	0	0	0	0
285	K7DY29	cpt1ab	No										0	0	0	510780	0	955150	0	0
286	F1QJC0	csrp3	No										1351500	1332400	0	607530	0	848790	0	0
287	Q3B7R0	cyc1	No										1474500	0	0	595980	0	0	0	0
288	A0A0R4INZ8	dbt	No										0	0	1423300	0	0	0	0	0
289	F1QB21	decr1	No										0	0	979130	0	245370	0	364990	0
290	Q29RF0	dpt	No										0	0	466220	0	0	463300	489240	0
291	F1QSQ0	dsc2l	No										0	0	0	0	0	0	831000	596260
292	E7F7W7	dsg2l	No										0	595140	0	0	0	0	1084400	0
293	F1RBV6	dtnba	No										597620	0	0	0	0	0	0	0
294	Q7ZZ04	echs1	No										0	0	0	384400	0	0	0	0
295	A0A0R4IQZ3	eci1	No										0	1525400	869850	0	0	0	0	0
296	Q1RLZ3	egfl7	Yes										0	0	0	518540	0	0	0	0
297	A0A0R4IWM2	elna	Yes										0	0	2318900	481170	0	0	0	0
298	F1QV21	eps15	No										0	0	0	0	0	0	358580	270190
299	A0A0G2KUN8	etfa	No										467820	357940	281660	512170	0	903670	0	0
300	F1R9Y9	etfb	No										948550	0	0	0	0	0	0	0
301	Q66I16	etfdh	No										911290	0	0	0	318470	0	0	0
302	Q803E3	ewsr1b	No										0	829990	0	0	302280	0	0	0
303	E7FAN5	f2	No										0	0	1141500	862340	0	0	758880	0
304	A0A0R4INL6	f8	No										0	0	0	0	0	318060	0	0
305	Q66I80	fabp11a	No										1022800	1082800	0	428080	0	518480	0	0
306	B8A4X3	fbln5	Yes										0	2500600	0	0	377800	0	0	0
307	E7FE90	fetub	No										0	0	670670	0	0	0	0	0
308	A0A0G2KPY8	fh	No										0	0	0	0	0	0	300800	247680
309	A0A0R4ITL8	fundc2	No										0	387160	1031300	0	0	0	0	0
310	F1R3D3	gapdhs	No										0	0	599460	688940	0	0	0	0
311	A0A0G2KD63	ghitm	No										0	0	0	0	0	255360	0	0
312	Q6P3L9	glud1b	No										0	0	0	861540	1200700	1226000	0	0
313	Q7ZUW8	got1	No										0	0	678820	0	0	0	0	0
314	F1QCD4	got2b	No										0	0	0	0	0	454220	0	271560
315	Q6NV37	gyg1a	No										315560	540050	0	0	0	0	0	0
316	Q6NYV3	h1f0	No										0	0	0	288190	823650	0	239040	0
317	B2GSF5	h3f3c	No										0	0	984190	0	0	0	0	0
318	Q5XJS8	hadh2	No										0	425220	0	0	0	0	0	0
319	Q7SXN2	hnrnpdl	No										0	0	387300	0	0	0	0	0
320	Q6P5L8	hsdl2	No										0	0	555190	0	184210	0	0	0
321	A0A0R4ISA3	hsp90aa1.2	No										0	607100	0	0	0	0	0	0
322	F1QFC0	hspa9	No										0	0	269580	0	0	0	0	0
323	Q6PHD6	ilk	No										0	0	633970	0	0	0	991280	0
324	F1QTF9	itih3a	No										1228000	1693500	0	811190	0	949740	684680	403620
325	A2CE73	khdrbs1a	No										995710	743880	0	416990	0	0	0	0
326	F1QKW3	lama5	Yes										491580	0	0	0	0	0	0	0
327	E9QCI0	ldb3a	No										0	0	0	0	1056600	1135500	0	0
328	A0A0J9YJJ2	ldb3b	No										0	0	0	0	0	0	252520	0
329	Q9PVK5	ldha	No										0	447180	944590	0	0	1025400	0	0
330	A0A0R4I9F2	lgals3a	No										614850	509890	0	0	660070	0	0	477160
331	A0A0G2KZ18	LOC100001114	No										0	0	0	0	296690	0	0	0
332	A0A0G2KR67	ltbp4	No										0	0	0	0	441830	431220	0	0
333	Q5SPG4	max	No										0	0	436630	0	0	0	0	0
334	A5PN55	me2	No										622330	0	0	0	0	326330	0	0
335	F1RB82	megf6b	No										1401500	2222700	0	0	0	0	0	0
336	A0A0R4IXE6	mgst3a	No										0	0	0	0	520560	0	0	0
337	Q0P405	micos10	No										0	0	0	0	507300	0	0	0
338	Q9PUL9	mtch2	No										0	768800	522500	0	628240	0	0	0
339	Q9MIY0	mtnd5	No										0	0	0	415390	0	649050	0	0
340	Q6P3L0	mvp	No										0	0	976080	0	842830	0	0	0
341	F1R4C8	ndufs3	No										0	458450	453950	712900	561360	0	0	0
342	Q6P0T0	ndufs8	No										0	0	449410	0	0	0	254240	0
343	A0A0R4IGU5	npnt	Yes										527760	703190	0	0	0	0	0	0
344	A0A0R4IPH3	nrg1	No										0	0	0	0	0	325110	0	0
345	A0A0R4ISX6	p4hb	No										0	0	620240	0	0	0	0	0
346	F1R231	palm1a	No										0	684670	0	0	0	0	0	0
347	F1R047	pfkmb	No										0	0	0	0	295460	0	0	0
348	Q7T3G4	pgam2	No										0	0	0	0	0	0	370840	0
349	Q7T1D8	phb	No										0	0	0	0	450100	0	0	0
350	Q6PC13	phb2a	No										0	0	246650	0	0	0	0	0
351	Q6NY24	plscr3b	No										0	0	0	359090	0	0	771480	0
352	E9QIG8	ponzr1	No										0	670530	286700	0	0	1456100	0	0
353	Q6PC53	ppiab	No										0	918080	0	0	0	0	0	0
354	A0A0R4ITA1	ppp1cab	No										0	0	0	990970	0	0	302450	0
355	Q6DGJ6	prdx2	No										512730	444120	0	263190	0	0	0	0
356	A0A0G2KHM6	pxdn	No										0	0	366270	0	0	0	335130	0
357	Q6DHS3	rpl15	No										0	0	0	0	0	0	0	0
358	E9QDR0	rps2	No										0	0	259230	376120	0	0	0	0
359	Q6PC80	rps5	No										0	442920	0	0	0	0	0	0
360	P62247	rps8	No										0	0	453000	0	0	0	0	0
361	J9JI05	rpsa	No										0	464090	1356000	742250	0	0	0	0
362	A0A0R4IKD0	rsu1	No										0	0	0	0	0	0	646090	0
363	A0A0R4IKT8	ryr2b	No										0	660570	0	0	0	0	0	0
364	A5PL98	sdhb	No										706340	0	0	0	0	0	0	0
365	F1Q688	sdpra	No										0	0	0	0	0	0	446820	339310
366	F1QJK2	sept8a	No										0	380050	0	0	0	0	0	0
367	B0V3R7	serpind1	No										0	0	939800	1607700	0	0	0	0
368	Q3ZB93	sgcb	No										0	0	0	0	376920	0	450260	0
369	Q6DHH1	sgce	No										452720	0	0	0	0	0	0	0
370	F1Q7N1	si:ch1073-291c23.1	Yes										0	966090	0	0	0	0	0	0
371	E7F1B1	si:ch211-145b13.6	No										0	800440	286750	0	0	0	0	0
372	A0A0R4IV80	si:ch211-235e9.6	No										0	0	0	0	0	0	299620	0
373	F1Q7N8	si:dkey-28b4.8	No										0	714620	0	971750	0	0	0	0
374	F1RDU8	si:dkey-65b12.6	No										0	0	710670	530110	0	0	0	0
375	F1R7U3	si:dkeyp-7a3.1	No										0	0	0	573190	0	0	0	0
376	A2BG35	si:dkeyp-86b9.1	No										0	0	0	389790	0	0	0	0
377	Q6GMK5	smpx	No										0	1083700	0	0	0	0	0	0
378	Q2MJQ8	smyd1b	No										0	236820	463770	740060	0	0	833270	0
379	A0A0R4INI3	smyhc1	No										0	0	0	0	0	0	0	0
380	Q7ZVE4	snap23.1	No										455650	0	0	0	0	0	0	0
381	A0A0R4IW85	sorbs2b	No										0	0	0	0	0	0	672290	546050
382	A5PMJ7	stx12	No										0	0	0	0	0	0	537040	0
383	Q6PBI0	sucla2	No										377870	358910	0	0	0	0	0	0
384	B8JI00	suclg1	No										0	0	0	0	506830	0	374600	0
385	A0A0R4ICN8	syncripl	No										0	0	311410	0	0	0	0	0
386	F1QC38	syne1a	No										0	0	920960	0	0	0	449810	0
387	F1QEE7	thbs1b	Yes										0	0	0	691160	0	0	0	0
388	A0A0R4ICP2	thbs4a	Yes										714440	2581500	0	0	0	0	0	0
389	Q1LUC6	tinagl1	No										0	0	0	0	694920	0	0	0
390	F1QF26	tmem256	No										537360	857440	834690	252000	0	664840	1147300	0
391	Q45QT2	tmsb4x	No										0	2466900	0	0	2244800	0	0	0
392	Q800V7	tnnc1a	No										0	0	546040	302710	394470	0	0	0
393	E9QBF0	tpi1b	No										0	0	0	365880	0	0	0	0
394	Q6DC49	tuba8l3	No										0	0	565170	0	0	0	0	0
395	Q6NW90	tubb5	No										481760	781790	0	291770	0	262800	0	0
396	Q5BJ17	tufm	No										0	0	0	0	322930	312970	0	0
397	F1QTX4	ubxn1	No										0	0	0	400690	0	0	0	0
398	I3IS20	uqcrb	No										0	0	775640	0	0	0	0	0
399	A7MCR1	uqcrfs1	No										0	0	657790	0	0	0	0	0
400	I3ISJ2	uqcrh	No										533540	0	0	0	0	0	0	0
401	F1QZW1	vmhc	No										1399500	1976700	1249400	0	1478800	1749300	0	0
402	Q1MTC4	vtg2	No										0	0	820390	0	0	0	0	0
403	F8W4Z1	xirp1	No										0	0	1295300	0	0	0	0	0
404	Q1L8J7	yap1	No										619380	0	0	0	0	0	0	0
405	Q7ZW20	ywhae1	No										0	696170	0	0	249440	0	0	0
406	A0A0R4IT68	zgc:153522	No										0	0	0	115030000	0	0	0	0
407	B0UYN4	zgc:162944	No										0	0	540670	0	0	0	0	0
408	A0A0G2KCR1	znf451	No										0	0	0	0	930670	335380	284840	265280

## Sheet: Supplementary Table 3
Supplementary Table 3. List of proteins represented with an overall of >5 spectral counts OR detected by LFQ in > 2/3 of samples
				Spectral counts									LFQ intensity
	Accession Number	Gene Name	ECM	Control 1	Control 2	7dpa_1	7dpa_2	14dpa_1	14dpa_2	30dpa_1	30dpa_2		Control 1	Control 2	7dpa_1	7dpa_2	14dpa_1	14dpa_2	30dpa_1	30dpa_2		EXTRACELLULAR PROTEINS			32
1	F1QVX3_DANRE	myhb	No	379	271	161	148	324	261	227	286		226179000	151709200	423390000	319130000	388460000	305850000	320903000	336938000		INTRACELLULAR PROTEINS			88
2	A2CEW3_DANRE	fn1b	Yes	51	49	255	147	169	176	178	200		81320000	47556000	495990000	368610000	310600000	242630000	217560000	189070000
3	Q7ZVG7_DANRE	fgg	Yes	24	46	223	384	88	121	75	90		26569000	26556000	945720000	500410000	168280000	115010000	101680000	94095000
4	Q6NYE1_DANRE	fgb	Yes	21	29	194	228	86	101	63	72		8504400	15097000	21146900	25521800	23347000	28667000	9836300	24359300		50 most abundant
5	B0R0F7_DANRE	cmlc1	No	167	75	71	29	127	24	75	13		33895000	32809000	742280000	276480000	43882000	13853000	39245000	54786000		EXTRACELLULAR PROTEINS			23
6	F1Q4X1_DANRE	col6a3	Yes	51	128	29	24	43	96	105	73		30701000	38892000	123150000	39844000	101410000	54877000	81715000	81413000		INTRACELLULAR PROTEINS			27
7	F1R8W4_DANRE	desma	No	107	83	33	39	43	78	66	64		51419700	17769000	81847600	38311000	51502620	28627000	36053000	15981000
8	B8A5L6_DANRE	fga	Yes	31	51	104	97	29	46	57	55		35372500	19496000	24579000	25249000	32386000	27551000	25778000	14356000
9	E9QCG6_DANRE	col1a2	Yes	62	65	29	44	31	58	50	55		42399000	48599000	29155020	18973000	27890000	29178000	38817000	20165000
10	Q6IQR3_DANRE	acta1a	No	40	38	45	81	31	65	39	45		61432000	42522000	39503000	35570000	39733280	53974000	15252000	4984400
11	F1R446_DANRE	spna2	No	35	33	16	13	39	17	125	65		16033000	21227000	13105300	3767000	24954000	24985300	24540800	6428300
12	A0A0R4IZA6_DANRE	hspg2	Yes	42	69	20	24	59	49	24	25		17806000	17878000	36446000	29712000	71051000	21449000	29552000	6764900
13	F1QDL1_DANRE	col1a1b	Yes	28	45	16	19	57	24	28	28		31579000	29067000	634330000	231280000	44712000	47761000	38525000	44273000
14	F1QJC9_DANRE	col1a1a	Yes	16	32	37	6	79	15	1	2		58446000	33234070	64414000	71440700	66340000	90859550	75550800	58771000
15	F1R7N8_DANRE	ttna	No	10	29	7	2	12	22	41	18				3204400	6424400	14234000	4897700	8441000	11303000
16	F1QZ50_DANRE	ahnak	No	41	54	2	3	0	17	8	15		2454600	1573400	1605700	1036400	1520600	1133200	1801400	1315000
17	A0A0G2L1F5_DANRE	sptbn1	No	15	14	7	7	12	14	35	35		23364000	13740000	23188000	7159100	24446000	14777000	17194000	9350300
18	F1QQE5_DANRE	sptb	No	13	19	5	6	18	10	25	42		22673000	35026000	10063000	12670000	17294000	16553000	18237000	3639400
19	F1QKG7_DANRE	tpm4a	No	53	22	12	9	7	10	10	12		11620000	10698000	2979100	3801400	7309800	7387600	1857200	2357000
20	Q75U66_DANRE	postnb	Yes	4	3	20	27	16	22	18	23		27308000	24285000	14264000	8421700	18007000	4376700	33035000	18704000
21	A8WGC6_DANRE	atp5b	No	23	16	10	19	6	31	13	13		21821000	25092000	6770430	10103900	4228600	6687600	7953700
22	A8WG05_DANRE	actb2	No	22	19	12	16	0	10	24	25		3639100	3000400	1442100	1408400	2569200	1437900	2963100	2364900
23	E7FCV8_DANRE	col6a2	Yes	18	11	14	11	15	19	19	18		3373400	6622300	8113600	4518800	6252230	4123740	4909700	2392000
24	F1Q6P3_DANRE	col6a1	Yes	28	15	16	10	24	14	8	5		28717000	13278000	6503300	7799600	7434500	12011000	5547900	3652100
25	F1Q924_DANRE	col6a6	Yes	8	5	8	7	16	31	21	17		19120000	30247000	23271000	17751000	15375000	28381000	9110400	5660300
26	E7F5I3_DANRE	postna	Yes	14	17	11	17	6	18	10	5		30491500	30634000	41606000	43962000	32311900	31956000	29550640	29653790
27	Q08BA1_DANRE	atp5a1	No	24	11	7	9	16	15	7	5		20131000	21590000	50625000	60904000	15731000	39308000	35663000	20736000
28	F1Q9G3_DANRE	emilin1b	Yes	18	22	4	11	2	15	10	10		4779000	7419500	4928400	3099300	5011400	7369900	3675800	1301000
29	E9QFR8_DANRE	actn2b	No	13	16	8	6	12	9	10	15		31771000	52577000	39600000	30892000	58769000	32200000	38916000	29270000
30	G1K2X0_DANRE	ttnb	No	7	15	1	0	9	14	22	21		29154000	8298100	22383000	26013000	35709000	41084000	7563700	2491600
31	F1Q615_DANRE	mybpc3	No	10	20	7	3	8	17	8	8		21662000	19756000	15815000	14507000	13760000	23647000	10433000	5351100
32	F1Q8S5_DANRE	col4a1	Yes	11	10	6	4	7	7	11	25		4146500	8590100	6031310	50182000	24614510	13086000	10255850	4979000
33	Q801M3_DANRE	myl7	No	12	13	8	10	14	10	8	5		18232000	30633000	28164000	21903000	52582000	30413000	26872000	19979000
34	F1RBP8_DANRE	fn1a	Yes	0	3	9	19	2	9	13	23		2805000	1766000	5782600	6408600	2409900	3382100	3376400	842840
35	Q5RH29_DANRE	itih2	No	12	12	9	4	9	9	10	8		13234000	12179000	28133000	11453000	14338000	9121900	7808200	3152200
36	A0A0G2KQ62_DANRE	fbn2b	Yes	15	27	4	4	5	3	2	2		3098400	1877700	14826000	53683000	5930300	24263000	23339000	1728500
37	MYG_DANRE	mb	No	1	11	5	7	18	3	6	8		15650000	15540000	9817900	8430700	7610400	9202800	21657000	12852000
38	K2C8_DANRE	krt8	No	18	11	1	0	9	5	1	5		23160000	24071000	6226500	10415000	4594400	8325000	3008500	3932100
39	F6NPA4_DANRE	col5a1	Yes	8	11	2	0	15	9	0	2		30760000	15883000	31993000	50848000	34730000	21517000	20074000	13789000
40	B8JKW4_DANRE	c3a.1	No	1	1	14	13	1	10	1	3				11011000	2913100	4392900	2457900	1863800	1131200
41	A0A0H2UKP2_DANRE	col4a2	Yes	9	10	1	1	4	7	5	5		1952200	3719600	44822000	14252000	3974000	4836300	1067900
42	F1QC17_DANRE	emilin1a	Yes	5	10	0	1	3	7	5	8		3619400	2503100	13160000	25795000	10881000	20900000	10000000	2179300
43	LAMC1_DANRE	lamc1	Yes	6	11	2	0	2	3	7	7		7065100	3941600	6774100	3758800	11306000	5990700		3349700
44	A0A0R4IDZ8_DANRE	tln1	No	3	5	3	3	6	3	7	7			401560	20180000	16957000	14763000	6057500	6080800	736560
45	F1QT86_DANRE	col5a2a	Yes	11	7	2	1	2	0	5	7
46	Q8JHI0_DANRE	slc25a5	No	4	5	4	3	4	7	1	3		6946700	4339100	4997600	4254900	1584500	4866900	4222400	1920600
47	A9C3Q4_DANRE	atp2a2a	No	4	8	0	1	1	3	6	8		366030	2204100	2503900	2004800	6693200	2668100	2020400	1706800
48	B3DG37_DANRE	ba1	No	1	0	12	1	1	3	6	7		585210	2895100	1784300		1247500	1269400	1649180	1348000
49	Q7T334_DANRE	mdh2	No	0	1	5	3	6	14	1	0		13882000	18144000	22338000	36697000	5927400	16240000	3080900	1382000
50	F8W403_DANRE	tnnt2a	No	0	0	4	9	4	5	4	2		5924600	9758700	6499700	7318100	6038700	3242900	3738900	5684700
51	F1R4F4_DANRE	slc8a1a	No	4	4	2	3	5	0	5	3		5769400	4622000	5465300	5231100		2745400	5071400	5129700
52	Q6P603_DANRE	anxa2a	No	2	2	5	1	4	2	5	5		4125300	2175500	5031600	1988400	2298800	2376000	2940300	688380
53	POPD1_DANRE	bves	No	0	5	1	1	1	3	8	7
54	A0A0R4IPZ1_DANRE	elnb	Yes	1	1	1	1	0	5	7	8
55	Q9DGL6_DANRE	atp1a1a.1	No	4	7	2	0	0	2	4	5		6577600	2743400	4686500	2109200	1456900	3256800	4092200	1961300
56	Q8AWD0_DANRE	vdac2	No	1	0	3	0	14	2	1	0		31588500	27558900	33299400	26137000	30547800	37767000	34237700	13295000
57	X1WDH8_DANRE	hist2h2l	No	1	0	2	1	1	2	8	6		1642300	4117800	1236100	2068400	2991600	2644700	2312300	3242300
58	E9QCC4_DANRE	mfap5	Yes	8	2	6	3	1	0	1	0		4989200	7847100	9796500	9854100	9880000	9202000	1254900	1141000
59	A0A0G2L6I6_DANRE	idh2	No	3	1	1	3	1	2	2	8		1685900	3649800	3540600	1561300	9083000	3623200	2073900	617660
60	A0A0R4ISM7_DANRE	palm2	No	3	4	2	0	1	0	2	7		6280300	3169200	1013400	4286500	7829000	16276000	7193400
61	A0A0R4IIA7_DANRE	tln2a	No	1	0	1	1	1	3	10	2		5381900	3001400	1886000	1849800	1778400	2432000	3211200	1235900
62	F1RAG3_DANRE	nid1a	Yes	0	0	4	3	0	5	2	5			1635900	2353900	2105300	2238100	1201600	4023000	2605900
63	A0A0R4IE46_DANRE	zgc:112265	No	1	1	3	6	0	5	1	2
64	E9QI62_DANRE	flna	No	3	5	1	1	2	2	2	2
65	Q803Q7_DANRE	aldoaa	No	3	5	2	1	2	0	2	3		1356300		4541600	3441300	2602800	1027400	2353100
66	A0A0R4ITT8_DANRE	lmo7a	No	0	0	1	0	1	0	10	5
67	A2ARG7_DANRE	atp5ib	No	3	2	2	0	1	7	2	0		1668300	817110	1017000	2335000	1369100	1419500	1145200
68	A2BGY1_DANRE	arvcfb	No	2	3	2	1	2	0	4	2		3063400	11822000	7141900	4306900	4728100	8404000	4372100
69	A0A0R4IUS4_DANRE	flnca	No	2	2	1	0	1	3	4	3		5687500	6334400	6188400	4604000	4990000	5523200	1388900
70	F8W4M7_DANRE	aco2	No	3	3	2	1	0	3	2	2		1736600	7250600	30740000	9104500	3531900	4921600	5324700	3070900
71	A0A0N4SUA5_DANRE	ctnnb1	No	3	1	1	1	5	2	2	0		5386900	2344900	10201000	3245000	2041400	8934300	4632100	4621800
72	H0WES8_DANRE	atp5md	No	0	0	1	3	2	0	6	3
73	F6NHV5_DANRE	slmapa	No	3	5	1	0	2	0	1	2		3319000	3502200	3484600	2238400	2952100	3370500	3877500	2344300
74	A0A0R4IP30_DANRE	sorbs1	No	2	5	0	0	2	0	2	3		5845500		3513500	6703600	3228000	3762600	6839600	2808500
75	A0A0R4IGQ8_DANRE	myom1b	No	3	3	0	1	1	5	1	0		2101400	3830100	3659500	5459400	1673300	4838400	6426100	2674300
76	X1WCC0_DANRE	ltbp1	Yes	4	4	1	0	0	0	2	3		4061000	3175000	2146000	4505300	3922500	1769400		1147200
77	E7F9Z1_DANRE	vwf	Yes	1	1	1	0	0	2	2	7		1800700	4624900	2032800	1042900	2029800	1814200	2200100	1656300
78	LDHBA_DANRE	ldhb	No	1	5	3	1	0	2	2	0		955780		791190	483340	789150	724590	979690	1037500
79	Q9PVF8_DANRE	ctnna1	No	1	1	1	4	2	2	0	2		1163300	591700	535480	879110	1059400	920730
80	B0V0Y4_DANRE	palm1b	No	4	7	2	0	0	0	0	0		2813000	3833300	2635100	1838500	3087300	3804400	894930
81	F1QSF1_DANRE	mfap2	Yes	3	5	1	1	0	0	0	3		5615500	7122900	706000	503190		489830	1557400	1994400
82	Q66I42_DANRE	msna	No	0	1	1	0	3	0	4	3
83	A5WV02_DANRE	pleca	No	3	4	1	1	1	0	2	0
84	E7F3G3_DANRE	wfdc2	No	4	3	0	0	0	0	2	3
85	TPM1_DANRE	tpma	No	0	8	4	0	0	0	0	0
86	E7F4T0_DANRE	plecb	No	0	2	1	0	0	3	4	2		981820	4218200	6890500	3487700	4077400		3900800	662250
87	A8E5J9_DANRE	ckmt2b	No	0	0	2	1	3	3	2	0		4310600	5139100	2569300	1542900	3398800	3229100	2033600
88	A4VAK4_DANRE	hspb1	No	3	1	2	0	2	2	1	0
89	F1QBW7_DANRE	eno3	No	0	0	1	1	1	5	1	2
90	A0A0R4ICQ1_DANRE	ndrg4	No	0	2	1	0	1	2	2	3		2309300		5599500	4065400	4320500	2850400	706010
91	Q6PFS4_DANRE	hist1h4l	No	1	2	1	3	1	2	1	0
92	Q1LWN2_DANRE	vtg1	No	0	0	3	4	0	2	0	2		2434500	3056600	1176900	1874700		1059200	3277400	1143600
93	F1R6V5_DANRE	mmrn2a	Yes											4812600	325560	342990	899220	166230	259290
94	A3KPN4_DANRE	ptx3a	No										3370600	5418400	4386100	526590	528900	489600
95	F1QNB3_DANRE	ank3b	No										2060600	3098000			1094000	921590	2817800	898390
96	Q0P3U4_DANRE	cox5b2	No										5580500	6766800	996630	2460600	2318500	2621800
97	A8DZH1_DANRE	fxyd1	No											1791500	383720	957600	1611100	2286700	1112400	919140
98	A0A0R4IJT7_DANRE	hk1	No										2565200	3328400	1726100	1343800	2028700	1531200
99	Q1ECX3_DANRE	tgm2b	No										1462500	4542100	1988300	5151000	1360600	2038600		3889700
100	F1R8U0_DANRE	krt94	No										2272600		372060	515630	650610		593850	846400
101	B0S5C5_DANRE	acaa2	No												1081800	386470	384270	606330	674420	510230
102	Q1LUP1_DANRE	add3a	No										1026400		2371700	1154600	1401100	1539000	1146200
103	X1WF98_DANRE	col12a1a	Yes											1191700	14093000	6739400	1479200	2995700	2667600	753450
104	EF1A_DANRE	eef1a	No										4606000		1624900	2436000	2742700	1741500	1400200	1532600
105	F1QUE3_DANRE	uqcrc1	No										1499300	1135300	568400	365090	1075600	653380	1097300
106	A0A0R4IUE6_DANRE	cilp2	No										4200800	1827700	3188600	1191300	2716700	1462000
107	A0A0R4IT09_DANRE	pdha1a	No										1706900	1672800	965570	1176200	1567500	868940	715670
108	F1QWE6_DANRE	pkp3b	No										2146000	3025100	698590	717070	1242800	1355100	2247700	1506500
109	A2BHA3_DANRE	ckma	No										2388800	1975700	4536900	3200200	4152200	1844100	1087600
110	Q7SYK7_DANRE	got2a	No										2838900	1205500	4501900	1516200	4651200	3299300
111	Q1JQ69_DANRE	hbaa1	No										3472400	4327200	4108670	218090	4791300	4026900	3386800
112	F1QXV8_DANRE	pgk1	No										3193200	2932900	2021300	943890	2125800	1141000
113	E7EXT3_DANRE	pygmb	No										1194900	1050700	840540	3421100	3545900	3267900	868040
114	A0A0R4IGI1_DANRE	gapdh	No										2457600		4582300	2140900	3229500	10836000	1038600
115	Q4VBU7_DANRE	cox5aa	No										3498400	2328100	1405500	2951000	823060	1096800
116	A7YT47_DANRE	hadhaa	No										958630		2195700	550090	2162400		910570	707040
117	F1QYU0_DANRE	lama4	Yes											1982300	1190400	1385100		1130900	705550	860510
118	Q6IQR3	actc1a	No										50040000	17769000	80785000	35840000	50708000	28627000	36053000	15981000
119	F1QTF9	itih3a	No										1228000	1693500		811190		949740	684680	403620
120	F1QF26	tmem256	No										537360	857440	834690	252000		664840	1147300

## Sheet: Supplementary Table 4
Supplementary Table 4. List of proteins represented with an overall of >5 spectral counts OR detected by LFQ in > 2/3 of samples
				Spectral counts VSN-normalized												LFQ intensity VSN-normalized
	Accession Number	Gene Name	ECM	F	Pvalue	FDR	Control 1	Control 2	7dpa_1	7dpa_2	14dpa_1	14dpa_2	30dpa_1	30dpa_2		F	Pvalue	FDR	Control 1	Control 2	7dpa_1	7dpa_2	14dpa_1	14dpa_2	30dpa_1	30dpa_2		EXTRACELLULAR PROTEINS			32
1	F1QVX3_DANRE	myhb	No	227.427	6.35726e-05	0.00584868	8.40591	7.70437	7.80483	7.76017	8.55414	7.89317	7.60559	7.878		5.93119	0.0591551	0.270955	27.5625	26.9317	28.4222	28.2978	28.3736	28.1446	28.32	29.0912		INTRACELLULAR PROTEINS			87
2	A2CEW3_DANRE	fn1b	Yes	31.4786	0.00305384	0.0351191	5.55296	5.27863	8.46575	7.75046	7.62061	7.32885	7.25683	7.36521		25.9715	0.00439749	0.077689	26.0868	25.258	28.6505	28.5058	28.0509	27.8105	27.7592	28.2577
3	Q7ZVG7_DANRE	fgg	Yes	44.5642	0.00156693	0.0351191	4.51673	5.19075	8.27292	9.12882	6.68956	6.79406	6.02296	6.22624		65.886	0.000732822	0.073916	24.4729	24.4175	29.5816	28.9468	27.1667	26.7335	26.6619	27.2509
4	Q6NYE1_DANRE	fgb	Yes	45.3664	0.00151382	0.0351191	4.3376	4.5561	8.07267	8.3797	6.65689	6.53705	5.77569	5.9102		1.12178	0.439545	0.601883	22.8294	23.6027	24.0987	24.6535	24.3172	24.7292	23.2921	25.3013		50 most abundant
5	B0R0F7_DANRE	cmlc1	No	33.1808	0.00276194	0.0351191	7.23168	5.87524	6.63228	5.45365	7.21216	4.53284	6.02296	3.5682		11.4704	0.0196131	0.200973	24.8242	24.7225	29.2321	28.0909	25.2275	23.68	25.2884	26.4706		EXTRACELLULAR PROTEINS			23
6	F1Q4X1_DANRE	col6a3	Yes	36.3716	0.00231685	0.0351191	5.55296	6.63261	5.36261	5.19206	5.67884	6.46495	6.50196	5.92969		3.26093	0.1417	0.374215	24.6814	24.9679	26.6406	25.2961	26.436	25.666	26.3465	27.0421		INTRACELLULAR PROTEINS			27
7	F1R8W4_DANRE	desma	No	24.66	0.00484832	0.0495606	6.59754	6.01826	5.54453	5.86689	5.67884	6.17073	5.84159	5.74394		0.735857	0.582941	0.713526	25.4255	23.8378	26.0512	25.2395	25.4586	24.7272	25.166	24.6932
8	B8A5L6_DANRE	fga	Yes	12.5633	0.0166984	0.118173	4.86433	5.33438	7.17809	7.15647	5.13143	5.42852	5.6341	5.53068		0.305423	0.821343	0.862004	24.8858	23.9716	24.3157	24.638	24.7893	24.6719	24.682	24.5385
9	E9QCG6_DANRE	col1a2	Yes	19.1914	0.0077392	0.0712006	5.82649	5.67388	5.36261	6.03621	5.22354	5.75307	5.44917	5.53068		11.0757	0.0208557	0.200973	25.1472	25.2893	24.562	24.2257	24.5737	24.7547	25.2726	25.0287
10	Q6IQR3_DANRE	acta1a	No	15.8441	0.0110003	0.0920023	5.21516	4.9263	5.98324	6.89974	5.22354	5.91336	5.1001	5.24964		8.88563	0.030496	0.205806	25.6821	25.0966	25.0002	25.1324	25.0843	25.6421	23.9249	23.0123
11	F1R446_DANRE	spna2	No	10.736	0.0220219	0.133067	5.03086	4.73244	4.53444	4.36232	5.54244	4.07129	6.75092	5.7658		2.45503	0.202902	0.379407	23.7442	24.0943	23.4084	21.8932	24.4132	24.5309	24.6111	23.3793
12	A0A0R4IZA6_DANRE	hspg2	Yes	12.8222	0.0161033	0.118173	5.28275	5.75783	4.84315	5.19206	6.12336	5.51675	4.42601	4.43831		1.18556	0.420713	0.601883	23.8955	23.8466	24.884	24.8728	25.9228	24.3107	24.8791	23.4529
13	F1QDL1_DANRE	col1a1b	Yes	36.3281	0.00232217	0.0351191	4.72547	5.16023	4.53444	4.87229	6.07473	4.53284	4.63867	4.59305		19.3497	0.00762254	0.100999	24.7221	24.5478	29.0054	27.8333	25.2546	25.4656	25.2617	26.1632
14	F1QJC9_DANRE	col1a1a	Yes	48.3881	0.0013362	0.0351191	3.97853	4.69033	5.70605	3.37758	6.53637	3.90686	0.899124	1.51641		3.16946	0.147149	0.374215	25.6103	24.7411	25.7056	26.1385	25.8238	26.3934	26.2333	26.5719
15	F1R7N8_DANRE	ttna	No	4.03948	0.105425	0.289283	3.381	4.5561	3.42403	2.19513	3.9459	4.41532	5.17018	3.99572		7.83007	0.0377165	0.205806	19.6028	20.2092	21.3764	22.6634	23.6033	22.18	23.0714	24.1935
16	F1QZ50_DANRE	ahnak	No	0.763374	0.570764	0.673208	5.24935	5.41415	1.93428	2.59283	0.629426	4.07129	2.97077	3.75466		2.90601	0.164708	0.374215	21.0367	20.3404	20.3795	20.0314	20.3766	20.0683	20.8431	21.0899
17	A0A0G2L1F5_DANRE	sptbn1	No	5.88754	0.0598469	0.223783	3.8946	3.59156	3.42403	3.56643	3.9459	3.81704	4.94884	4.90027		0.314828	0.815207	0.862004	24.2874	23.4668	24.2316	22.8196	24.3835	23.7732	24.0978	23.9199
18	F1QQE5_DANRE	sptb	No	10.5364	0.0227537	0.133067	3.71048	3.98898	2.99435	3.37758	4.48177	3.38856	4.48218	5.15342		1.50608	0.341596	0.52477	24.2441	24.8168	23.0273	23.6432	23.8842	23.9369	24.1828	22.5586
19	F1QKG7_DANRE	tpm4a	No	2.7923	0.173263	0.374022	5.60671	4.18365	4.14118	3.88302	3.26818	3.38856	3.25499	3.46508		7.74256	0.0384272	0.205806	23.2798	23.1058	21.2712	21.9064	22.6418	22.773	20.8871	21.9318
20	Q75U66_DANRE	postnb	Yes	8.27241	0.0344082	0.175864	2.34263	1.86555	4.84315	5.35463	4.32427	4.41532	4.03342	4.32508		3.51215	0.128192	0.357588	24.5125	24.2885	23.5306	23.0539	23.9425	22.0177	25.0399	24.9202
21	A8WGC6_DANRE	atp5b	No	3.94495	0.109038	0.289283	4.45945	3.76387	3.89533	4.87229	3.08388	4.88196	3.5978	3.5682		1.75025	0.295013	0.459873	24.1889	24.3356	22.4556	23.3167	21.8522	22.6294	22.9856	19.1047
22	A8WG05_DANRE	actb2	No	0.72314	0.588685	0.676988	4.39981	3.98898	4.14118	4.63972	0.629426	3.38856	4.42601	4.43831		7.69389	0.0388312	0.205806	21.6048	21.2716	20.2245	20.4739	21.1333	20.4118	21.5611	21.9367
23	E7FCV8_DANRE	col6a2	Yes	6.44466	0.0518417	0.216792	4.13303	3.28705	4.35117	4.14248	4.23857	4.21888	4.10672	3.99572		0.423649	0.74682	0.824614	21.4954	22.4138	22.7167	22.1558	22.4164	21.9318	22.2896	21.9531
24	F1Q6P3_DANRE	col6a1	Yes	10.4343	0.0231421	0.133067	4.72547	3.68029	4.53444	4.01858	4.87162	3.81704	2.97077	2.41019		3.0647	0.153782	0.374215	24.5851	23.4175	22.3975	22.9432	22.6662	23.4742	22.4659	22.5636
25	F1Q924_DANRE	col6a6	Yes	7.06359	0.0446937	0.205238	3.11037	2.37109	3.5988	3.56643	4.32427	4.88196	4.24303	3.91975		3.19056	0.145865	0.374215	23.9982	24.6052	24.2368	24.1297	23.7145	24.7147	23.1815	23.1958
26	E7F5I3_DANRE	postna	Yes	4.63054	0.0864111	0.289283	3.80547	3.84287	4.02348	4.72148	3.08388	4.14697	3.25499	2.41019		2.24652	0.225137	0.401602	24.6716	24.6236	25.075	25.438	24.786	24.8859	24.8791	25.585
27	Q08BA1_DANRE	atp5a1	No	6.86226	0.0468478	0.205238	4.51673	3.28705	3.42403	3.88302	4.32427	3.90686	2.80447	2.41019		3.1302	0.149584	0.374215	24.0726	24.1188	25.3581	25.9083	23.7475	25.1846	25.1503	25.0689
28	F1Q9G3_DANRE	emilin1b	Yes	1.95087	0.263374	0.423638	4.13303	4.18365	2.7195	4.14248	1.94768	3.90686	3.25499	3.23368		1.98785	0.258089	0.427498	21.9979	22.5778	21.9974	21.6118	22.0972	22.7695	21.872	21.0745
29	E9QFR8_DANRE	actn2b	No	5.74626	0.0621713	0.223783	3.71048	3.76387	3.5988	3.37758	3.9459	3.25811	3.25499	3.75466		0.603508	0.646461	0.745349	24.7309	25.4028	25.0037	24.929	25.649	24.8969	25.2762	25.5662
30	G1K2X0_DANRE	ttnb	No	3.86125	0.112393	0.289283	2.95328	3.68029	1.28665	0.741923	3.57834	3.81704	4.30663	4.20221		4.37239	0.0940275	0.309205	24.6068	22.7393	24.1806	24.681	24.9302	25.2484	22.9131	22.0119
31	F1Q615_DANRE	mybpc3	No	4.0211	0.106113	0.289283	3.381	4.05683	3.42403	2.59283	3.43158	4.07129	2.97077	2.95794		2.44374	0.20402	0.379407	24.1783	23.9907	23.6795	23.8385	23.5544	24.4515	23.377	23.1147
32	F1Q8S5_DANRE	col4a1	Yes	4.03147	0.105724	0.289283	3.49939	3.16936	3.22513	2.90425	3.26818	2.95541	3.37854	4.43831		0.800898	0.554696	0.708407	21.7931	22.7892	22.2888	25.6289	24.3934	23.5978	23.3523	23.0107
33	Q801M3_DANRE	myl7	No	6.19415	0.0552296	0.220918	3.60879	3.49702	3.5988	4.01858	4.14745	3.38856	2.97077	2.41019		2.44817	0.20358	0.379407	23.9296	24.6235	24.5121	24.4329	25.4885	24.8145	24.742	25.0153
34	F1RBP8_DANRE	fn1a	Yes	2.20138	0.230423	0.40838	0.593208	1.86555	3.75467	4.87229	1.94768	3.25811	3.5978	4.32508		2.81531	0.171479	0.374215	21.2292	20.507	22.228	22.6598	21.041	21.6458	21.7494	20.4482
35	Q5RH29_DANRE	itih2	No	3.84173	0.113198	0.289283	3.60879	3.39585	3.75467	2.90425	3.57834	3.25811	3.25499	2.95794		2.83635	0.169872	0.374215	23.4674	23.2928	24.5105	23.4975	23.6138	23.0772	22.9589	22.3512
36	A0A0G2KQ62_DANRE	fbn2b	Yes	3.62335	0.122818	0.297348	3.8946	4.45912	2.7195	2.90425	2.87255	2.04786	1.44277	1.51641		1.94566	0.264132	0.427498	21.3727	20.5955	23.5864	25.7262	22.3401	24.4886	24.5386	21.4844
37	MYG_DANRE	mb	No	8.85586	0.0306702	0.16598	1.26271	3.28705	2.99435	3.56643	4.48177	2.04786	2.61648	2.95794		47.1937	0.00140247	0.073916	23.7093	23.6444	22.9917	23.0555	22.7	23.0899	24.4307	24.3788
38	K2C8_DANRE	krt8	No	4.36965	0.0941138	0.289283	4.13303	3.28705	1.28665	0.741923	3.57834	2.57185	0.899124	2.41019		4.49944	0.0901589	0.309205	24.2748	24.2757	22.3347	23.3604	21.9719	22.9453	21.583	22.6702
39	F6NPA4_DANRE	col5a1	Yes	7.02552	0.0450895	0.205238	3.11037	3.28705	1.93428	0.741923	4.23857	3.25811	0.0165633	1.51641		1.27028	0.397431	0.577091	24.6842	23.6759	24.696	25.648	24.8901	24.3153	24.3212	24.4803
40	B8JKW4_DANRE	c3a.1	No	1.65035	0.31288	0.4683	1.26271	1.08056	4.35117	4.36232	1.43414	3.38856	0.899124	1.87931		5.35378	0.069386	0.272404	19.4879	20.0608	23.1572	21.5224	21.9072	21.1853	20.8922	20.8727
41	A0A0H2UKP2_DANRE	col4a2	Yes	3.35085	0.136632	0.314253	3.25202	3.16936	1.28665	1.64424	2.62486	2.95541	2.40026	2.41019		20.5988	0.00678766	0.100999	20.7063	21.5816	25.1824	23.8129	21.7626	22.1618	20.0887	19.7817
42	F1QC17_DANRE	emilin1a	Yes	2.5198	0.196654	0.387042	2.57609	3.16936	0.0806375	1.64424	2.32564	2.95541	2.40026	2.95794		4.72407	0.083878	0.306589	21.597	21.0102	23.4144	24.6689	23.2157	24.2733	23.3159	21.8187
43	LAMC1_DANRE	lamc1	Yes	2.19802	0.230824	0.40838	2.77698	3.28705	1.93428	0.741923	1.94768	2.04786	2.80447	2.79741		0.954705	0.494869	0.655701	22.5619	21.6653	22.4563	21.8901	23.271	22.4706	19.2601	22.4389
44	A0A0R4IDZ8_DANRE	tln1	No	3.88532	0.111412	0.289283	2.06396	2.37109	2.37966	2.59283	3.08388	2.04786	2.80447	2.79741		7.40786	0.0413394	0.208665	20.0477	18.3702	24.0312	24.0636	23.6559	22.4866	22.5982	20.2538
45	F1QT86_DANRE	col5a2a	Yes	2.20331	0.230193	0.40838	3.49939	2.74472	1.93428	1.64424	1.94768	0.504748	2.40026	2.79741
46	Q8JHI0_DANRE	slc25a5	No	2.72563	0.178588	0.374022	2.34263	2.37109	2.7195	2.59283	2.62486	2.95541	0.899124	1.87931		0.625598	0.635269	0.745349	22.5375	21.8039	22.0176	22.069	20.436	22.1709	22.072	21.6364
47	A9C3Q4_DANRE	atp2a2a	No	1.6755	0.308236	0.4683	2.34263	2.90057	0.0806375	1.64424	1.43414	2.04786	2.61648	2.95794		1.93323	0.265951	0.427498	18.2913	20.8267	21.0205	20.9833	22.5147	21.3037	21.0086	21.4662
48	B3DG37_DANRE	ba1	No	1.58259	0.325911	0.475933	1.26271	0.433284	4.14118	1.64424	1.43414	2.04786	2.61648	2.79741		0.602639	0.646906	0.745349	18.9682	21.2201	20.5317	18.2115	20.091	20.232	20.7157	21.1257
49	Q7T334_DANRE	mdh2	No	3.91727	0.11013	0.289283	0.593208	1.08056	2.99435	2.59283	3.08388	3.81704	0.899124	0.292128		8.06258	0.0359209	0.205806	23.5364	23.8679	24.1777	25.1774	22.3394	23.9094	21.6173	21.1616
50	F8W403_DANRE	tnnt2a	No	3.11468	0.150564	0.33785	0.593208	0.433284	2.7195	3.88302	2.62486	2.57185	2.14582	1.51641		0.54242	0.678693	0.765335	22.3079	22.9732	22.3967	22.8513	22.3662	21.5852	21.8966	23.202
51	F1R4F4_DANRE	slc8a1a	No	3.48586	0.129514	0.305519	2.34263	2.14035	1.93428	2.59283	2.87255	0.504748	2.40026	1.87931		4.21484	0.0991791	0.309205	22.2696	21.895	22.1466	22.3669	19.7036	21.3449	22.3363	23.0538
52	Q6P603_DANRE	anxa2a	No	2.68572	0.181894	0.374022	1.71826	1.52579	2.99435	1.64424	2.62486	1.69133	2.40026	2.41019		0.314416	0.815476	0.862004	21.7857	20.8078	22.0273	20.9714	20.9729	21.1364	21.5499	20.1562
53	POPD1_DANRE	bves	No	1.54416	0.333655	0.47963	0.593208	2.37109	1.28665	1.64424	1.43414	2.04786	2.97077	2.79741
54	A0A0R4IPZ1_DANRE	elnb	Yes	0.60848	0.64392	0.722447	1.26271	1.08056	1.28665	1.64424	0.629426	2.57185	2.80447	2.95794
55	Q9DGL6_DANRE	atp1a1a.1	No	0.532178	0.684283	0.748389	2.34263	2.74472	1.93428	0.741923	0.629426	1.69133	2.14582	2.41019		0.637782	0.629199	0.745349	22.4588	21.1425	21.9248	21.0565	20.3149	21.5913	22.0268	21.6667
56	Q8AWD0_DANRE	vdac2	No	5.68374	0.0632432	0.223783	1.26271	0.433284	2.37966	0.741923	4.14745	1.69133	0.899124	0.292128		0.403809	0.75889	0.829303	24.7225	24.4709	24.7537	24.6879	24.705	25.1269	25.0915	24.4277
57	X1WDH8_DANRE	hist2h2l	No	1.41118	0.362615	0.513239	1.26271	0.433284	1.93428	1.64424	1.43414	1.69133	2.97077	2.61675		1.11083	0.442895	0.601883	20.4569	21.7284	20.0021	21.0283	21.3529	21.291	21.2033	22.3919
58	E9QCC4_DANRE	mfap5	Yes	1.26094	0.399907	0.529038	3.11037	1.52579	3.22513	2.59283	1.43414	0.504748	0.899124	0.292128		29.36	0.00348661	0.073916	22.06	22.6586	22.9886	23.2806	23.0765	23.0898	20.3215	20.8852
59	A0A0G2L6I6_DANRE	idh2	No	1.10936	0.443348	0.552377	2.06396	1.08056	1.28665	2.59283	1.43414	1.69133	1.44277	2.95794		2.16433	0.234899	0.401602	20.4947	21.5543	21.5203	20.6226	22.9552	21.7451	21.0463	19.9998
60	A0A0R4ISM7_DANRE	palm2	No	1.28449	0.393708	0.529038	2.06396	2.14035	1.93428	0.741923	1.43414	0.504748	1.44277	2.79741		1.03241	0.467992	0.627939	22.3921	21.3506	19.7155	22.0796	22.7408	23.9125	22.8406	19.7669
61	A0A0R4IIA7_DANRE	tln2a	No	1.08703	0.450307	0.552377	1.26271	0.433284	1.28665	1.64424	1.43414	2.04786	3.25499	1.51641		1.93169	0.266178	0.427498	22.1693	21.2721	20.6116	20.8672	20.6026	21.17	21.6771	21.0004
62	F1RAG3_DANRE	nid1a	Yes	0.396733	0.763241	0.807105	0.593208	0.433284	2.7195	2.59283	0.629426	2.57185	1.44277	2.41019		9.39717	0.0277208	0.205806	20.823	20.3966	20.9314	21.0539	20.9343	20.1528	22.0022	22.0767
63	A0A0R4IE46_DANRE	zgc:112265		0.347177	0.794349	0.821125	1.26271	1.08056	2.37966	3.37758	0.629426	2.57185	0.899124	1.51641
64	E9QI62_DANRE	flna	No	2.32157	0.216736	0.40838	2.06396	2.37109	1.28665	1.64424	1.94768	1.69133	1.44277	1.51641
65	Q803Q7_DANRE	aldoaa	No	2.06412	0.247672	0.42196	2.06396	2.37109	1.93428	1.64424	1.94768	0.504748	1.44277	1.87931		1.33235	0.381527	0.577091	20.1809	21.063	21.8795	21.7628	21.1521	19.9269	21.2285	19.4805
66	A0A0R4ITT8_DANRE	lmo7a	No	1.6359	0.315594	0.4683	0.593208	0.433284	1.28665	0.741923	1.43414	0.504748	3.25499	2.41019
67	A2ARG7_DANRE	atp5ib	No	0.983484	0.48467	0.586706	2.06396	1.52579	1.93428	0.741923	1.43414	2.95541	1.44277	0.292128		0.232232	0.869883	0.89522	20.4796	19.3951	19.7206	21.2033	20.2252	20.3933	20.1896	20.4564
68	A2BGY1_DANRE	arvcfb	No	1.95841	0.262284	0.423638	1.71826	1.86555	1.93428	1.64424	1.94768	0.504748	2.14582	1.51641		0.729884	0.58563	0.713526	21.3564	23.2499	22.5326	22.0865	22.0132	22.9589	22.1223	20.1079
69	A0A0R4IUS4_DANRE	flnca	No	1.37891	0.37019	0.516023	1.71826	1.52579	1.28665	0.741923	1.43414	2.04786	2.14582	1.87931		13.285	0.0151158	0.17803	22.249	22.3497	22.3259	22.1827	22.091	22.3534	20.4679	19.165
70	F8W4M7_DANRE	aco2	No	0.181728	0.903619	0.903619	2.06396	1.86555	1.93428	1.64424	0.629426	2.04786	1.44277	1.51641		2.64727	0.185164	0.374215	20.5375	22.5446	24.6384	23.1664	21.5924	22.187	22.4067	22.3135
71	A0A0N4SUA5_DANRE	ctnnb1	No	3.64185	0.121957	0.297348	2.06396	1.08056	1.28665	1.64424	2.87255	1.69133	1.44277	0.292128		0.365995	0.782408	0.846278	22.1707	20.916	23.047	21.6781	20.8015	23.0472	22.2056	22.9033
72	H0WES8_DANRE	atp5md	No	2.30966	0.218038	0.40838	0.593208	0.433284	1.28665	2.59283	1.94768	0.504748	2.61648	1.87931
73	F6NHV5_DANRE	slmapa	No	2.07179	0.246658	0.42196	2.06396	2.37109	1.28665	0.741923	1.94768	0.504748	0.899124	1.51641		5.07135	0.0753815	0.285373	21.472	21.4948	21.4973	21.1423	21.3337	21.6408	21.9491	21.924
74	A0A0R4IP30_DANRE	sorbs1	No	1.92561	0.267076	0.423638	1.71826	2.37109	0.0806375	0.741923	1.94768	0.504748	1.44277	1.87931		0.734568	0.58352	0.713526	22.2885	20.5359	21.5092	22.7248	21.4626	21.7996	22.7679	22.1847
75	A0A0R4IGQ8_DANRE	myom1b	No	1.25113	0.402529	0.529038	2.06396	1.86555	0.0806375	1.64424	1.43414	2.57185	0.899124	0.292128		1.11967	0.440187	0.601883	20.8126	21.6239	21.568	22.4286	20.5147	22.1624	22.6779	22.114
76	X1WCC0_DANRE	ltbp1	Yes	0.630488	0.632824	0.718763	2.34263	2.14035	1.28665	0.741923	0.629426	0.504748	1.44277	1.87931		1.14873	0.431444	0.601883	21.7631	21.3532	20.798	22.1515	21.7438	20.7111	19.8176	20.893
77	E7F9Z1_DANRE	vwf	Yes	0.484294	0.711135	0.760749	1.26271	1.08056	1.28665	0.741923	0.629426	1.69133	1.44277	2.79741		1.29091	0.392041	0.577091	20.5898	21.8959	20.7198	20.0404	20.7933	20.7472	21.1315	21.4228
78	LDHBA_DANRE	ldhb	No	0.270151	0.844593	0.853874	1.26271	2.37109	2.37966	1.64424	0.629426	1.69133	1.44277	0.292128		2.6249	0.187107	0.374215	19.676	20.8812	19.3584	18.9309	19.4304	19.4231	19.9644	20.748
79	Q9PVF8_DANRE	ctnna1	No	1.77935	0.29009	0.452344	1.26271	1.08056	1.28665	2.90425	1.94768	1.69133	0.0165633	1.51641		0.525838	0.687771	0.767407	19.9594	18.9294	18.7952	19.7939	19.8552	19.7687	19.8059	19.8029
80	B0V0Y4_DANRE	palm1b	No	0.743025	0.579736	0.675136	2.34263	2.74472	1.93428	0.741923	0.629426	0.504748	0.0165633	0.292128		4.00268	0.106809	0.32348	21.2333	21.6251	21.0942	20.8584	21.3983	21.8155	19.8338	20.802
81	F1QSF1_DANRE	mfap2	Yes	0.519196	0.691447	0.748389	2.06396	2.37109	1.28665	1.64424	0.629426	0.504748	0.0165633	1.87931		36.8834	0.00225557	0.073916	22.2306	22.519	19.1941	18.989	18.8307	18.8582	20.6331	21.6908
82	Q66I42_DANRE	msna	No	2.50845	0.197728	0.387042	0.593208	1.08056	1.28665	0.741923	2.32564	0.504748	2.14582	1.87931
83	A5WV02_DANRE	pleca	No	1.27263	0.396813	0.529038	2.06396	2.14035	1.28665	1.64424	1.43414	0.504748	1.44277	0.292128
84	E7F3G3_DANRE	wfdc2	No	0.834803	0.540695	0.646025	2.34263	1.86555	0.0806375	0.741923	0.629426	0.504748	1.44277	1.87931
85	TPM1_DANRE	tpma	No	0.380134	0.773538	0.808699	0.593208	2.90057	2.7195	0.741923	0.629426	0.504748	0.0165633	0.292128
86	E7F4T0_DANRE	plecb	No	0.303536	0.822578	0.840857	0.593208	1.52579	1.28665	0.741923	0.629426	2.04786	2.14582	1.51641		0.569695	0.664067	0.756894	19.7148	21.7631	22.4809	21.7821	21.7996	20.1563	21.9577	20.1003
87	A8E5J9_DANRE	ckmt2b	No	2.67324	0.182946	0.374022	0.593208	0.433284	1.93428	1.64424	2.32564	2.04786	1.44277	0.292128		5.62891	0.0642061	0.270955	21.8491	22.048	21.0577	20.6055	21.537	21.579	21.018	20.0368
88	A4VAK4_DANRE	hspb1	No	1.97528	0.259868	0.423638	2.06396	1.08056	1.93428	0.741923	1.94768	1.69133	0.899124	0.292128
89	F1QBW7_DANRE	eno3	No	1.1785	0.422742	0.547778	0.593208	0.433284	1.28665	1.64424	1.43414	2.57185	0.899124	1.51641
90	A0A0R4ICQ1_DANRE	ndrg4	No	1.13482	0.435598	0.552377	0.593208	1.52579	1.28665	0.741923	1.43414	1.69133	1.44277	1.87931		8.68781	0.0316819	0.205806	20.9487	19.3121	22.1816	22.0032	21.8832	21.399	19.4917	18.8383
91	Q6PFS4_DANRE	hist1h4l	No	1.10288	0.445354	0.552377	1.26271	1.52579	1.28665	2.59283	1.43414	1.69133	0.899124	0.292128
92	Q1LWN2_DANRE	vtg1	No	0.564582	0.66678	0.739081	0.593208	0.433284	2.37966	2.90425	0.629426	1.69133	0.0165633	1.51641		4.38055	0.0937716	0.309205	21.0248	21.2984	19.9313	20.8865	19.6421	19.9708	21.7065	20.8885
93	F1R6V5_DANRE	mmrn2a	Yes													2.58009	0.191092	0.375106	20.1278	21.9533	18.0773	18.4361	19.6187	17.2991	18.0466	19.3196
94	A3KPN4_DANRE	ptx3a	No													2.85755	0.168276	0.374215	21.4942	22.1244	21.8293	19.0546	18.8531	18.8575	20.0076	18.8922
95	F1QNB3_DANRE	ank3b	No													5.56017	0.0654447	0.270955	20.7843	21.3178	20.0089	20.001	19.9016	19.7701	21.4885	20.5403
96	Q0P3U4_DANRE	cox5b2	No													4.22198	0.0989366	0.309205	22.2216	22.445	19.6914	21.2788	20.9852	21.2784	20.6653	19.9112
97	A8DZH1_DANRE	fxyd1	No													1.89049	0.272351	0.430884	19.4962	20.5277	18.3144	19.9173	20.46	21.0811	20.1476	20.5732
98	A0A0R4IJT7_DANRE	hk1	No													3.7846	0.115603	0.340386	21.1003	21.4213	20.4838	20.4062	20.7925	20.5025	20.4742	19.4662
99	Q1ECX3_DANRE	tgm2b	No													0.203634	0.88902	0.897487	20.2897	21.8698	20.6879	22.3447	20.2162	20.9155	19.948	22.6545
100	F1R8U0_DANRE	krt94	No													2.64842	0.185065	0.374215	20.9256	20.3316	18.2699	19.0242	19.1519	20.4293	19.2421	20.4543
101	B0S5C5_DANRE	acaa2	No													3.0083	0.157539	0.374215	20.2145	20.3451	19.8097	18.6083	18.3922	19.166	19.4257	19.7241
102	Q1LUP1_DANRE	add3a	No													0.16411	0.915262	0.915262	19.7788	20.7962	20.9422	20.1872	20.2585	20.5099	20.1908	21.068
103	X1WF98_DANRE	col12a1a	Yes													8.02759	0.0361828	0.205806	20.3523	19.9395	23.5132	22.7325	20.3368	21.4708	21.4095	20.2865
104	EF1A_DANRE	eef1a	No													0.264248	0.848515	0.88179	21.9447	20.7385	20.3967	21.2643	21.2276	20.6882	20.4796	21.3109
105	F1QUE3_DANRE	uqcrc1	No													5.50522	0.0664606	0.270955	20.3255	19.8696	18.8813	18.5262	19.8771	19.2739	20.1279	19.5267
106	A0A0R4IUE6_DANRE	cilp2	No													1.27712	0.395633	0.577091	21.8119	20.5565	21.3692	20.2324	21.2138	20.4358	19.8976	19.987
107	A0A0R4IT09_DANRE	pdha1a	No													2.68922	0.1816	0.374215	20.5126	20.4288	19.6458	20.214	20.4205	19.6852	19.5113	19.5692
108	F1QWE6_DANRE	pkp3b	No													32.648	0.00284863	0.073916	20.8429	21.2835	19.1788	19.5	20.0856	20.3263	21.1624	21.2861
109	A2BHA3_DANRE	ckma	No													5.95173	0.0588337	0.270955	20.9975	20.6689	21.878	21.658	21.8259	20.7708	20.1151	19.0821
110	Q7SYK7_DANRE	got2a	No													2.26209	0.223355	0.401602	21.2466	19.9561	21.8668	20.5803	21.9896	21.61	20.4367	19.6707
111	Q1JQ69_DANRE	hbaa1	No													0.732395	0.584498	0.713526	21.5372	21.7999	21.735	17.7828	22.0324	21.8975	21.7539	18.4117
112	F1QXV8_DANRE	pgk1	No													2.68005	0.18237	0.374215	21.4162	21.2388	20.7116	19.8965	20.86	20.0782	20.3571	20.4769
113	E7EXT3_DANRE	pygmb	No													2.16995	0.234212	0.401602	19.9981	19.7578	19.4457	21.7543	21.5981	21.5962	19.7898	19.6483
114	A0A0R4IGI1_DANRE	gapdh	No													2.22397	0.227755	0.401602	21.0385	20.6317	21.8924	21.078	21.4633	23.3256	20.0486	20.9234
115	Q4VBU7_DANRE	cox5aa	No													3.60489	0.123686	0.354345	21.5479	20.9056	20.1874	21.541	19.4911	20.0212	19.6506	19.8518
116	A7YT47_DANRE	hadhaa	No													0.216677	0.880295	0.897224	19.6803	20.7845	20.831	19.1176	20.8846	20.1836	19.8588	20.1947
117	F1QYU0_DANRE	lama4	Yes													0.832707	0.541546	0.700048	20.2631	20.6737	19.9478	20.4498	19.4432	20.0653	19.4908	20.4781
118	Q6IQR3	actc1a	No													0.676608	0.610341	0.735183	25.3862	23.8378	26.0323	25.1433	25.4361	24.7272	25.166	24.6932
119	F1QTF9	itih3a	No													9.04164	0.0296071	0.205806	20.0375	20.4465	19.5075	19.6779	19.9961	19.8135	19.4475	19.3859
120	F1QF26	tmem256	No													0.884117	0.521172	0.682027	18.8452	19.4646	19.4356	17.9913	20.5766	19.299	20.1922	19.1032

## Sheet: Supplementary Table 5
Supplementary Figure 5. List of proteins differentially expressed during heart regeneration.
				Spectral counts VSN-normalized												LFQ intensity VSN-normalized												EXTRACELLULAR PROTEINS			18
	Accession Number	Gene Name	ECM	F	Pvalue	FDR	Control 1	Control 2	7dpa_1	7dpa_2	14dpa_1	14dpa_2	30dpa_1	30dpa_2		F	Pvalue	FDR	Control 1	Control 2	7dpa_1	7dpa_2	14dpa_1	14dpa_2	30dpa_1	30dpa_2		INTRACELLULAR PROTEINS			18
1	Q6NYE1_DANRE	fgb	Yes	45.3664	0.00151382	0.0351191	4.3376	4.5561	8.07267	8.3797	6.65689	6.53705	5.77569	5.9102		65.886	0.000732822	0.073916	24.4729	24.4175	29.5816	28.9468	27.1667	26.7335	26.6619	27.2509
2	A0A0G2L1F5_DANRE	sptbn1	No	5.88754	0.0598469	0.223783	3.8946	3.59156	3.42403	3.56643	3.9459	3.81704	4.94884	4.90027		47.1937	0.00140247	0.073916	23.7093	23.6444	22.9917	23.0555	22.7	23.0899	24.4307	24.3788
3	F1QSF1_DANRE	mfap2	Yes	0.519196	0.691447	0.748389	2.06396	2.37109	1.28665	1.64424	0.629426	0.504748	0.0165633	1.87931		36.8834	0.00225557	0.073916	22.2306	22.519	19.1941	18.989	18.8307	18.8582	20.6331	21.6908
4	F1QWE6_DANRE	pkp3b	No													32.648	0.00284863	0.073916	20.8429	21.2835	19.1788	19.5	20.0856	20.3263	21.1624	21.2861
5	F8W4M7_DANRE	aco2	No	0.181728	0.903619	0.903619	2.06396	1.86555	1.93428	1.64424	0.629426	2.04786	1.44277	1.51641		29.36	0.00348661	0.073916	22.06	22.6586	22.9886	23.2806	23.0765	23.0898	20.3215	20.8852
6	A2CEW3_DANRE	fn1b	Yes	31.4786	0.00305384	0.0351191	5.55296	5.27863	8.46575	7.75046	7.62061	7.32885	7.25683	7.36521		25.9715	0.00439749	0.077689	26.0868	25.258	28.6505	28.5058	28.0509	27.8105	27.7592	28.2577
7	B8JKW4_DANRE	c3a.1	No	1.65035	0.31288	0.4683	1.26271	1.08056	4.35117	4.36232	1.43414	3.38856	0.899124	1.87931		20.5988	0.00678766	0.100999	20.7063	21.5816	25.1824	23.8129	21.7626	22.1618	20.0887	19.7817
8	B8A5L6_DANRE	fga	Yes	12.5633	0.0166984	0.118173	4.86433	5.33438	7.17809	7.15647	5.13143	5.42852	5.6341	5.53068		19.3497	0.00762254	0.100999	24.7221	24.5478	29.0054	27.8333	25.2546	25.4656	25.2617	26.1632
9	Q803Q7_DANRE	aldoaa	No	2.06412	0.247672	0.42196	2.06396	2.37109	1.93428	1.64424	1.94768	0.504748	1.44277	1.87931		13.285	0.0151158	0.17803	22.249	22.3497	22.3259	22.1827	22.091	22.3534	20.4679	19.165
10	Q7ZVG7_DANRE	fgg	Yes	44.5642	0.00156693	0.0351191	4.51673	5.19075	8.27292	9.12882	6.68956	6.79406	6.02296	6.22624		11.4704	0.0196131	0.200973	24.8242	24.7225	29.2321	28.0909	25.2275	23.68	25.2884	26.4706
11	F1R446_DANRE	spna2	No	10.736	0.0220219	0.133067	5.03086	4.73244	4.53444	4.36232	5.54244	4.07129	6.75092	5.7658		11.0757	0.0208557	0.200973	25.1472	25.2893	24.562	24.2257	24.5737	24.7547	25.2726	25.0287
12	E7F4T0_DANRE	plecb	No	0.303536	0.822578	0.840857	0.593208	1.52579	1.28665	0.741923	0.629426	2.04786	2.14582	1.51641		9.39717	0.0277208	0.205806	20.823	20.3966	20.9314	21.0539	20.9343	20.1528	22.0022	22.0767
13	F1QTF9	itih3a	No													9.04164	0.0296071	0.205806	20.0375	20.4465	19.5075	19.6779	19.9961	19.8135	19.4475	19.3859
14	A0A0R4IZA6_DANRE	hspg2	Yes	12.8222	0.0161033	0.118173	5.28275	5.75783	4.84315	5.19206	6.12336	5.51675	4.42601	4.43831		8.88563	0.030496	0.205806	25.6821	25.0966	25.0002	25.1324	25.0843	25.6421	23.9249	23.0123
15	X1WDH8_DANRE	hist2h2l	No	1.41118	0.362615	0.513239	1.26271	0.433284	1.93428	1.64424	1.43414	1.69133	2.97077	2.61675		8.68781	0.0316819	0.205806	20.9487	19.3121	22.1816	22.0032	21.8832	21.399	19.4917	18.8383
16	Q801M3_DANRE	myl7	No	6.19415	0.0552296	0.220918	3.60879	3.49702	3.5988	4.01858	4.14745	3.38856	2.97077	2.41019		8.06258	0.0359209	0.205806	23.5364	23.8679	24.1777	25.1774	22.3394	23.9094	21.6173	21.1616
17	X1WF98_DANRE	col12a1a	Yes													8.02759	0.0361828	0.205806	20.3523	19.9395	23.5132	22.7325	20.3368	21.4708	21.4095	20.2865
18	F1Q8S5_DANRE	col4a1	Yes	4.03147	0.105724	0.289283	3.49939	3.16936	3.22513	2.90425	3.26818	2.95541	3.37854	4.43831		7.83007	0.0377165	0.205806	19.6028	20.2092	21.3764	22.6634	23.6033	22.18	23.0714	24.1935
19	F1QC17_DANRE	emilin1a	Yes	2.5198	0.196654	0.387042	2.57609	3.16936	0.0806375	1.64424	2.32564	2.95541	2.40026	2.95794		7.74256	0.0384272	0.205806	23.2798	23.1058	21.2712	21.9064	22.6418	22.773	20.8871	21.9318
20	F6NHV5_DANRE	slmapa	No	2.07179	0.246658	0.42196	2.06396	2.37109	1.28665	0.741923	1.94768	0.504748	0.899124	1.51641		7.69389	0.0388312	0.205806	21.6048	21.2716	20.2245	20.4739	21.1333	20.4118	21.5611	21.9367
21	F1RBP8_DANRE	fn1a	Yes	2.20138	0.230423	0.40838	0.593208	1.86555	3.75467	4.87229	1.94768	3.25811	3.5978	4.32508		7.40786	0.0413394	0.208665	20.0477	18.3702	24.0312	24.0636	23.6559	22.4866	22.5982	20.2538
22	F1QVX3_DANRE	myhb	No	227.427	6.35726e-05	0.00584868	8.40591	7.70437	7.80483	7.76017	8.55414	7.89317	7.60559	7.878		5.93119	0.0591551	0.270955	27.5625	26.9317	28.4222	28.2978	28.3736	28.1446	28.32	29.0912
23	Q08BA1_DANRE	atp5a1	No	6.86226	0.0468478	0.205238	4.51673	3.28705	3.42403	3.88302	4.32427	3.90686	2.80447	2.41019		4.37239	0.0940275	0.309205	24.6068	22.7393	24.1806	24.681	24.9302	25.2484	22.9131	22.0119
24	F6NPA4_DANRE	col5a1	Yes	7.02552	0.0450895	0.205238	3.11037	3.28705	1.93428	0.741923	4.23857	3.25811	0.0165633	1.51641		4.21484	0.0991791	0.309205	22.2696	21.895	22.1466	22.3669	19.7036	21.3449	22.3363	23.0538
25	F1QQE5_DANRE	sptb	No	10.5364	0.0227537	0.133067	3.71048	3.98898	2.99435	3.37758	4.48177	3.38856	4.48218	5.15342		3.51215	0.128192	0.357588	24.5125	24.2885	23.5306	23.0539	23.9425	22.0177	25.0399	24.9202
26	E9QCG6_DANRE	col1a2	Yes	19.1914	0.0077392	0.0712006	5.82649	5.67388	5.36261	6.03621	5.22354	5.75307	5.44917	5.53068		3.26093	0.1417	0.374215	24.6814	24.9679	26.6406	25.2961	26.436	25.666	26.3465	27.0421
27	F1Q4X1_DANRE	col6a3	Yes	36.3716	0.00231685	0.0351191	5.55296	6.63261	5.36261	5.19206	5.67884	6.46495	6.50196	5.92969		3.16946	0.147149	0.374215	25.6103	24.7411	25.7056	26.1385	25.8238	26.3934	26.2333	26.5719
28	Q75U66_DANRE	postnb	Yes	8.27241	0.0344082	0.175864	2.34263	1.86555	4.84315	5.35463	4.32427	4.41532	4.03342	4.32508		3.1302	0.149584	0.374215	24.0726	24.1188	25.3581	25.9083	23.7475	25.1846	25.1503	25.0689
29	F1QJC9_DANRE	col1a1a	Yes	48.3881	0.0013362	0.0351191	3.97853	4.69033	5.70605	3.37758	6.53637	3.90686	0.899124	1.51641		3.0647	0.153782	0.374215	24.5851	23.4175	22.3975	22.9432	22.6662	23.4742	22.4659	22.5636
30	MYG_DANRE	mb	No	8.85586	0.0306702	0.16598	1.26271	3.28705	2.99435	3.56643	4.48177	2.04786	2.61648	2.95794		1.94566	0.264132	0.427498	21.3727	20.5955	23.5864	25.7262	22.3401	24.4886	24.5386	21.4844
31	F1QDL1_DANRE	col1a1b	Yes	36.3281	0.00232217	0.0351191	4.72547	5.16023	4.53444	4.87229	6.07473	4.53284	4.63867	4.59305		1.18556	0.420713	0.601883	23.8955	23.8466	24.884	24.8728	25.9228	24.3107	24.8791	23.4529
32	B0R0F7_DANRE	cmlc1	No	33.1808	0.00276194	0.0351191	7.23168	5.87524	6.63228	5.45365	7.21216	4.53284	6.02296	3.5682		1.12178	0.439545	0.601883	22.8294	23.6027	24.0987	24.6535	24.3172	24.7292	23.2921	25.3013
33	Q6IQR3_DANRE	acta1a	No	15.8441	0.0110003	0.0920023	5.21516	4.9263	5.98324	6.89974	5.22354	5.91336	5.1001	5.24964		0.735857	0.582941	0.713526	25.4255	23.8378	26.0512	25.2395	25.4586	24.7272	25.166	24.6932
34	F1Q6P3_DANRE	col6a1	Yes	10.4343	0.0231421	0.133067	4.72547	3.68029	4.53444	4.01858	4.87162	3.81704	2.97077	2.41019		0.603508	0.646461	0.745349	24.7309	25.4028	25.0037	24.929	25.649	24.8969	25.2762	25.5662
35	F1Q924_DANRE	col6a6	Yes	7.06359	0.0446937	0.205238	3.11037	2.37109	3.5988	3.56643	4.32427	4.88196	4.24303	3.91975		0.314828	0.815207	0.862004	24.2874	23.4668	24.2316	22.8196	24.3835	23.7732	24.0978	23.9199
36	F1R8W4_DANRE	desma	No	24.66	0.00484832	0.0495606	6.59754	6.01826	5.54453	5.86689	5.67884	6.17073	5.84159	5.74394		0.305423	0.821343	0.862004	24.8858	23.9716	24.3157	24.638	24.7893	24.6719	24.682	24.5385

## Sheet: Supplementary Table 6
Supplementary Table 6. List of the peptide identification in LC-MS analysis.
Sample name	Accession	Protein	P	Sequence	Modifications	Range	m/z meas.	z	Δ m/z [ppm]	RMS90 [ppm]	Rt [min]	Mascot Score	#SpCounts
control 1	A0A0A0VG08	Cytochrome c oxidase subunit 2 OS=Danio rerio GN=COX2 PE=1 SV=1	0	MDAVPGR		172 - 178	373.184	2	-7.22	8.66	26.07	54.3	2
control 1	A0A0G2KQ62	Uncharacterized protein OS=Danio rerio GN=fbn2b PE=1 SV=1	0	SECCSTLGAAWGSPCER	Carbamidomethyl: 3, 4, 15	68 - 84	964.39	2	0.32	15.94	55.46	98.2	3
control 1	A0A0G2KQ62	Uncharacterized protein OS=Danio rerio GN=fbn2b PE=1 SV=1	0	DQDECAEGLDDCASR	Carbamidomethyl: 5, 12	1,339 - 1,353	870.826	2	1.03	6.18	38.69	84.3	2
control 1	A0A0G2KQ62	Uncharacterized protein OS=Danio rerio GN=fbn2b PE=1 SV=1	0	CECEMGFTPTEDSK	Carbamidomethyl: 1, 3; Oxidation: 5	519 - 532	853.824	2	4.42	3.53	36.66	82.5	2
control 1	A0A0G2KQ62	Uncharacterized protein OS=Danio rerio GN=fbn2b PE=1 SV=1	0	CECEMGFTPTEDSK	Carbamidomethyl: 1, 3	519 - 532	845.82	2	-4.43	9.19	46.61	75.2	1
control 1	A0A0G2KQ62	Uncharacterized protein OS=Danio rerio GN=fbn2b PE=1 SV=1	0	CECPPGLAIDVDGR	Carbamidomethyl: 1, 3	25 - 38	779.851	2	-2.5	4.23	59.71	70.8	5
control 1	A0A0G2KQ62	Uncharacterized protein OS=Danio rerio GN=fbn2b PE=1 SV=1	0	RPDGEGCMDLNECR	Carbamidomethyl: 7, 13; Oxidation: 8	1,375 - 1,388	575.562	3	-3.36	8.43	26.51	65.8	2
control 1	A0A0G2KQ62	Uncharacterized protein OS=Danio rerio GN=fbn2b PE=1 SV=1	0	CVCDYGYELDR	Carbamidomethyl: 1, 3	560 - 570	725.298	2	8.2	12.27	54.15	65.3	3
control 1	A0A0G2KQ62	Uncharacterized protein OS=Danio rerio GN=fbn2b PE=1 SV=1	0	RPDGEGCMDLNECR	Carbamidomethyl: 7, 13	1,375 - 1,388	570.231	3	-3.94	9.25	35.01	64.5	1
control 1	A0A0G2KQ62	Uncharacterized protein OS=Danio rerio GN=fbn2b PE=1 SV=1	0	CDSGFALTMEER	Carbamidomethyl: 1	145 - 156	708.298	2	-3.54	6.83	59.29	58.7	2
control 1	A0A0G2KQ62	Uncharacterized protein OS=Danio rerio GN=fbn2b PE=1 SV=1	0	DINECEVMPNLCK	Carbamidomethyl: 5, 12; Oxidation: 8	1,494 - 1,506	819.355	2	4.06	7.04	50.58	44.7	1
control 1	A0A0G2KQ62	Uncharacterized protein OS=Danio rerio GN=fbn2b PE=1 SV=1	0	NCMDIDECER	Carbamidomethyl: 2, 8	200 - 209	671.245	2	-3	8.87	37.74	42	1
control 1	A0A0G2KQ62	Uncharacterized protein OS=Danio rerio GN=fbn2b PE=1 SV=1	0	DINECEVMPNLCK	Carbamidomethyl: 5, 12	1,494 - 1,506	811.359	2	5.67	6.82	63.23	41.9	2
control 1	A0A0G2KQ62	Uncharacterized protein OS=Danio rerio GN=fbn2b PE=1 SV=1	1	CRDGWEGDGIK	Carbamidomethyl: 1	440 - 450	646.785	2	-4.26	8.93	33.06	40.2	1
control 1	A0A0G2KQ62	Uncharacterized protein OS=Danio rerio GN=fbn2b PE=1 SV=1	0	CICPPGYEVQNDK	Carbamidomethyl: 1, 3	1,086 - 1,098	790.343	2	-6.15	8.5	44.61	31.2	1
control 1	A0A0G2KQ62	Uncharacterized protein OS=Danio rerio GN=fbn2b PE=1 SV=1	0	GYILQPDGK		1,565 - 1,573	495.764	2	-5.58	9.64	42.76	26.4	2
control 1	A0A0G2KQ62	Uncharacterized protein OS=Danio rerio GN=fbn2b PE=1 SV=1	0	ESFCFTR	Carbamidomethyl: 4	1,146 - 1,152	473.705	2	-6.51	7.95	46.82	25.8	1
control 1	A0A0G2KQ62	Uncharacterized protein OS=Danio rerio GN=fbn2b PE=1 SV=1	0	TCIDVNECDLNPNICLHGDCENTK	Carbamidomethyl: 2, 8, 15, 20	367 - 390	964.414	3	7.3	7.57	85.94	24.8	2
control 1	A0A0G2KQ62	Uncharacterized protein OS=Danio rerio GN=fbn2b PE=1 SV=1	1	MCRDQDECAEGLDDCASR	Carbamidomethyl: 2, 8, 15	1,336 - 1,353	729.941	3	-3.95	4.92	34.9	24.1	1
control 1	A0A0G2KQ62	Uncharacterized protein OS=Danio rerio GN=fbn2b PE=1 SV=1	0	CLCYDGFMASMDMR	Carbamidomethyl: 1, 3; Oxidation: 8, 11, 13	353 - 366	902.83	2	3.2	5.84	55.42	23.6	1
control 1	A0A0G2KQI0	Uncharacterized protein OS=Danio rerio PE=4 SV=1	0	VLLNER		1,605 - 1,610	372.222	2	-5.71	6.51	27.82	33.4	2
control 1	A0A0G2KUN8	Uncharacterized protein OS=Danio rerio PE=4 SV=1	0	VVPELTEALNK		325 - 335	606.845	2	-1.22	12.5	58.4	41.9	1
control 1	A0A0G2L1F5	Uncharacterized protein OS=Danio rerio GN=sptbn1 PE=1 SV=1	0	HQILEQAVEDYAETVHQLSK		1,554 - 1,573	780.059	3	-1.91	5.65	127.06	84.2	1
control 1	A0A0G2L1F5	Uncharacterized protein OS=Danio rerio GN=sptbn1 PE=1 SV=1	0	MLTAQDMSYDEAR		1,216 - 1,228	765.827	2	-6.28	9.85	52.62	82.8	2
control 1	A0A0G2L1F5	Uncharacterized protein OS=Danio rerio GN=sptbn1 PE=1 SV=1	0	LASDGNINADR		1,156 - 1,166	573.284	2	5.79	23.01	27.67	70.7	2
control 1	A0A0G2L1F5	Uncharacterized protein OS=Danio rerio GN=sptbn1 PE=1 SV=1	0	LIETQEKPR		1,853 - 1,861	371.877	3	-7.66	9.39	20.19	62	2
control 1	A0A0G2L1F5	Uncharacterized protein OS=Danio rerio GN=sptbn1 PE=1 SV=1	0	ELGQSVDEVEK		1,964 - 1,974	616.802	2	-3.76	25.59	37.81	58.7	2
control 1	A0A0G2L1F5	Uncharacterized protein OS=Danio rerio GN=sptbn1 PE=1 SV=1	0	EGEVLEAWR		1,806 - 1,814	544.773	2	1.29	20.91	57.64	57.9	2
control 1	A0A0G2L1F5	Uncharacterized protein OS=Danio rerio GN=sptbn1 PE=1 SV=1	0	LLDPEDISVDHPDEK		171 - 185	574.615	3	4.22	8.59	55.88	55.6	2
control 1	A0A0G2L1F5	Uncharacterized protein OS=Danio rerio GN=sptbn1 PE=1 SV=1	0	ADSPNVEGIR		1,475 - 1,484	529.266	2	-1.4	11.47	35.54	53.4	2
control 1	A0A0G2L1F5	Uncharacterized protein OS=Danio rerio GN=sptbn1 PE=1 SV=1	0	MWTELETTTQTK		1,282 - 1,293	734.856	2	3.72	14.93	54.88	45.8	1
control 1	A0A0G2L1F5	Uncharacterized protein OS=Danio rerio GN=sptbn1 PE=1 SV=1	0	EAAVELLMR		1,183 - 1,191	516.277	2	-9.31	19.02	64.24	42.6	1
control 1	A0A0G2L1F5	Uncharacterized protein OS=Danio rerio GN=sptbn1 PE=1 SV=1	0	DQNTVETLQR		1,755 - 1,764	602.3	2	-3.67	34.05	34.91	41.2	1
control 1	A0A0G2L1F5	Uncharacterized protein OS=Danio rerio GN=sptbn1 PE=1 SV=1	0	FSALER		1,993 - 1,998	361.694	2	-3.15	6.87	32.16	40.7	2
control 1	A0A0G2L1F5	Uncharacterized protein OS=Danio rerio GN=sptbn1 PE=1 SV=1	1	YKEVSELTR		752 - 760	375.535	3	-3.73	6.01	30.27	40.3	2
control 1	A0A0G2L1F5	Uncharacterized protein OS=Danio rerio GN=sptbn1 PE=1 SV=1	0	TQTAIASEDMPNTLAEAEK		1,002 - 1,020	1010.48	2	-1.53	9.82	59.96	40.3	3
control 1	A0A0G2L1F5	Uncharacterized protein OS=Danio rerio GN=sptbn1 PE=1 SV=1	0	LLEVLSGER		12 - 20	508.291	2	-4.09	5.19	55.57	40.2	2
control 1	A0A0G2L1F5	Uncharacterized protein OS=Danio rerio GN=sptbn1 PE=1 SV=1	1	KLPEELGR		1,747 - 1,754	471.271	2	-6.72	39.6	30.65	39	1
control 1	A0A0G2L1F5	Uncharacterized protein OS=Danio rerio GN=sptbn1 PE=1 SV=1	0	FESLEPEMNNQASR		812 - 825	826.37	2	-2.61	5.43	50.39	38.4	1
control 1	A0A0G2L1F5	Uncharacterized protein OS=Danio rerio GN=sptbn1 PE=1 SV=1	0	ETWLSENQR		356 - 364	581.774	2	-6.17	4.18	43.01	37.7	1
control 1	A0A0G2L1F5	Uncharacterized protein OS=Danio rerio GN=sptbn1 PE=1 SV=1	0	LAGIEER		745 - 751	394.217	2	-4.31	5.61	29.83	30.6	2
control 1	A0A0G2L1F5	Uncharacterized protein OS=Danio rerio GN=sptbn1 PE=1 SV=1	0	LLQLTDK		1,912 - 1,918	415.751	2	-3.48	6.5	41.61	27.5	1
control 1	A0A0G2L1F5	Uncharacterized protein OS=Danio rerio GN=sptbn1 PE=1 SV=1	1	AKDEQSSVAMLK		1,541 - 1,552	653.833	2	-6.5	11.02	30.58	25.4	1
control 1	A0A0G2L1F5	Uncharacterized protein OS=Danio rerio GN=sptbn1 PE=1 SV=1	0	DGLNEAWADLLELIDTR		1,701 - 1,717	972.491	2	1.56	9.43	130.11	24.1	1
control 1	A0A0G2L1F5	Uncharacterized protein OS=Danio rerio GN=sptbn1 PE=1 SV=1	1	RHEAFEK		1,978 - 1,984	458.733	2	-4.97	19.96	13.44	20.9	1
control 1	A0A0G2L1F5	Uncharacterized protein OS=Danio rerio GN=sptbn1 PE=1 SV=1	0	SLLEACEGR	Carbamidomethyl: 6	1,815 - 1,823	517.748	2	-4.86	13.03	38.8	20.4	1
control 1	A0A0G2L6I6	Isocitrate dehydrogenase [NADP] OS=Danio rerio PE=1 SV=1	0	TIEAEAAHGTVTR		340 - 352	678.348	2	-1.82	4.98	29.01	62.6	3
control 1	A0A0G2L6I6	Isocitrate dehydrogenase [NADP] OS=Danio rerio PE=1 SV=1	0	VCVETVESGVMTK	Carbamidomethyl: 2; Oxidation: 11	400 - 412	727.844	2	-3.98	9.46	43.61	56.8	1
control 1	A0A0G2L6I6	Isocitrate dehydrogenase [NADP] OS=Danio rerio PE=1 SV=1	0	VCVETVESGVMTK	Carbamidomethyl: 2	400 - 412	719.845	2	-5.68	6.43	51.59	55.1	1
control 1	A0A0G2L6I6	Isocitrate dehydrogenase [NADP] OS=Danio rerio PE=1 SV=1	0	FSQTLER		393 - 399	440.727	2	-6.72	13.72	30.4	43.1	1
control 1	A0A0G2L6I6	Isocitrate dehydrogenase [NADP] OS=Danio rerio PE=1 SV=1	0	IQVAQPVVEMDGDEMTR		42 - 58	959.457	2	0.88	7.32	64.66	29.3	1
control 1	A0A0G2L6I6	Isocitrate dehydrogenase [NADP] OS=Danio rerio PE=1 SV=1	0	IQVAQPVVEMDGDEMTR	Oxidation: 10	42 - 58	967.462	2	8.61	11.81	54.41	24.9	1
control 1	A0A0G2L836	Uncharacterized protein OS=Danio rerio PE=4 SV=1	0	QAEVVFQPGNER		514 - 525	687.339	2	-7.54	9.34	43.76	41	1
control 1	A0A0G2L836	Uncharacterized protein OS=Danio rerio PE=4 SV=1	0	DFSCECAAGFSGDGR	Carbamidomethyl: 4, 6	681 - 695	818.319	2	8.44	12.14	53.87	40.4	1
control 1	A0A0G2L836	Uncharacterized protein OS=Danio rerio PE=4 SV=1	0	EYSVSLPDGSVR		583 - 594	654.823	2	-3.91	22.03	56.23	28.4	1
control 1	A0A0H2UKN4	Uncharacterized protein OS=Danio rerio GN=utrn PE=1 SV=1	0	LNPESADSLR		780 - 789	551.278	2	-4.78	22.57	38.86	50.2	1
control 1	A0A0H2UKN4	Uncharacterized protein OS=Danio rerio GN=utrn PE=1 SV=1	0	DQAVILMTSR		1,589 - 1,598	567.299	2	-6.87	6.74	53.35	42.2	1
control 1	A0A0H2UKN4	Uncharacterized protein OS=Danio rerio GN=utrn PE=1 SV=1	0	YDQLTHTAAER		1,197 - 1,207	652.814	2	-1.57	14.58	26.84	31.8	1
control 1	A0A0H2UKN4	Uncharacterized protein OS=Danio rerio GN=utrn PE=1 SV=1	0	LAEVESGLK		713 - 721	473.264	2	-4.56	21.41	35.45	31	1
control 1	A0A0H2UKN4	Uncharacterized protein OS=Danio rerio GN=utrn PE=1 SV=1	0	IESDTELLTQR		526 - 536	652.837	2	-2.25	10.92	49.7	26.5	1
control 1	A0A0H2UKN4	Uncharacterized protein OS=Danio rerio GN=utrn PE=1 SV=1	0	QAALDLDLK		2,441 - 2,449	493.782	2	5.81	11.91	54.79	26.3	1
control 1	A0A0H2UKP2	Uncharacterized protein OS=Danio rerio GN=col4a2 PE=1 SV=1	0	AESGVSGFAGAR		281 - 292	554.772	2	-1.37	8.39	35.74	69.4	3
control 1	A0A0H2UKP2	Uncharacterized protein OS=Danio rerio GN=col4a2 PE=1 SV=1	0	GEPGSMGHSGLQGEQGTR	Oxidation: 6	1,412 - 1,429	600.934	3	-2.45	12.14	25.12	56.9	4
control 1	A0A0H2UKP2	Uncharacterized protein OS=Danio rerio GN=col4a2 PE=1 SV=1	1	RGDQGEPGLIGAR		824 - 836	442.567	3	-5.39	5.38	31.75	50.8	4
control 1	A0A0H2UKP2	Uncharacterized protein OS=Danio rerio GN=col4a2 PE=1 SV=1	0	LPGEQGPPGQMGIQGPSGR	Oxidation: 11	1,356 - 1,374	939.958	2	-2.04	11.57	49.18	44	1
control 1	A0A0H2UKP2	Uncharacterized protein OS=Danio rerio GN=col4a2 PE=1 SV=1	0	GPVGNYGR		348 - 355	410.208	2	-1.48	54.35	23.83	43.7	2
control 1	A0A0H2UKP2	Uncharacterized protein OS=Danio rerio GN=col4a2 PE=1 SV=1	0	TTPFIECNGAK	Carbamidomethyl: 7	1,611 - 1,621	619.297	2	-0.54	15.52	40.84	42.5	3
control 1	A0A0N4STN6	Histone H2B OS=Danio rerio GN=zgc:110434 PE=3 SV=1	0	QVHPDTGISSK		46 - 56	584.799	2	-3.33	5.7	19.57	37.1	4
control 1	A0A0N4STN6	Histone H2B OS=Danio rerio GN=zgc:110434 PE=3 SV=1	0	LLLPGELAK		99 - 107	477.304	2	-2.23	5.35	60.81	30.8	2
control 1	A0A0N4SUA5	Uncharacterized protein OS=Danio rerio GN=ctnnb1 PE=1 SV=1	0	HQDAEMAQNAVR		483 - 494	685.317	2	-0.86	6.92	24.94	85	3
control 1	A0A0N4SUA5	Uncharacterized protein OS=Danio rerio GN=ctnnb1 PE=1 SV=1	0	TMQNTNDVETAR		200 - 211	690.312	2	-4.35	10.35	26.61	46.1	1
control 1	A0A0R4I9A8	Heat shock protein beta-11 OS=Danio rerio GN=hspb11 PE=4 SV=1	0	NPALQNSEPENQAVEAEAAEN		185 - 205	1113.01	2	8.58	9.67	54.72	34.1	2
control 1	A0A0R4I9F2	Uncharacterized protein OS=Danio rerio GN=lgals3 PE=4 SV=1	0	ILVETDGFK		284 - 292	511.278	2	-7.86	16.52	52.01	36.9	1
control 1	A0A0R4I9I2	Uncharacterized protein OS=Danio rerio GN=cstf2 PE=4 SV=1	0	GPIAGPR		424 - 430	334.196	2	-5.6	39.77	27.77	25.1	2
control 1	A0A0R4I9N1	Uncharacterized protein OS=Danio rerio GN=thbs4a PE=4 SV=1	0	DTDNDGLGDACDDDIDGDGLK	Carbamidomethyl: 11	555 - 575	1098.43	2	3.82	6.05	60.33	45.9	1
control 1	A0A0R4I9N1	Uncharacterized protein OS=Danio rerio GN=thbs4a PE=4 SV=1	0	TAGPDAVPPMDR		410 - 421	613.795	2	-0.47	20.3	39.96	36.6	1
control 1	A0A0R4I9N1	Uncharacterized protein OS=Danio rerio GN=thbs4a PE=4 SV=1	0	SNTGPGEFLR		836 - 845	539.269	2	-1.15	7.44	46.47	31.8	1
control 1	A0A0R4I9N1	Uncharacterized protein OS=Danio rerio GN=thbs4a PE=4 SV=1	0	DTDIDAYPDDILK		463 - 475	747.353	2	-1.48	5.27	72.27	25.2	2
control 1	A0A0R4IAJ9	Uncharacterized protein OS=Danio rerio GN=add1 PE=4 SV=1	0	MLDNLGYR		382 - 389	491.243	2	-3.16	21.5	49.16	38	1
control 1	A0A0R4IBE8	Uncharacterized protein OS=Danio rerio GN=zgc:101560 PE=4 SV=1	0	NDAEILSLTQK		95 - 105	616.329	2	-1.39	9.49	57.15	47.4	2
control 1	A0A0R4IC54	Uncharacterized protein OS=Danio rerio GN=hspb7 PE=4 SV=1	0	CQLPEDVDPTSVK	Carbamidomethyl: 1	117 - 129	744.352	2	-5.1	11.49	51.07	37.7	1
control 1	A0A0R4ICQ1	Uncharacterized protein OS=Danio rerio GN=ndrg4 PE=4 SV=1	0	LDPTNTTFLK		250 - 259	575.307	2	-7.92	8.57	55.58	23.9	1
control 1	A0A0R4IDI3	Uncharacterized protein (Fragment) OS=Danio rerio GN=fn1b PE=4 SV=1	0	GGQGPTFSELVGPER		1,597 - 1,611	765.879	2	-2.14	19.54	62.73	87.7	3
control 1	A0A0R4IDI3	Uncharacterized protein (Fragment) OS=Danio rerio GN=fn1b PE=4 SV=1	0	FHIYAVSGGVESEPLIGEK		896 - 914	678.02	3	3.76	4.38	114.75	81.6	3
control 1	A0A0R4IDI3	Uncharacterized protein (Fragment) OS=Danio rerio GN=fn1b PE=4 SV=1	0	NPLQTLEGIQQTIQEDTQR		1,728 - 1,746	738.049	3	5.01	6.35	125.33	72.7	3
control 1	A0A0R4IDI3	Uncharacterized protein (Fragment) OS=Danio rerio GN=fn1b PE=4 SV=1	0	YNVDVYEVNPEGDTK		705 - 719	871.401	2	1.53	7.01	58.58	71.8	9
control 1	A0A0R4IDI3	Uncharacterized protein (Fragment) OS=Danio rerio GN=fn1b PE=4 SV=1	0	GSDSSPPLTGEITTADNITPPR		1,824 - 1,845	1113.54	2	-3.22	5.52	66.03	71.7	2
control 1	A0A0R4IDI3	Uncharacterized protein (Fragment) OS=Danio rerio GN=fn1b PE=4 SV=1	0	ILEEVVTAGNTVPGDATSSK		2,222 - 2,241	994.513	2	0.54	7.09	60.41	66.5	1
control 1	A0A0R4IDI3	Uncharacterized protein (Fragment) OS=Danio rerio GN=fn1b PE=4 SV=1	0	GDSPASSTPVIITHR		1,539 - 1,553	513.266	3	-7.9	10.47	39.73	65.9	2
control 1	A0A0R4IDI3	Uncharacterized protein (Fragment) OS=Danio rerio GN=fn1b PE=4 SV=1	1	DKLDVPEPDNR		2,039 - 2,049	649.322	2	-1.22	7.43	36.77	65	5
control 1	A0A0R4IDI3	Uncharacterized protein (Fragment) OS=Danio rerio GN=fn1b PE=4 SV=1	1	MSVKPSQSGETPREETSGSGR		1,037 - 1,057	552.512	4	-4.4	6.79	25.1	63.7	2
control 1	A0A0R4IDI3	Uncharacterized protein (Fragment) OS=Danio rerio GN=fn1b PE=4 SV=1	1	VGDEWDKR		406 - 413	502.741	2	-5.11	7.58	26.94	57.2	5
control 1	A0A0R4IDI3	Uncharacterized protein (Fragment) OS=Danio rerio GN=fn1b PE=4 SV=1	0	TAGGSIASPSDLDVTDIQDNTLTVR		1,554 - 1,578	849.424	3	-0.75	10.16	86.73	55.3	11
control 1	A0A0R4IDI3	Uncharacterized protein (Fragment) OS=Danio rerio GN=fn1b PE=4 SV=1	0	LILTTTQTTAPDAPTNHEVSNVQETSIVIR		720 - 749	1083.91	3	3.06	6.49	102.42	55	10
control 1	A0A0R4IDI3	Uncharacterized protein (Fragment) OS=Danio rerio GN=fn1b PE=4 SV=1	0	VLYSSPEEGER		1,683 - 1,693	633.304	2	0.59	12.38	36.38	54.9	1
control 1	A0A0R4IDI3	Uncharacterized protein (Fragment) OS=Danio rerio GN=fn1b PE=4 SV=1	0	LPNLQPDTEYR		973 - 983	673.334	2	-9.69	13.91	53.13	54.6	3
control 1	A0A0R4IDI3	Uncharacterized protein (Fragment) OS=Danio rerio GN=fn1b PE=4 SV=1	0	STKPDAPTDLR		915 - 925	400.876	3	-6.97	27.58	25.64	53.3	6
control 1	A0A0R4IDI3	Uncharacterized protein (Fragment) OS=Danio rerio GN=fn1b PE=4 SV=1	0	FTDITDDSALVIWSFPR		926 - 942	991.993	2	-3.83	8.37	124.91	53.1	2
control 1	A0A0R4IDI3	Uncharacterized protein (Fragment) OS=Danio rerio GN=fn1b PE=4 SV=1	0	VGETYERPK		31 - 39	539.777	2	-5.4	16.09	20.31	50	5
control 1	A0A0R4IDI3	Uncharacterized protein (Fragment) OS=Danio rerio GN=fn1b PE=4 SV=1	0	VLDLPR		684 - 689	356.721	2	0.06	5.46	40.89	48	3
control 1	A0A0R4IDI3	Uncharacterized protein (Fragment) OS=Danio rerio GN=fn1b PE=4 SV=1	1	WKCDAIDQCQEPETK	Carbamidomethyl: 3, 9	480 - 494	636.609	3	-6.73	7.71	39.86	47.3	2
control 1	A0A0R4IDI3	Uncharacterized protein (Fragment) OS=Danio rerio GN=fn1b PE=4 SV=1	0	GVSLEESVR		1,138 - 1,146	488.256	2	-6.85	12.96	38.84	44.5	2
control 1	A0A0R4IDI3	Uncharacterized protein (Fragment) OS=Danio rerio GN=fn1b PE=4 SV=1	0	NLLVTTR		332 - 338	408.748	2	-7.53	31.23	36.77	44.3	2
control 1	A0A0R4IDI3	Uncharacterized protein (Fragment) OS=Danio rerio GN=fn1b PE=4 SV=1	0	GEWTCKPVAER	Carbamidomethyl: 5	98 - 108	444.88	3	-8.53	10.81	30.95	44.2	3
control 1	A0A0R4IDI3	Uncharacterized protein (Fragment) OS=Danio rerio GN=fn1b PE=4 SV=1	0	ISCTIANR	Carbamidomethyl: 3	56 - 63	467.739	2	-6.6	35.65	27	44.2	1
control 1	A0A0R4IDI3	Uncharacterized protein (Fragment) OS=Danio rerio GN=fn1b PE=4 SV=1	0	ELFPR		1,978 - 1,982	331.185	2	-5.8	14.3	39.37	43.4	1
control 1	A0A0R4IDI3	Uncharacterized protein (Fragment) OS=Danio rerio GN=fn1b PE=4 SV=1	0	EYQPALSGR		1,694 - 1,702	510.755	2	-7.03	6.83	33.05	42.6	2
control 1	A0A0R4IDI3	Uncharacterized protein (Fragment) OS=Danio rerio GN=fn1b PE=4 SV=1	0	DLTFTDVDSTSMLVK		1,655 - 1,669	836.403	2	-9.24	15.17	94.28	42.5	5
control 1	A0A0R4IDI3	Uncharacterized protein (Fragment) OS=Danio rerio GN=fn1b PE=4 SV=1	1	DQCVVNGQTYDVNETFDKR	Carbamidomethyl: 3	443 - 461	763.354	3	9.3	8.36	54.7	42.2	1
control 1	A0A0R4IDI3	Uncharacterized protein (Fragment) OS=Danio rerio GN=fn1b PE=4 SV=1	1	VEYELSEEGAQKR		671 - 683	513.252	3	-5.92	11.48	35.39	40.4	1
control 1	A0A0R4IDI3	Uncharacterized protein (Fragment) OS=Danio rerio GN=fn1b PE=4 SV=1	0	DNMIWDCTCIGSGK	Carbamidomethyl: 7, 9; Oxidation: 3	40 - 53	836.844	2	2.58	8.02	62.45	39.1	1
control 1	A0A0R4IDI3	Uncharacterized protein (Fragment) OS=Danio rerio GN=fn1b PE=4 SV=1	0	VIQGTPYR		506 - 513	467.258	2	-6.7	48	29.75	37	1
control 1	A0A0R4IDI3	Uncharacterized protein (Fragment) OS=Danio rerio GN=fn1b PE=4 SV=1	1	VVCVYDDRESEPVTGIQK	Carbamidomethyl: 3	1,353 - 1,370	698.679	3	1.9	8.1	48.84	33.5	2
control 1	A0A0R4IDI3	Uncharacterized protein (Fragment) OS=Danio rerio GN=fn1b PE=4 SV=1	0	AVNNEPMTGFLIEATPK	Oxidation: 7	1,863 - 1,879	924.459	2	-5.3	7.15	64.53	31.7	1
control 1	A0A0R4IDI3	Uncharacterized protein (Fragment) OS=Danio rerio GN=fn1b PE=4 SV=1	0	SPDITGYR		1,120 - 1,127	454.728	2	0.44	10.33	36.53	30.3	3
control 1	A0A0R4IDI3	Uncharacterized protein (Fragment) OS=Danio rerio GN=fn1b PE=4 SV=1	0	YHPTNNDDDTQEVNVGGGTTSFVLQNLLPNTEYLVK		1,317 - 1,352	1331.65	3	6.36	11.84	125.03	28.1	1
control 1	A0A0R4IDI3	Uncharacterized protein (Fragment) OS=Danio rerio GN=fn1b PE=4 SV=1	0	WNVPR		1,670 - 1,674	336.182	2	-8.79	7.93	38.55	27.8	1
control 1	A0A0R4IDI3	Uncharacterized protein (Fragment) OS=Danio rerio GN=fn1b PE=4 SV=1	0	ESEPVTGIQK		1,361 - 1,370	544.284	2	-1.17	19.5	29.57	25.5	2
control 1	A0A0R4IDI3	Uncharacterized protein (Fragment) OS=Danio rerio GN=fn1b PE=4 SV=1	0	APITGYR		755 - 761	389.215	2	-4.34	18.36	27.81	24.8	1
control 1	A0A0R4IDI3	Uncharacterized protein (Fragment) OS=Danio rerio GN=fn1b PE=4 SV=1	0	AVNNEPMTGFLIEATPK		1,863 - 1,879	916.462	2	-5.56	8.33	101.38	20.4	1
control 1	A0A0R4IDZ8	Uncharacterized protein OS=Danio rerio GN=tln1 PE=4 SV=1	0	AIDGAFNQENR		1,544 - 1,554	617.793	2	-1.36	17.14	39.92	82.7	1
control 1	A0A0R4IDZ8	Uncharacterized protein OS=Danio rerio GN=tln1 PE=4 SV=1	0	GVAANTEDPLAR		1,136 - 1,147	607.312	2	-0.03	11.25	40.85	46.8	2
control 1	A0A0R4IDZ8	Uncharacterized protein OS=Danio rerio GN=tln1 PE=4 SV=1	0	NSNLPEFGDSVSSASK		1,415 - 1,430	819.884	2	0.37	11.97	52.97	38.5	1
control 1	A0A0R4IDZ8	Uncharacterized protein OS=Danio rerio GN=tln1 PE=4 SV=1	0	LLVSGAGASQEK		2,033 - 2,044	580.317	2	-4.4	6.72	32.37	35.3	1
control 1	A0A0R4IDZ8	Uncharacterized protein OS=Danio rerio GN=tln1 PE=4 SV=1	0	TATPEEFIR		2,170 - 2,178	532.274	2	-0.95	3.94	49.7	32.1	1
control 1	A0A0R4IDZ8	Uncharacterized protein OS=Danio rerio GN=tln1 PE=4 SV=1	1	SASLIEETKR		1,161 - 1,170	567.307	2	-7.5	5.05	27.66	31.1	1
control 1	A0A0R4IDZ8	Uncharacterized protein OS=Danio rerio GN=tln1 PE=4 SV=1	0	LLADATAR		862 - 869	415.739	2	-3.7	30.13	29.26	25.6	1
control 1	A0A0R4IDZ8	Uncharacterized protein OS=Danio rerio GN=tln1 PE=4 SV=1	0	EAVDDLGSTLAEVASAAGAVGGMVNSITQSINK		1,803 - 1,835	1059.2	3	3.29	10.63	130.09	23.6	1
control 1	A0A0R4IE10	Uncharacterized protein OS=Danio rerio GN=eef1a1l1 PE=4 SV=1	0	MDSTEPPYSQAR		155 - 166	691.305	2	-1.37	5.85	35.32	52.1	2
control 1	A0A0R4IE10	Uncharacterized protein OS=Danio rerio GN=eef1a1l1 PE=4 SV=1	0	LPLQDVYK		248 - 255	488.275	2	-8.84	4.3	51.2	20.8	1
control 1	A0A0R4IE46	Uncharacterized protein OS=Danio rerio GN=zgc:112265 PE=4 SV=1	0	GDLNTGDLASAVK		190 - 202	630.823	2	-2.76	6.55	52.17	62.6	2
control 1	A0A0R4IE46	Uncharacterized protein OS=Danio rerio GN=zgc:112265 PE=4 SV=1	0	SDASYDEIQGSQPPSLK		861 - 877	911.423	2	-6.06	6.42	52.62	52.5	2
control 1	A0A0R4IEB4	Uncharacterized protein OS=Danio rerio GN=cilp2 PE=4 SV=1	0	SDSGVALTFSCPK	Carbamidomethyl: 11	1,058 - 1,070	684.826	2	-0.69	5.48	55.32	49.6	1
control 1	A0A0R4IEB4	Uncharacterized protein OS=Danio rerio GN=cilp2 PE=4 SV=1	0	CSGMLFDQGSVDR	Carbamidomethyl: 1	959 - 971	736.321	2	3.39	10.46	55.78	47	1
control 1	A0A0R4IEB4	Uncharacterized protein OS=Danio rerio GN=cilp2 PE=4 SV=1	0	ESLFQR		1,076 - 1,081	390.203	2	-6.52	6.17	38.38	37.8	2
control 1	A0A0R4IED0	Uncharacterized protein OS=Danio rerio GN=lca5 PE=4 SV=1	0	LQDSEHR		286 - 292	442.711	2	-9.25	75.13	33.92	25	2
control 1	A0A0R4IF18	Uncharacterized protein OS=Danio rerio GN=arvcfb PE=4 SV=1	0	SYNNYSDSYNDTPDTQFR		161 - 178	1093.95	2	2.45	8.17	54.91	76.8	1
control 1	A0A0R4IF18	Uncharacterized protein OS=Danio rerio GN=arvcfb PE=4 SV=1	0	SLITAQAIDK		802 - 811	530.31	2	6.99	23.6	46.12	38.9	2
control 1	A0A0R4IF18	Uncharacterized protein OS=Danio rerio GN=arvcfb PE=4 SV=1	0	NLEEDTVVAILNTIHEIITDSSENAR		776 - 801	966.158	3	2.18	7.84	130.52	38.7	1
control 1	A0A0R4IF18	Uncharacterized protein OS=Danio rerio GN=arvcfb PE=4 SV=1	0	DAEWTTVFK		520 - 528	548.769	2	-1.05	13.19	71.59	30	2
control 1	A0A0R4IGP6	Uncharacterized protein OS=Danio rerio GN=pkma PE=4 SV=1	0	GDYPLEAVR		369 - 377	510.258	2	-7.64	39.35	48.11	38.4	2
control 1	A0A0R4IGP6	Uncharacterized protein OS=Danio rerio GN=pkma PE=4 SV=1	0	GDLGIEIPTEK		296 - 306	586.312	2	-2.91	8.73	60.62	30.1	1
control 1	A0A0R4IGQ8	Uncharacterized protein OS=Danio rerio GN=myom1b PE=4 SV=1	0	GSHDFASGLSDSEEAR		91 - 106	555.575	3	-3.15	7.42	40.67	69.7	1
control 1	A0A0R4IGQ8	Uncharacterized protein OS=Danio rerio GN=myom1b PE=4 SV=1	0	VSEPVAAMDPADR		487 - 499	679.325	2	1.39	7.05	47.13	63.1	1
control 1	A0A0R4IGQ8	Uncharacterized protein OS=Danio rerio GN=myom1b PE=4 SV=1	0	NYEEMTEPER		965 - 974	649.27	2	-3.21	9.64	38.08	41.6	1
control 1	A0A0R4IGQ8	Uncharacterized protein OS=Danio rerio GN=myom1b PE=4 SV=1	0	DAAIAFTER		1,287 - 1,295	497.252	2	-3.24	19.53	47.6	41.5	1
control 1	A0A0R4IGQ8	Uncharacterized protein OS=Danio rerio GN=myom1b PE=4 SV=1	0	DAVNGYYIDIK		859 - 869	635.819	2	-0.42	14.86	65.16	34.7	1
control 1	A0A0R4IGQ8	Uncharacterized protein OS=Danio rerio GN=myom1b PE=4 SV=1	0	ELFSSGVESER		118 - 128	620.293	2	-4.47	19.13	46.76	27	1
control 1	A0A0R4IGU5	Uncharacterized protein OS=Danio rerio GN=npnt PE=4 SV=1	0	CQCPSPGLQLAPDGR	Carbamidomethyl: 1, 3	150 - 164	828.385	2	0.49	8.22	49.97	62	1
control 1	A0A0R4IH03	Uncharacterized protein OS=Danio rerio GN=slc8a1a PE=4 SV=1	0	GIIIETEGEPELQSK		277 - 291	821.93	2	-0.33	5.47	60.13	69.9	3
control 1	A0A0R4IH03	Uncharacterized protein OS=Danio rerio GN=slc8a1a PE=4 SV=1	0	GGGEDFEDTHGVLEFQNDEISK		586 - 607	808.353	3	-7.29	12.87	98.38	35.7	3
control 1	A0A0R4IHC0	Uncharacterized protein OS=Danio rerio GN=col1a2 PE=4 SV=1	0	GESGPSGPTGAVGPAGAR		968 - 985	762.88	2	7.64	4.75	34.46	131.2	9
control 1	A0A0R4IHC0	Uncharacterized protein OS=Danio rerio GN=col1a2 PE=4 SV=1	0	GELGPAGPTGPSGAQGQR		254 - 271	818.905	2	-0.64	3.29	37.13	108.7	4
control 1	A0A0R4IHC0	Uncharacterized protein OS=Danio rerio GN=col1a2 PE=4 SV=1	0	GPGGNIGMPGMTGPQGEAGR	Oxidation: 8	896 - 915	928.917	2	-5.63	5.8	50.74	103	5
control 1	A0A0R4IHC0	Uncharacterized protein OS=Danio rerio GN=col1a2 PE=4 SV=1	0	GSTGEQGPTGPLGLR		371 - 385	713.871	2	4.26	3.7	48.29	86.8	5
control 1	A0A0R4IHC0	Uncharacterized protein OS=Danio rerio GN=col1a2 PE=4 SV=1	0	AGEAGLVGAR		430 - 439	450.75	2	2.21	3.94	29.08	83.2	9
control 1	A0A0R4IHC0	Uncharacterized protein OS=Danio rerio GN=col1a2 PE=4 SV=1	0	GNPGPAGAAGAQGPIGAR		581 - 598	759.887	2	-7.3	8.48	37.31	77.1	4
control 1	A0A0R4IHC0	Uncharacterized protein OS=Danio rerio GN=col1a2 PE=4 SV=1	0	GPGGNIGMPGMTGPQGEAGR	Oxidation: 8, 11	896 - 915	936.919	2	-0.56	7.73	39.22	76.5	5
control 1	A0A0R4IHC0	Uncharacterized protein OS=Danio rerio GN=col1a2 PE=4 SV=1	0	VGPAGPAGAR		214 - 223	426.737	2	-2.86	5.52	21.79	73.7	6
control 1	A0A0R4IHC0	Uncharacterized protein OS=Danio rerio GN=col1a2 PE=4 SV=1	0	GVLGAQGAR		146 - 154	414.736	2	-5.69	36.02	23.97	64.7	4
control 1	A0A0R4IHC0	Uncharacterized protein OS=Danio rerio GN=col1a2 PE=4 SV=1	0	GDVGPAGPPGENGMIGPLGLAGEK	Oxidation: 14	812 - 835	1103.54	2	-0.43	6.07	82.74	54.5	51
control 1	A0A0R4IHC0	Uncharacterized protein OS=Danio rerio GN=col1a2 PE=4 SV=1	0	EGPSGAAGQDGR		454 - 465	551.246	2	-5.58	12.04	16.51	52	2
control 1	A0A0R4IHC0	Uncharacterized protein OS=Danio rerio GN=col1a2 PE=4 SV=1	0	GLGGDPGPVGVK		332 - 343	526.788	2	-4.08	5.23	38.77	45.5	1
control 1	A0A0R4IHC0	Uncharacterized protein OS=Danio rerio GN=col1a2 PE=4 SV=1	0	GPVGPTGLR		500 - 508	427.245	2	-8.45	8.53	33.25	43.4	4
control 1	A0A0R4IHC0	Uncharacterized protein OS=Danio rerio GN=col1a2 PE=4 SV=1	0	GPAGPNGPAGK		1,043 - 1,053	461.738	2	-5.96	13.17	16.73	42.8	2
control 1	A0A0R4IHC0	Uncharacterized protein OS=Danio rerio GN=col1a2 PE=4 SV=1	0	GYNGIDGR		170 - 177	426.202	2	-5.63	4.22	25.94	41.5	4
control 1	A0A0R4IHC0	Uncharacterized protein OS=Danio rerio GN=col1a2 PE=4 SV=1	0	GLEGNAGK		653 - 660	373.193	2	-7.73	23.58	14.38	30.8	1
control 1	A0A0R4IHC0	Uncharacterized protein OS=Danio rerio GN=col1a2 PE=4 SV=1	0	SGPMGMPGPR	Oxidation: 6	403 - 412	501.726	2	-4.29	7.88	34.57	29.7	3
control 1	A0A0R4IHC0	Uncharacterized protein OS=Danio rerio GN=col1a2 PE=4 SV=1	0	GPDPGPGPMGLMGPR		74 - 88	718.348	2	4.73	5.22	61.2	25.6	1
control 1	A0A0R4IHC0	Uncharacterized protein OS=Danio rerio GN=col1a2 PE=4 SV=1	0	EGSPGNDGPPGRPGAAGIK		916 - 934	578.621	3	-4.68	30.05	30.58	23.8	1
control 1	A0A0R4IHR7	Uncharacterized protein OS=Danio rerio GN=tjp1b PE=4 SV=1	0	EGLEEGDQILR		482 - 492	629.818	2	0.98	5.04	52.89	51.6	1
control 1	A0A0R4IHT0	Uncharacterized protein OS=Danio rerio GN=slc25a12 PE=4 SV=1	0	TGTGDVSFENVR		102 - 113	641.31	2	3.86	5.08	45.56	33.6	1
control 1	A0A0R4II85	Uncharacterized protein OS=Danio rerio GN=plekha7a PE=4 SV=1	0	VAESDVDVTLSR		698 - 709	645.828	2	-3.11	10.41	47.04	73	1
control 1	A0A0R4II85	Uncharacterized protein OS=Danio rerio GN=plekha7a PE=4 SV=1	0	MSVEEQLER		1,056 - 1,064	560.771	2	4.69	8.96	44.98	37.6	1
control 1	A0A0R4II85	Uncharacterized protein OS=Danio rerio GN=plekha7a PE=4 SV=1	0	DLEYLDLK		674 - 681	504.766	2	-0.93	16.63	68.97	29.2	1
control 1	A0A0R4IIA7	Uncharacterized protein OS=Danio rerio GN=tln2a PE=4 SV=1	0	EALVAPGDAEIQQR		1,175 - 1,188	748.887	2	-2.39	21.17	49.15	56.1	1
control 1	A0A0R4IIA7	Uncharacterized protein OS=Danio rerio GN=tln2a PE=4 SV=1	0	EGSAAQEPIIQSAR		1,595 - 1,608	728.87	2	-4.65	5.72	38.94	44.9	1
control 1	A0A0R4IIA7	Uncharacterized protein OS=Danio rerio GN=tln2a PE=4 SV=1	0	LLADATAR		867 - 874	415.739	2	-3.7	30.13	29.26	25.6	1
control 1	A0A0R4IJ08	Uncharacterized protein OS=Danio rerio GN=spna2 PE=4 SV=1	0	ALINADELANDVAGAEALLDR		416 - 436	718.702	3	-5.96	4.66	128.36	106.4	3
control 1	A0A0R4IJ08	Uncharacterized protein OS=Danio rerio GN=spna2 PE=4 SV=1	0	SSLSSAEADFSQLAELDR		2,160 - 2,177	963.459	2	0.89	3.82	114.76	93.3	5
control 1	A0A0R4IJ08	Uncharacterized protein OS=Danio rerio GN=spna2 PE=4 SV=1	0	DVTGAEALLER		1,387 - 1,397	587.309	2	-0.28	10.83	64.03	76.7	3
control 1	A0A0R4IJ08	Uncharacterized protein OS=Danio rerio GN=spna2 PE=4 SV=1	0	DCEQAENWMAAR	Carbamidomethyl: 2	1,470 - 1,481	740.8	2	-0.74	7.42	55.58	69	1
control 1	A0A0R4IJ08	Uncharacterized protein OS=Danio rerio GN=spna2 PE=4 SV=1	0	SLQQLAEDR		1,234 - 1,242	530.276	2	1.29	38.74	43.12	67.2	2
control 1	A0A0R4IJ08	Uncharacterized protein OS=Danio rerio GN=spna2 PE=4 SV=1	0	VLETADDIQER		19 - 29	644.817	2	-7.95	10.97	39.85	67	1
control 1	A0A0R4IJ08	Uncharacterized protein OS=Danio rerio GN=spna2 PE=4 SV=1	0	SNMLGSAHEVQR		1,243 - 1,254	664.823	2	0.89	5.1	29.67	66.6	2
control 1	A0A0R4IJ08	Uncharacterized protein OS=Danio rerio GN=spna2 PE=4 SV=1	0	LSDDNTIGQEEIQQR		1,852 - 1,866	873.423	2	4.62	8.64	45.16	65.3	2
control 1	A0A0R4IJ08	Uncharacterized protein OS=Danio rerio GN=spna2 PE=4 SV=1	0	HQAFEAELHANADR		1,614 - 1,627	536.923	3	2.69	9.63	101.24	64.2	4
control 1	A0A0R4IJ08	Uncharacterized protein OS=Danio rerio GN=spna2 PE=4 SV=1	1	KFEEFQTDLAAHEER		224 - 238	617.297	3	3.34	8.78	113.14	59.5	6
control 1	A0A0R4IJ08	Uncharacterized protein OS=Danio rerio GN=spna2 PE=4 SV=1	0	QEAFLLNEDLGDSLDSVEALLK		520 - 541	1210.12	2	2.47	6.28	128.95	57.6	2
control 1	A0A0R4IJ08	Uncharacterized protein OS=Danio rerio GN=spna2 PE=4 SV=1	0	CNSLEEIR	Carbamidomethyl: 1	2,142 - 2,149	510.74	2	-4.98	27.79	36.8	56.7	2
control 1	A0A0R4IJ08	Uncharacterized protein OS=Danio rerio GN=spna2 PE=4 SV=1	1	EAFLASDDKGDSLDSVEALIK		1,482 - 1,502	741.712	3	8.98	7.34	117.21	53.9	1
control 1	A0A0R4IJ08	Uncharacterized protein OS=Danio rerio GN=spna2 PE=4 SV=1	0	EQLMASDDFGR		309 - 319	634.784	2	2.95	26	51.27	53.3	1
control 1	A0A0R4IJ08	Uncharacterized protein OS=Danio rerio GN=spna2 PE=4 SV=1	1	GLVSSDELAKDVTGAEALLER		1,377 - 1,397	725.049	3	-1.31	12.9	124.63	50.6	2
control 1	A0A0R4IJ08	Uncharacterized protein OS=Danio rerio GN=spna2 PE=4 SV=1	0	LLVSSEDYGR		1,807 - 1,816	569.787	2	-6.52	36.29	44.77	49.5	1
control 1	A0A0R4IJ08	Uncharacterized protein OS=Danio rerio GN=spna2 PE=4 SV=1	0	ADVVESWIGEK		2,007 - 2,017	616.81	2	-2.03	6.82	65.93	47.6	1
control 1	A0A0R4IJ08	Uncharacterized protein OS=Danio rerio GN=spna2 PE=4 SV=1	0	ENLLDEQGSIGLR		1,067 - 1,079	722.373	2	-3.75	17.85	76.59	46.5	8
control 1	A0A0R4IJ08	Uncharacterized protein OS=Danio rerio GN=spna2 PE=4 SV=1	0	DVEDEETWIR		826 - 835	646.292	2	-2.49	9.93	62.04	46.5	3
control 1	A0A0R4IJ08	Uncharacterized protein OS=Danio rerio GN=spna2 PE=4 SV=1	0	LGILSEEK		476 - 483	444.754	2	-3.5	10.04	43.49	44.9	2
control 1	A0A0R4IJ08	Uncharacterized protein OS=Danio rerio GN=spna2 PE=4 SV=1	0	DLTGVQNLR		1,817 - 1,825	508.278	2	-4.64	5.14	47.86	44.2	1
control 1	A0A0R4IJ08	Uncharacterized protein OS=Danio rerio GN=spna2 PE=4 SV=1	0	LNDSYMLQR		391 - 399	570.285	2	9.81	12.03	46.93	41.7	1
control 1	A0A0R4IJ08	Uncharacterized protein OS=Danio rerio GN=spna2 PE=4 SV=1	1	ELKDLAAAR		1,876 - 1,884	493.782	2	-6.88	27.56	31.22	41	1
control 1	A0A0R4IJ08	Uncharacterized protein OS=Danio rerio GN=spna2 PE=4 SV=1	0	VYQYEVDDDLSGR		2,262 - 2,274	779.857	2	2.93	15.46	55.24	41	2
control 1	A0A0R4IJ08	Uncharacterized protein OS=Danio rerio GN=spna2 PE=4 SV=1	0	GEAMIDEGHFAGEDVK		881 - 896	852.884	2	3.69	7.9	49.36	40.8	1
control 1	A0A0R4IJ08	Uncharacterized protein OS=Danio rerio GN=spna2 PE=4 SV=1	0	FTADFR		400 - 405	378.685	2	-6.43	12.22	41.33	37.8	2
control 1	A0A0R4IJ08	Uncharacterized protein OS=Danio rerio GN=spna2 PE=4 SV=1	0	ENHNVENIMAK		1,962 - 1,972	649.809	2	-3.2	21.55	31.96	37	2
control 1	A0A0R4IJ08	Uncharacterized protein OS=Danio rerio GN=spna2 PE=4 SV=1	0	DTEQVDNWMSK		509 - 519	676.799	2	8.23	30.74	54.2	35	1
control 1	A0A0R4IJ08	Uncharacterized protein OS=Danio rerio GN=spna2 PE=4 SV=1	0	LLEAQDHFR		2,101 - 2,109	376.862	3	-6.44	6.67	37.04	32.4	1
control 1	A0A0R4IJ08	Uncharacterized protein OS=Danio rerio GN=spna2 PE=4 SV=1	0	DVDEIEAWISEK		1,576 - 1,587	717.346	2	3.66	4.84	106.42	30.7	3
control 1	A0A0R4IJ08	Uncharacterized protein OS=Danio rerio GN=spna2 PE=4 SV=1	0	GHYASPEIK		1,426 - 1,434	501.253	2	-5.63	18.85	22.9	30.6	2
control 1	A0A0R4IJ08	Uncharacterized protein OS=Danio rerio GN=spna2 PE=4 SV=1	1	QQVAPTDDETGKELVLALYDYQEK		992 - 1,015	918.464	3	8.99	8.68	118.71	30.2	1
control 1	A0A0R4IJ08	Uncharacterized protein OS=Danio rerio GN=spna2 PE=4 SV=1	0	EANELQQWINEK		1,113 - 1,124	751.372	2	5.73	12.25	70.13	29.5	1
control 1	A0A0R4IJ08	Uncharacterized protein OS=Danio rerio GN=spna2 PE=4 SV=1	0	VNSLGETAER		1,306 - 1,315	538.268	2	-7.83	19.17	26.36	28.8	1
control 1	A0A0R4IJ08	Uncharacterized protein OS=Danio rerio GN=spna2 PE=4 SV=1	0	DLTSVQNLQK		743 - 752	573.314	2	4.98	18.37	45.88	28.2	1
control 1	A0A0R4IJ08	Uncharacterized protein OS=Danio rerio GN=spna2 PE=4 SV=1	0	ITALDEFATK		557 - 566	554.795	2	-5.37	19.8	58.2	25.9	2
control 1	A0A0R4IJ08	Uncharacterized protein OS=Danio rerio GN=spna2 PE=4 SV=1	1	DSDELKSWINEK		615 - 626	732.348	2	-8.94	4.27	58.92	25	1
control 1	A0A0R4IJ08	Uncharacterized protein OS=Danio rerio GN=spna2 PE=4 SV=1	0	GLVSSDELAK		1,377 - 1,386	509.773	2	-2.05	7.35	40.88	20.3	1
control 1	A0A0R4IJ71	Uncharacterized protein OS=Danio rerio GN=plecb PE=4 SV=1	0	MLAEENQQLR		2,722 - 2,731	616.305	2	-5.57	6.56	36.83	34.9	1
control 1	A0A0R4IJ71	Uncharacterized protein OS=Danio rerio GN=plecb PE=4 SV=1	0	TNELELR		418 - 424	437.737	2	3.94	8.83	35.85	28.5	1
control 1	A0A0R4IJ71	Uncharacterized protein OS=Danio rerio GN=plecb PE=4 SV=1	0	AQLLEEYR		3,722 - 3,729	511.265	2	-8.35	23	46.54	23.7	1
control 1	A0A0R4IJ91	Uncharacterized protein OS=Danio rerio GN=slmapa PE=4 SV=1	0	LQTDMEALR		579 - 587	538.775	2	1.87	6.14	46.11	62.3	2
control 1	A0A0R4IJ91	Uncharacterized protein OS=Danio rerio GN=slmapa PE=4 SV=1	0	ELQEAQELANTGK		529 - 541	715.855	2	-7.19	21.19	44.26	57.5	1
control 1	A0A0R4IJ91	Uncharacterized protein OS=Danio rerio GN=slmapa PE=4 SV=1	0	IQLAQAESR		757 - 765	508.278	2	-4.7	30.54	32.6	42.6	1
control 1	A0A0R4IJ91	Uncharacterized protein OS=Danio rerio GN=slmapa PE=4 SV=1	0	SATLSSNLNALEK		720 - 732	674.356	2	-4.43	31.36	53.54	27.6	2
control 1	A0A0R4IJM9	Uncharacterized protein OS=Danio rerio GN=si:dkey-257h21.1 PE=4 SV=1	0	DVLNDDAWPEK		1,005 - 1,015	651.303	2	-1.18	12.31	60.95	20.3	1
control 1	A0A0R4IJR5	Uncharacterized protein OS=Danio rerio GN=idh3g PE=4 SV=1	0	DYAVFETATR		300 - 309	586.785	2	3.85	6.51	57.65	36.8	1
control 1	A0A0R4IJT7	Uncharacterized protein OS=Danio rerio GN=hk1 PE=4 SV=1	0	EGLLFEGR		316 - 323	460.746	2	0.41	10.79	55.41	57.9	2
control 1	A0A0R4IJT7	Uncharacterized protein OS=Danio rerio GN=hk1 PE=4 SV=1	0	NIETVSGEEGR		693 - 703	595.783	2	-4.87	9.68	29.75	52.8	2
control 1	A0A0R4IJT7	Uncharacterized protein OS=Danio rerio GN=hk1 PE=4 SV=1	0	ATDCEGEDVVGLLR	Carbamidomethyl: 4	625 - 638	767.364	2	-0.56	7.02	68.03	41.7	1
control 1	A0A0R4IJT7	Uncharacterized protein OS=Danio rerio GN=hk1 PE=4 SV=1	0	YDDAVDDLSLNAGK		726 - 739	748.35	2	1.16	5.66	59.79	37.5	2
control 1	A0A0R4IJT7	Uncharacterized protein OS=Danio rerio GN=hk1 PE=4 SV=1	0	FLSQIESDR		787 - 795	547.776	2	-2.9	10.29	45.35	37	1
control 1	A0A0R4IJT7	Uncharacterized protein OS=Danio rerio GN=hk1 PE=4 SV=1	0	ITPELLTK		324 - 331	457.781	2	-1.97	26.46	46.47	20.9	1
control 1	A0A0R4IKF0	Uncharacterized protein OS=Danio rerio GN=apoa1b PE=4 SV=1	0	VAENVQELR		190 - 198	529.284	2	-2.46	8.67	34.83	43.8	1
control 1	A0A0R4IKI0	Fibulin-1 OS=Danio rerio GN=fbln1 PE=4 SV=1	0	EISCGTGYELTDNNK	Carbamidomethyl: 4	220 - 234	850.878	2	3.7	7.74	45.26	35.6	1
control 1	A0A0R4ILW3	Uncharacterized protein OS=Danio rerio GN=cpt1aa PE=4 SV=1	0	EVLSEPWR		676 - 683	508.269	2	9.29	12.63	53.78	30.8	1
control 1	A0A0R4IMY4	Uncharacterized protein OS=Danio rerio GN=hspg2 PE=4 SV=1	0	EYLCDGESDCTDGSDESR	Carbamidomethyl: 4, 10	280 - 297	1047.88	2	-1.94	5.11	40.18	123.6	2
control 1	A0A0R4IMY4	Uncharacterized protein OS=Danio rerio GN=hspg2 PE=4 SV=1	0	CDQSGSEGCSGTGVCR	Carbamidomethyl: 1, 9, 15	1,250 - 1,265	858.819	2	-3.1	5.76	22.74	96.5	1
control 1	A0A0R4IMY4	Uncharacterized protein OS=Danio rerio GN=hspg2 PE=4 SV=1	0	ASADDTGDYICTVENGPSPQK	Carbamidomethyl: 11	2,176 - 2,196	1112.99	2	3.79	5.83	57.08	94.3	2
control 1	A0A0R4IMY4	Uncharacterized protein OS=Danio rerio GN=hspg2 PE=4 SV=1	0	IENLEQSNEGIYTCR	Carbamidomethyl: 14	2,628 - 2,642	913.421	2	-2.52	7.61	51.78	86.8	4
control 1	A0A0R4IMY4	Uncharacterized protein OS=Danio rerio GN=hspg2 PE=4 SV=1	0	ECTSNEFSCQDGLACIPR	Carbamidomethyl: 2, 9, 15	202 - 219	1072.45	2	4.84	6.9	67.8	85.3	13
control 1	A0A0R4IMY4	Uncharacterized protein OS=Danio rerio GN=hspg2 PE=4 SV=1	0	EGDQGAYTCEAINAK	Carbamidomethyl: 9	450 - 464	813.857	2	0.85	2.42	40.83	85.3	3
control 1	A0A0R4IMY4	Uncharacterized protein OS=Danio rerio GN=hspg2 PE=4 SV=1	0	ADQATCQNGQCISR	Carbamidomethyl: 6, 11	266 - 279	804.844	2	-2.44	3.99	23.88	81.4	1
control 1	A0A0R4IMY4	Uncharacterized protein OS=Danio rerio GN=hspg2 PE=4 SV=1	0	SNVAGALCDECK	Carbamidomethyl: 8, 11	876 - 887	662.284	2	-4.44	7.11	37.03	72.7	2
control 1	A0A0R4IMY4	Uncharacterized protein OS=Danio rerio GN=hspg2 PE=4 SV=1	0	MASVGLSDISMDTTTK	Oxidation: 1	683 - 698	836.891	2	-1.32	6.15	59.97	72.2	2
control 1	A0A0R4IMY4	Uncharacterized protein OS=Danio rerio GN=hspg2 PE=4 SV=1	0	ESQDFEIVFR		1,479 - 1,488	635.311	2	2.43	14.62	90.24	71.8	4
control 1	A0A0R4IMY4	Uncharacterized protein OS=Danio rerio GN=hspg2 PE=4 SV=1	0	AMEVEECACPQGYSGPSCQDCDVGYTR	Carbamidomethyl: 7, 9, 18, 21	1,099 - 1,125	1042.74	3	3.27	4.68	58.04	69.8	2
control 1	A0A0R4IMY4	Uncharacterized protein OS=Danio rerio GN=hspg2 PE=4 SV=1	0	MNVEGPTCSSCK	Carbamidomethyl: 8, 11	1,268 - 1,279	685.28	2	-1.37	17.16	29.73	66	2
control 1	A0A0R4IMY4	Uncharacterized protein OS=Danio rerio GN=hspg2 PE=4 SV=1	0	GSPIEDADVQIIGNDITLVAR		1,448 - 1,468	1098.58	2	1.3	9.88	117.72	65.1	5
control 1	A0A0R4IMY4	Uncharacterized protein OS=Danio rerio GN=hspg2 PE=4 SV=1	0	SAPDSPETIELEINTASK		3,396 - 3,413	951.471	2	0.21	8.09	80.81	60	8
control 1	A0A0R4IMY4	Uncharacterized protein OS=Danio rerio GN=hspg2 PE=4 SV=1	0	IDQVFESDSGQYR		2,717 - 2,729	772.356	2	1.36	6.79	49.96	59.7	1
control 1	A0A0R4IMY4	Uncharacterized protein OS=Danio rerio GN=hspg2 PE=4 SV=1	1	GDKVTAYGGELK		978 - 989	619.323	2	-2.7	15.11	32.87	59.1	2
control 1	A0A0R4IMY4	Uncharacterized protein OS=Danio rerio GN=hspg2 PE=4 SV=1	0	TPGLYLGTCEK	Carbamidomethyl: 9	1,126 - 1,136	619.806	2	-3.35	11.25	48.57	59	2
control 1	A0A0R4IMY4	Uncharacterized protein OS=Danio rerio GN=hspg2 PE=4 SV=1	0	FTEENWEHSNGR		645 - 656	753.327	2	4.66	6.12	36.67	56.8	2
control 1	A0A0R4IMY4	Uncharacterized protein OS=Danio rerio GN=hspg2 PE=4 SV=1	0	MASVGLSDISMDTTTK	Oxidation: 11	683 - 698	836.896	2	5.26	14.41	56.88	55.1	1
control 1	A0A0R4IMY4	Uncharacterized protein OS=Danio rerio GN=hspg2 PE=4 SV=1	0	AISQCNDDSPCDR	Carbamidomethyl: 5, 11	3,272 - 3,284	769.303	2	-0.92	11.55	25.4	50.5	2
control 1	A0A0R4IMY4	Uncharacterized protein OS=Danio rerio GN=hspg2 PE=4 SV=1	0	GSTEVVYR		951 - 958	455.731	2	-8.98	4.09	26.42	50.1	1
control 1	A0A0R4IMY4	Uncharacterized protein OS=Danio rerio GN=hspg2 PE=4 SV=1	1	DVKEGDQGAYTCEAINAK	Carbamidomethyl: 12	447 - 464	656.971	3	1.65	8.46	40.91	49	2
control 1	A0A0R4IMY4	Uncharacterized protein OS=Danio rerio GN=hspg2 PE=4 SV=1	0	SNSLDVLQR		2,055 - 2,063	516.278	2	0.49	31.92	46.4	48.6	2
control 1	A0A0R4IMY4	Uncharacterized protein OS=Danio rerio GN=hspg2 PE=4 SV=1	0	SQEPVSLDQWHR		3,178 - 3,189	494.573	3	-5.74	18.06	48.93	47	2
control 1	A0A0R4IMY4	Uncharacterized protein OS=Danio rerio GN=hspg2 PE=4 SV=1	0	VEAFTR		2,826 - 2,831	361.694	2	-2.3	24.44	25.82	46.3	1
control 1	A0A0R4IMY4	Uncharacterized protein OS=Danio rerio GN=hspg2 PE=4 SV=1	0	GENILSGVIIQPPSASVIEGEALDLNCLVPGTSTGSVK	Carbamidomethyl: 27	2,115 - 2,152	1274.67	3	4.64	9.83	126.49	42.2	1
control 1	A0A0R4IMY4	Uncharacterized protein OS=Danio rerio GN=hspg2 PE=4 SV=1	0	ALGSAVEFTCAAK	Carbamidomethyl: 10	2,589 - 2,601	662.831	2	-1.72	6.63	52.26	42	1
control 1	A0A0R4IMY4	Uncharacterized protein OS=Danio rerio GN=hspg2 PE=4 SV=1	0	TISEGITQR		942 - 950	502.771	2	-2.1	21.38	30.4	41.6	4
control 1	A0A0R4IMY4	Uncharacterized protein OS=Danio rerio GN=hspg2 PE=4 SV=1	0	ATYADNMAETSLSNIQMDIAVPHSTGNER		1,070 - 1,098	1046.15	3	3.88	5.83	115.13	39.4	1
control 1	A0A0R4IMY4	Uncharacterized protein OS=Danio rerio GN=hspg2 PE=4 SV=1	0	EGDVAQFR		1,919 - 1,926	461.223	2	-5.06	54.53	32.96	38.2	3
control 1	A0A0R4IMY4	Uncharacterized protein OS=Danio rerio GN=hspg2 PE=4 SV=1	0	NQITLR		518 - 523	372.72	2	-4.91	17.14	26.98	35.4	1
control 1	A0A0R4IMY4	Uncharacterized protein OS=Danio rerio GN=hspg2 PE=4 SV=1	0	VGAPLPDHVEIR		2,700 - 2,711	434.908	3	-6.3	3.9	47.94	34.7	1
control 1	A0A0R4IMY4	Uncharacterized protein OS=Danio rerio GN=hspg2 PE=4 SV=1	0	CIPAASPISK	Carbamidomethyl: 1	849 - 858	522.282	2	0.49	20.4	36.59	32.1	1
control 1	A0A0R4IMY4	Uncharacterized protein OS=Danio rerio GN=hspg2 PE=4 SV=1	0	CPAGYSGLSCESCSPGFER	Carbamidomethyl: 1, 10, 13	714 - 732	1060.94	2	9.91	8.57	54.81	31.5	1
control 1	A0A0R4IMY4	Uncharacterized protein OS=Danio rerio GN=hspg2 PE=4 SV=1	0	GQYDDCKPCPCPYTETSR	Carbamidomethyl: 6, 9, 11	786 - 803	745.304	3	1.81	9.65	38.36	31.1	1
control 1	A0A0R4IMY4	Uncharacterized protein OS=Danio rerio GN=hspg2 PE=4 SV=1	0	VEIYEGETLR		2,009 - 2,018	604.813	2	2.22	6.78	50.63	29.2	1
control 1	A0A0R4IMY4	Uncharacterized protein OS=Danio rerio GN=hspg2 PE=4 SV=1	0	SSTGVSNCPTCK	Carbamidomethyl: 8, 11	3,012 - 3,023	649.279	2	-0.48	9.65	18.45	27.9	1
control 1	A0A0R4IMY4	Uncharacterized protein OS=Danio rerio GN=hspg2 PE=4 SV=1	1	RIEELQAR		2,064 - 2,071	507.785	2	-6.5	7.03	23.57	27.9	2
control 1	A0A0R4IMY4	Uncharacterized protein OS=Danio rerio GN=hspg2 PE=4 SV=1	0	CTATNDVGSEHSHVVLNIQSLPQIAALPESK	Carbamidomethyl: 1	2,730 - 2,760	829.675	4	4.17	9.9	119.69	25.9	1
control 1	A0A0R4IMY4	Uncharacterized protein OS=Danio rerio GN=hspg2 PE=4 SV=1	0	EDGRPISSSAER		1,734 - 1,745	435.213	3	0.4	21.52	19.1	24.9	1
control 1	A0A0R4IMY4	Uncharacterized protein OS=Danio rerio GN=hspg2 PE=4 SV=1	0	EVLFSVVK		167 - 174	460.774	2	-5.95	9.19	59.69	24.8	1
control 1	A0A0R4IMY4	Uncharacterized protein OS=Danio rerio GN=hspg2 PE=4 SV=1	1	LNKDGSLTVDHAK		3,195 - 3,207	466.582	3	-5.9	6.74	20.69	24.6	2
control 1	A0A0R4IMY4	Uncharacterized protein OS=Danio rerio GN=hspg2 PE=4 SV=1	0	FSDTCFLDHDNQATCDACR	Carbamidomethyl: 5, 15, 18	805 - 823	778.303	3	-3.1	5.28	85.54	24	3
control 1	A0A0R4IMY4	Uncharacterized protein OS=Danio rerio GN=hspg2 PE=4 SV=1	0	MASVGLSDISMDTTTK		683 - 698	828.893	2	-1.84	8.07	65.09	22.1	1
control 1	A0A0R4INC4	Uncharacterized protein OS=Danio rerio GN=pleca PE=4 SV=1	0	DSQDSGLFGADDR		943 - 955	691.794	2	-1.02	8.21	51.08	69.1	1
control 1	A0A0R4INC4	Uncharacterized protein OS=Danio rerio GN=pleca PE=4 SV=1	0	LAAEQELIR		1,710 - 1,718	521.802	2	6.68	17.15	45.98	59.7	1
control 1	A0A0R4INC4	Uncharacterized protein OS=Danio rerio GN=pleca PE=4 SV=1	0	LPNDVAIER		3,478 - 3,486	513.779	2	-6.96	26.97	41.97	38.9	1
control 1	A0A0R4INC4	Uncharacterized protein OS=Danio rerio GN=pleca PE=4 SV=1	0	SQQVEEALLSR		1,441 - 1,451	630.327	2	-8.95	8	50.83	35.7	1
control 1	A0A0R4INC4	Uncharacterized protein OS=Danio rerio GN=pleca PE=4 SV=1	0	TVLDDELQR		1,731 - 1,739	544.779	2	-6.48	42.16	47.4	20.5	1
control 1	A0A0R4IND9	Uncharacterized protein OS=Danio rerio GN=eppk1 PE=4 SV=1	0	DVSADELLQSK		1,825 - 1,835	602.806	2	-0.07	22.09	56.52	50.7	1
control 1	A0A0R4INY2	Uncharacterized protein OS=Danio rerio GN=postnb PE=4 SV=1	0	VITAVGSTIQDMIEVEDDLSTLSTVATDSGLIDK		229 - 262	1179.61	3	7.55	3.46	129.95	184.8	3
control 1	A0A0R4INY2	Uncharacterized protein OS=Danio rerio GN=postnb PE=4 SV=1	0	DIVATNGVIHLIDEVLMPDSAK		350 - 371	784.076	3	-7.75	8.34	129.31	75.2	2
control 1	A0A0R4INY2	Uncharacterized protein OS=Danio rerio GN=postnb PE=4 SV=1	0	VITAVGSTIQDMIEVEDDLSTLSTVATDSGLIDK	Oxidation: 12	229 - 262	1184.94	3	8.51	6.66	128.86	43.2	1
control 1	A0A0R4INY2	Uncharacterized protein OS=Danio rerio GN=postnb PE=4 SV=1	0	TLQGSNLR		587 - 594	444.745	2	-6.92	27.61	24.01	37.7	2
control 1	A0A0R4INY2	Uncharacterized protein OS=Danio rerio GN=postnb PE=4 SV=1	0	TTQDYSDISK		112 - 121	579.268	2	-3.74	11.37	29.99	36.6	2
control 1	A0A0R4INY2	Uncharacterized protein OS=Danio rerio GN=postnb PE=4 SV=1	0	DLTLLK		548 - 553	351.722	2	-3.35	12.63	52.95	31.4	1
control 1	A0A0R4INY2	Uncharacterized protein OS=Danio rerio GN=postnb PE=4 SV=1	0	DIVATNGVIHLIDEVLMPDSAK	Oxidation: 17	350 - 371	789.415	3	1.64	11.87	129.43	24.5	1
control 1	A0A0R4INY2	Uncharacterized protein OS=Danio rerio GN=postnb PE=4 SV=1	0	QEGDFTLFAPTDEAFAGLSER		527 - 547	1151.04	2	-1.32	7.42	118.46	21.9	1
control 1	A0A0R4INY2	Uncharacterized protein OS=Danio rerio GN=postnb PE=4 SV=1	0	VIQGEPTITK		685 - 694	543.313	2	-1.89	4.88	35.52	21	1
control 1	A0A0R4IP01	Uncharacterized protein OS=Danio rerio GN=ogdha PE=4 SV=1	0	ITDDFDVR		812 - 819	490.741	2	6.82	11.23	45.96	39.8	1
control 1	A0A0R4IP01	Uncharacterized protein OS=Danio rerio GN=ogdha PE=4 SV=1	0	LSGQDVER		673 - 680	452.231	2	1.69	29.9	23.01	27.5	1
control 1	A0A0R4IP30	Uncharacterized protein OS=Danio rerio GN=sorbs1 PE=4 SV=1	0	DSDSSHPLSQGDHGESTDEAVR		414 - 435	582.25	4	-2.3	9.73	29.91	53.6	2
control 1	A0A0R4IP30	Uncharacterized protein OS=Danio rerio GN=sorbs1 PE=4 SV=1	0	CDDGWFVGTSK	Carbamidomethyl: 1	738 - 748	636.271	2	-0.72	15.46	58.21	40.9	1
control 1	A0A0R4IP30	Uncharacterized protein OS=Danio rerio GN=sorbs1 PE=4 SV=1	0	SSPDLMPTELDPTR		3 - 16	779.875	2	0.87	12.16	66.12	21	1
control 1	A0A0R4IPH2	Uncharacterized protein OS=Danio rerio GN=tubb4b PE=4 SV=1	0	EVDEQMLNVQNK		325 - 336	723.845	2	-4.53	16	47.43	26.8	1
control 1	A0A0R4IPZ1	Uncharacterized protein OS=Danio rerio GN=elnb PE=4 SV=1	0	YAQLGR		772 - 777	354.193	2	-5.64	48.57	23.48	33.1	1
control 1	A0A0R4IPZ1	Uncharacterized protein OS=Danio rerio GN=elnb PE=4 SV=1	0	GGLRPGVIGSPDGGTR		1,472 - 1,487	499.269	3	-3.14	13.9	38.46	32	1
control 1	A0A0R4IRG2	Uncharacterized protein OS=Danio rerio GN=col5a1 PE=4 SV=1	0	ALPAETDEIYGQVDGLR		147 - 163	923.965	2	1.91	6.17	83.94	72.2	9
control 1	A0A0R4IRG2	Uncharacterized protein OS=Danio rerio GN=col5a1 PE=4 SV=1	1	RGPHGPAGPEGR		1,106 - 1,117	396.536	3	-8.54	16.23	13.99	63.4	5
control 1	A0A0R4IRI3	Uncharacterized protein OS=Danio rerio GN=srl PE=4 SV=1	0	ADSLATQDLMR		254 - 264	610.801	2	0.33	8.13	50.81	43.5	1
control 1	A0A0R4IRI3	Uncharacterized protein OS=Danio rerio GN=srl PE=4 SV=1	0	SHIEETLR		33 - 40	492.755	2	-7.45	41.98	23.9	37.8	1
control 1	A0A0R4ISK8	Uncharacterized protein OS=Danio rerio GN=khdrbs1a PE=4 SV=1	0	LLSAEIER		38 - 45	465.763	2	-7.67	8.76	42.38	56.1	1
control 1	A0A0R4ISM7	Uncharacterized protein OS=Danio rerio GN=palm2 PE=4 SV=1	0	AQETEVTSGPFK		643 - 654	647.32	2	0.93	15.19	40.93	60	2
control 1	A0A0R4ISM7	Uncharacterized protein OS=Danio rerio GN=palm2 PE=4 SV=1	0	TPEVTHVER		337 - 345	356.519	3	-5.7	5.62	21.85	56.2	3
control 1	A0A0R4ISM7	Uncharacterized protein OS=Danio rerio GN=palm2 PE=4 SV=1	0	YSEAAELR		628 - 635	469.731	2	-3.24	7.26	30.82	25.9	1
control 1	A0A0R4ISM7	Uncharacterized protein OS=Danio rerio GN=palm2 PE=4 SV=1	0	LELIR		217 - 221	322.209	2	-5.64	10.65	41.61	25.2	1
control 1	A0A0R4ISM7	Uncharacterized protein OS=Danio rerio GN=palm2 PE=4 SV=1	1	SPVHSEDDSELKR		5 - 17	500.239	3	-6.82	9.53	21.26	21.2	1
control 1	A0A0R4IT09	Uncharacterized protein OS=Danio rerio GN=pdha1a PE=4 SV=1	1	TREEIQEVR		313 - 321	580.304	2	-4.75	7.47	22.99	42.2	3
control 1	A0A0R4IT09	Uncharacterized protein OS=Danio rerio GN=pdha1a PE=4 SV=1	0	EIMAELTGR		143 - 151	510.268	2	8.85	29.77	54.62	31.9	2
control 1	A0A0R4IT09	Uncharacterized protein OS=Danio rerio GN=pdha1a PE=4 SV=1	0	EEGLQYYR		69 - 76	529.25	2	-1.38	15.48	41.7	30.1	1
control 1	A0A0R4ITN5	Succinate dehydrogenase [ubiquinone] flavoprotein subunit, mitochondrial OS=Danio rerio GN=sdha PE=4 SV=1	0	GEGGILINSEGER		311 - 323	665.831	2	-3.79	6.48	44.66	46.2	1
control 1	A0A0R4ITN5	Succinate dehydrogenase [ubiquinone] flavoprotein subunit, mitochondrial OS=Danio rerio GN=sdha PE=4 SV=1	0	ACALTIAEIDTPGEK	Carbamidomethyl: 2	464 - 478	794.895	2	-4.1	5.89	63.05	31.4	1
control 1	A0A0R4ITT8	Uncharacterized protein OS=Danio rerio GN=lmo7a PE=4 SV=1	0	WSWDPEEER		867 - 875	617.262	2	0.3	16.97	63.73	22.1	1
control 1	A0A0R4IUS4	Uncharacterized protein OS=Danio rerio GN=flnca PE=4 SV=1	0	STQFTVDAR		694 - 702	512.761	2	9.5	34.52	36.21	43.6	1
control 1	A0A0R4IUS4	Uncharacterized protein OS=Danio rerio GN=flnca PE=4 SV=1	0	VSVVEGCDPTR	Carbamidomethyl: 7	1,350 - 1,360	609.791	2	-2.93	13.65	35.33	37.4	1
control 1	A0A0R4IUS4	Uncharacterized protein OS=Danio rerio GN=flnca PE=4 SV=1	0	IINPSGANTDAYITDK		1,300 - 1,315	846.925	2	-0.77	13.73	52.8	36.6	1
control 1	A0A0R4IVC8	Uncharacterized protein OS=Danio rerio GN=cox5ab PE=4 SV=1	0	ILDSALR		76 - 82	394.234	2	-7.72	16.12	38.96	40.8	1
control 1	A0A0R4IVC8	Uncharacterized protein OS=Danio rerio GN=cox5ab PE=4 SV=1	0	VETDEEFDSR		34 - 43	613.759	2	-5.06	19.93	34.82	27.3	1
control 1	A0A0R4IVY4	Uncharacterized protein OS=Danio rerio GN=socs5a PE=4 SV=1	0	AQSSLETTDR		131 - 140	554.268	2	0.53	54.79	34.02	25	2
control 1	A0A0R4IWY0	Uncharacterized protein OS=Danio rerio GN=fhl5 PE=4 SV=1	0	YISFEER		245 - 251	472.228	2	-2.34	7.44	44.61	32.5	2
control 1	A0A0R4IWY8	Uncharacterized protein (Fragment) OS=Danio rerio GN=csrp3 PE=4 SV=1	1	SLESTTVTDKDGELYCK	Carbamidomethyl: 16	183 - 199	649.31	3	5.42	6.32	45.18	61.9	2
control 1	A0A0R4IYQ3	Uncharacterized protein OS=Danio rerio GN=vcla PE=4 SV=1	0	DYLIDGSR		106 - 113	469.737	2	9.49	7.01	45.89	36.4	1
control 1	A0A0R4IYZ6	Uncharacterized protein OS=Danio rerio GN=hist2h3ca1 PE=4 SV=1	0	STELLIR		58 - 64	416.247	2	-8.96	9.57	43.01	49.9	1
control 1	A0A0R4IZK9	Uncharacterized protein OS=Danio rerio GN=si:ch211-145b13.6 PE=4 SV=1	0	STGVSTYQDEFAFK		110 - 123	790.368	2	0.8	7.53	64.77	26.2	1
control 1	A2ARG7	Uncharacterized protein OS=Danio rerio GN=atp5ib PE=1 SV=2	0	QLAEANEDTILK		60 - 71	672.855	2	1.12	13.39	48.67	64.2	3
control 1	A2ARG7	Uncharacterized protein OS=Danio rerio GN=atp5ib PE=1 SV=2	0	YDNLKPIAEEER		30 - 41	492.916	3	-0.64	9.34	38.47	47.3	3
control 1	A2BHA3	Uncharacterized protein OS=Danio rerio GN=ckma PE=1 SV=1	0	DLFDPVISDR		87 - 96	588.797	2	-3.28	8.63	74.47	32.9	2
control 1	A2BHA3	Uncharacterized protein OS=Danio rerio GN=ckma PE=1 SV=1	0	LNYSVDEEYPDLSK		12 - 25	836.388	2	-3.46	5.8	62.12	31.2	1
control 1	A2BHA3	Uncharacterized protein OS=Danio rerio GN=ckma PE=1 SV=1	0	TDLNFENLK		108 - 116	547.278	2	-3.43	28.82	57.28	22.5	1
control 1	A2CG95	Uncharacterized protein OS=Danio rerio GN=acadm PE=1 SV=1	0	ENVLIGEGAGFK		265 - 276	617.328	2	1.01	6.65	57.64	37.9	1
control 1	A3KPN4	Uncharacterized protein OS=Danio rerio GN=ptx3a PE=1 SV=1	1	EVSADRYEQHDAVLQQLLAVSVNQAAQLDR		144 - 173	842.435	4	4.27	2.99	127.58	101.7	3
control 1	A3KPN4	Uncharacterized protein OS=Danio rerio GN=ptx3a PE=1 SV=1	0	YEQHDAVLQQLLAVSVNQAAQLDR		150 - 173	903.802	3	-1.36	7.32	127.44	69.6	1
control 1	A3KPN4	Uncharacterized protein OS=Danio rerio GN=ptx3a PE=1 SV=1	0	LQNALDR		135 - 141	415.227	2	-7.13	25.55	26.06	57.7	2
control 1	A3KPN4	Uncharacterized protein OS=Danio rerio GN=ptx3a PE=1 SV=1	0	ENMLLQYADDIIK		83 - 95	783.395	2	-3.07	11.42	123.69	46.3	4
control 1	A3KPN4	Uncharacterized protein OS=Danio rerio GN=ptx3a PE=1 SV=1	0	EQLSLYTR		221 - 228	505.267	2	-3.92	24.35	45.55	44.4	1
control 1	A3KPN4	Uncharacterized protein OS=Danio rerio GN=ptx3a PE=1 SV=1	2	EVSADRYEQHDAVLQQLLAVSVNQAAQLDRLEK		144 - 176	934.981	4	-5.8	9.63	128.35	30.6	2
control 1	A3KPN4	Uncharacterized protein OS=Danio rerio GN=ptx3a PE=1 SV=1	0	VELQNLR		96 - 102	436.252	2	-4.39	21.25	39.22	27.5	1
control 1	A4VAK4	Heat shock protein 1 OS=Danio rerio GN=hspb1 PE=1 SV=1	1	KDEHGFISR		135 - 143	363.52	3	-2.73	9.71	20.5	43.4	4
control 1	A4VAK4	Heat shock protein 1 OS=Danio rerio GN=hspb1 PE=1 SV=1	0	DGVLEITGK		122 - 130	466.257	2	-3.74	7.63	49.84	29.5	1
control 1	A5PL98	Succinate dehydrogenase [ubiquinone] iron-sulfur subunit, mitochondrial OS=Danio rerio GN=sdhb PE=2 SV=1	0	QQYLQSVEDR		167 - 176	633.311	2	2.61	4.7	42.61	42.7	1
control 1	A5PMG2	Uncharacterized protein OS=Danio rerio GN=si:ch211-199o1.2 PE=1 SV=1	0	VEIIANDQGNR		26 - 36	614.816	2	-2.68	8.03	34.49	31.9	1
control 1	A5PMG2	Uncharacterized protein OS=Danio rerio GN=si:ch211-199o1.2 PE=1 SV=1	1	ISEQDKK		562 - 568	424.228	2	-5.01	66.09	35.71	20.7	1
control 1	A5WW31	Uncharacterized protein OS=Danio rerio GN=s100u PE=1 SV=1	2	KVEANQAVENKAEEK		174 - 188	562.957	3	-5.8	5.53	19.19	24.4	2
control 1	A7YT47	Hadha protein OS=Danio rerio GN=hadhaa PE=1 SV=1	0	ILQEGVGPK		559 - 567	470.775	2	-3.89	37.93	31.79	49.9	1
control 1	A7YT47	Hadha protein OS=Danio rerio GN=hadhaa PE=1 SV=1	0	DTTLEGLAR		389 - 397	488.258	2	-1.69	12.69	48.32	36	1
control 1	A7YT47	Hadha protein OS=Danio rerio GN=hadhaa PE=1 SV=1	0	ADMVIEAVFEDLAIK		439 - 453	832.437	2	3.33	8.61	129.11	22	1
control 1	A8DZH1	Novel protein OS=Danio rerio GN=fxyd1 PE=4 SV=1	0	TGSNAQAMLNDTAR		72 - 85	725.34	2	-1.39	5.9	40.35	69.2	2
control 1	A8WGC6	ATP synthase subunit beta OS=Danio rerio GN=atp5b PE=1 SV=1	0	QTAPIHAEAPEFTDMSVEQEILVTGIK		151 - 177	985.506	3	7.29	4.77	120.25	92.8	6
control 1	A8WGC6	ATP synthase subunit beta OS=Danio rerio GN=atp5b PE=1 SV=1	0	DQEGQDVLLFIDNIFR		284 - 299	961.487	2	0.54	8.67	129.81	88.2	1
control 1	A8WGC6	ATP synthase subunit beta OS=Danio rerio GN=atp5b PE=1 SV=1	0	TIAMDGTEGLVR		99 - 110	631.83	2	8.68	9.84	54.39	79.5	3
control 1	A8WGC6	ATP synthase subunit beta OS=Danio rerio GN=atp5b PE=1 SV=1	1	SLQDIIAILGMDELSEEDKLTVAR		422 - 445	887.135	3	1.74	6.86	129.08	71	2
control 1	A8WGC6	ATP synthase subunit beta OS=Danio rerio GN=atp5b PE=1 SV=1	0	EGNDLYHEMIESGVINLK		231 - 248	687.674	3	6.33	7.67	117.96	56.6	2
control 1	A8WGC6	ATP synthase subunit beta OS=Danio rerio GN=atp5b PE=1 SV=1	0	IMNVIGEPIDER		133 - 144	693.358	2	-0.09	12.66	61.27	55.5	8
control 1	A8WGC6	ATP synthase subunit beta OS=Danio rerio GN=atp5b PE=1 SV=1	0	AIAELGIYPAVDPLDSTSR		377 - 395	994.52	2	-0.4	6.21	105.62	49.4	9
control 1	A8WGC6	ATP synthase subunit beta OS=Danio rerio GN=atp5b PE=1 SV=1	0	IMDPNIVGTEHYDVAR		396 - 411	610.63	3	-5.75	12.2	91.27	48.7	11
control 1	A8WGC6	ATP synthase subunit beta OS=Danio rerio GN=atp5b PE=1 SV=1	0	VLDTGAPIR		114 - 122	471.27	2	-9.03	12.37	38.36	37.1	1
control 1	A8WGC6	ATP synthase subunit beta OS=Danio rerio GN=atp5b PE=1 SV=1	0	TVLIMELINNVAK		202 - 214	729.418	2	-7.26	7.97	128.37	36.1	1
control 1	A8WGC6	ATP synthase subunit beta OS=Danio rerio GN=atp5b PE=1 SV=1	0	IMDPNIVGTEHYDVAR	Oxidation: 2	396 - 411	615.96	3	-8.22	14.69	50.74	33.5	1
control 1	A8WGC6	ATP synthase subunit beta OS=Danio rerio GN=atp5b PE=1 SV=1	0	VALVYGQMNEPPGAR		254 - 268	801.406	2	-3.74	18.95	56.26	33.3	1
control 1	A8WGC6	ATP synthase subunit beta OS=Danio rerio GN=atp5b PE=1 SV=1	0	IMNVIGEPIDER	Oxidation: 2	133 - 144	701.353	2	-3.72	15.61	61.36	33	1
control 1	A8WGC6	ATP synthase subunit beta OS=Danio rerio GN=atp5b PE=1 SV=1	0	IPVGPETLGR		123 - 132	519.798	2	-5.46	6.72	48.03	31.9	1
control 1	A8WGC6	ATP synthase subunit beta OS=Danio rerio GN=atp5b PE=1 SV=1	0	SILGGEYDALPEQAFYMVGPIEEVVQK		482 - 508	994.839	3	7.62	8.36	128.6	28.4	1
control 1	A8WGC6	ATP synthase subunit beta OS=Danio rerio GN=atp5b PE=1 SV=1	0	VVDLLAPYAK		178 - 187	544.822	2	1.84	6.13	66.31	27.4	2
control 1	A8WGC6	ATP synthase subunit beta OS=Danio rerio GN=atp5b PE=1 SV=1	0	IGLFGGAGVGK		191 - 201	488.283	2	-3.18	10.15	58.04	23.7	1
control 1	A9C3Q4	Calcium-transporting ATPase OS=Danio rerio GN=atp2a2a PE=1 SV=1	0	IGIFSDEDDVHR		637 - 648	468.223	3	-4.85	10.93	51.42	85.5	1
control 1	A9C3Q4	Calcium-transporting ATPase OS=Danio rerio GN=atp2a2a PE=1 SV=1	0	MNVFDTDVR		452 - 460	548.759	2	2.22	10.28	55.67	63.5	3
control 1	A9C3Q4	Calcium-transporting ATPase OS=Danio rerio GN=atp2a2a PE=1 SV=1	0	EFDDLSPHAQR		655 - 665	657.802	2	-7.62	5.87	37.56	60.4	1
control 1	A9C3Q4	Calcium-transporting ATPase OS=Danio rerio GN=atp2a2a PE=1 SV=1	0	TASEMVLADDNFSTIVAAVEEGR		727 - 749	809.058	3	1.41	7.59	127.08	55.9	2
control 1	A9C3Q4	Calcium-transporting ATPase OS=Danio rerio GN=atp2a2a PE=1 SV=1	0	GAPEGVIDR		514 - 522	457.236	2	-9.26	31.98	31.38	34.8	1
control 1	A9C3Q4	Calcium-transporting ATPase OS=Danio rerio GN=atp2a2a PE=1 SV=1	0	IVEFLQGFDEITAMTGDGVNDAPALK		685 - 710	1376.18	2	2.51	14.4	126.68	34.1	2
control 1	A9C3Q4	Calcium-transporting ATPase OS=Danio rerio GN=atp2a2a PE=1 SV=1	0	HTDPVPDPR		190 - 198	517.254	2	-6	29.82	24	26.6	1
control 1	A9C3Q4	Calcium-transporting ATPase OS=Danio rerio GN=atp2a2a PE=1 SV=1	0	LDEFGEQLSK		253 - 262	583.288	2	-3.4	7.92	50.15	25.7	2
control 1	A9C3Q4	Calcium-transporting ATPase OS=Danio rerio GN=atp2a2a PE=1 SV=1	0	WGPNELPAEEGK		36 - 47	663.819	2	-1.82	22.95	52.07	20.6	1
control 1	A9C3Q4	Calcium-transporting ATPase OS=Danio rerio GN=atp2a2a PE=1 SV=1	0	VIMITGDNK		619 - 627	495.764	2	-7.16	37.01	38.16	20.6	1
control 1	B0R0F7	Uncharacterized protein OS=Danio rerio GN=cmlc1 PE=1 SV=1	0	DQGTFEDFVEGLR		127 - 139	756.853	2	1.38	7.36	112.39	83.2	6
control 1	B0R0F7	Uncharacterized protein OS=Danio rerio GN=cmlc1 PE=1 SV=1	0	DAFTLFDETPTGEMK		57 - 71	851.386	2	-1.32	5.8	100.58	74.2	12
control 1	B0R0F7	Uncharacterized protein OS=Danio rerio GN=cmlc1 PE=1 SV=1	0	YAQCGDVMR	Carbamidomethyl: 4	74 - 82	550.236	2	-1.51	8.71	30.75	63.4	4
control 1	B0R0F7	Uncharacterized protein OS=Danio rerio GN=cmlc1 PE=1 SV=1	2	KEEAPAPAPVPETPKEPEVDLK		20 - 41	791.085	3	-0.14	8.14	88.5	60.9	36
control 1	B0R0F7	Uncharacterized protein OS=Danio rerio GN=cmlc1 PE=1 SV=1	0	SVPLDFSPDQIEEFR		42 - 56	889.937	2	4.24	11.41	105.17	57.1	11
control 1	B0R0F7	Uncharacterized protein OS=Danio rerio GN=cmlc1 PE=1 SV=1	1	AKDQGTFEDFVEGLR		125 - 139	571.284	3	4.66	10.4	119.44	56.4	8
control 1	B0R0F7	Uncharacterized protein OS=Danio rerio GN=cmlc1 PE=1 SV=1	1	VFDKEGNGTVMGAELR		140 - 155	574.955	3	0.62	9.56	90.21	50.1	9
control 1	B0R0F7	Uncharacterized protein OS=Danio rerio GN=cmlc1 PE=1 SV=1	1	SVPLDFSPDQIEEFRDAFTLFDETPTGEMK		42 - 71	1154.55	3	9.64	9.29	128.73	46.3	2
control 1	B0R0F7	Uncharacterized protein OS=Danio rerio GN=cmlc1 PE=1 SV=1	0	YAQCGDVMR	Carbamidomethyl: 4; Oxidation: 8	74 - 82	558.233	2	-1.25	31.01	22.66	45.1	1
control 1	B0R0F7	Uncharacterized protein OS=Danio rerio GN=cmlc1 PE=1 SV=1	0	EGNGTVMGAELR		144 - 155	617.293	2	-8.25	13.22	42.77	43.3	2
control 1	B0R0F7	Uncharacterized protein OS=Danio rerio GN=cmlc1 PE=1 SV=1	0	HVLATLGEK		156 - 164	484.28	2	-4.34	7.42	29.17	32.1	3
control 1	B0R193	Uncharacterized protein OS=Danio rerio GN=ubb PE=4 SV=1	0	TITLEVEPSDTIENVK		12 - 27	894.467	2	-0.14	7.31	78.05	43.7	10
control 1	B0R197	Uncharacterized protein OS=Danio rerio GN=vdac3 PE=1 SV=1	0	SQSGVEFTTGGSSNTDTGK		70 - 88	930.418	2	1.71	5.59	36.95	88.4	1
control 1	B0R197	Uncharacterized protein OS=Danio rerio GN=vdac3 PE=1 SV=1	1	YQLDKDSSVSAK		260 - 271	447.559	3	-5.5	21.16	28.69	37.6	2
control 1	B0S6Y0	Uncharacterized protein (Fragment) OS=Danio rerio GN=ttnb PE=1 SV=4	0	SLVEETQLPEGR		1,194 - 1,205	679.347	2	-6.04	9.7	50.15	48.7	2
control 1	B0S6Y0	Uncharacterized protein (Fragment) OS=Danio rerio GN=ttnb PE=1 SV=4	0	SDAGEYTFIAGK		2,611 - 2,622	629.807	2	9.3	5.34	53.24	47.1	1
control 1	B0S6Y0	Uncharacterized protein (Fragment) OS=Danio rerio GN=ttnb PE=1 SV=4	0	DGQELELSER		2,491 - 2,500	588.283	2	3.41	10.33	43.15	39.5	1
control 1	B0S755	Uncharacterized protein OS=Danio rerio GN=ccdc141 PE=4 SV=2	0	EIEDALNELQR		959 - 969	665.335	2	-2	11.79	63.64	59.4	1
control 1	B0S755	Uncharacterized protein OS=Danio rerio GN=ccdc141 PE=4 SV=2	0	ESEAIAGFLR		514 - 523	546.787	2	-1.02	12.7	63.71	39.7	1
control 1	B0S755	Uncharacterized protein OS=Danio rerio GN=ccdc141 PE=4 SV=2	0	ASLLAEEMK		540 - 548	496.257	2	-7.27	52.17	48.59	29.4	1
control 1	B0S755	Uncharacterized protein OS=Danio rerio GN=ccdc141 PE=4 SV=2	0	ATETLDLLNK		530 - 539	559.308	2	-1.38	21.06	55.32	28.8	1
control 1	B0V0Y4	Uncharacterized protein OS=Danio rerio GN=palm1b PE=4 SV=1	0	AEFVVIEDGESK		185 - 196	661.829	2	2.69	4.22	55.84	60.2	3
control 1	B0V0Y4	Uncharacterized protein OS=Danio rerio GN=palm1b PE=4 SV=1	0	LLEETILR		76 - 83	493.797	2	-1.31	21.39	57.82	44.9	3
control 1	B0V0Y4	Uncharacterized protein OS=Danio rerio GN=palm1b PE=4 SV=1	1	NVEDEAETKK		166 - 175	581.781	2	-3.61	30.35	17.94	43.3	1
control 1	B2GP30	Fructose-bisphosphate aldolase OS=Danio rerio GN=aldocb PE=1 SV=1	0	QLLFSADER		61 - 69	539.78	2	-0.06	8.32	53.47	26.8	1
control 1	B2GRW6	L-lactate dehydrogenase OS=Danio rerio GN=ldhbb PE=1 SV=1	0	VIGSGTNLDSAR		159 - 170	595.308	2	-6.48	19.14	35.12	56	2
control 1	B3DG37	Ba1 protein OS=Danio rerio GN=ba1 PE=1 SV=1	0	VEWTDAER		2 - 9	503.232	2	-6.81	17.82	39.61	37.6	1
control 1	B3DG37	Ba1 protein OS=Danio rerio GN=ba1 PE=1 SV=1	0	TVMGGLER		67 - 74	431.725	2	-3.02	3.04	35.53	20.2	1
control 1	B3DIV6	Acetyltransferase component of pyruvate dehydrogenase complex OS=Danio rerio GN=dlat PE=1 SV=1	0	GVDITQVTGTGPDGR		367 - 381	736.867	2	-5.2	9.46	51.51	82.2	1
control 1	B3DJA6	Uncharacterized protein OS=Danio rerio GN=cox7b PE=2 SV=1	0	SDLSPEFHNK		59 - 68	587.279	2	-1.73	17.13	30.02	52.6	1
control 1	B7ZDA6	Uncharacterized protein OS=Danio rerio GN=lamb2 PE=4 SV=1	0	ELNLNADQLNR		1,290 - 1,300	650.332	2	-6.91	14.06	52.08	48.6	1
control 1	B7ZDA6	Uncharacterized protein OS=Danio rerio GN=lamb2 PE=4 SV=1	1	HLADEIKDR		1,538 - 1,546	366.193	3	-8.95	7.84	24.42	29.5	1
control 1	B8A5L6	Uncharacterized protein OS=Danio rerio GN=fga PE=1 SV=1	0	TTLTSDPIFGDDLGAFMR		407 - 424	978.977	2	4.51	6.97	120.75	107.5	5
control 1	B8A5L6	Uncharacterized protein OS=Danio rerio GN=fga PE=1 SV=1	0	VEVSSSGPGCDDLGK	Carbamidomethyl: 10	308 - 322	753.842	2	1.58	4.53	38.61	102.9	2
control 1	B8A5L6	Uncharacterized protein OS=Danio rerio GN=fga PE=1 SV=1	0	FPTSGTGSTSQTSSK		273 - 287	736.845	2	-2.12	6.04	25.64	81.1	2
control 1	B8A5L6	Uncharacterized protein OS=Danio rerio GN=fga PE=1 SV=1	1	EKLTSNSGYDNR		111 - 122	692.326	2	-3.79	14.77	21.6	72.5	6
control 1	B8A5L6	Uncharacterized protein OS=Danio rerio GN=fga PE=1 SV=1	0	LTSNSGYDNR		113 - 122	563.759	2	-1.45	30.31	20.68	69.6	2
control 1	B8A5L6	Uncharacterized protein OS=Danio rerio GN=fga PE=1 SV=1	0	QMDNLNAMR	Oxidation: 2	199 - 207	554.747	2	-0.83	19.94	30.24	69.5	3
control 1	B8A5L6	Uncharacterized protein OS=Danio rerio GN=fga PE=1 SV=1	0	GSCASYSEFSVDR	Carbamidomethyl: 3	178 - 190	732.808	2	1.88	6.62	49.27	61.6	3
control 1	B8A5L6	Uncharacterized protein OS=Danio rerio GN=fga PE=1 SV=1	0	GDVEEDMPDIHAR	Oxidation: 7	425 - 437	750.326	2	0.51	5.88	32.58	61.1	3
control 1	B8A5L6	Uncharacterized protein OS=Danio rerio GN=fga PE=1 SV=1	1	DGPVEKVEVSSSGPGCDDLGK	Carbamidomethyl: 16	302 - 322	711.333	3	1.29	8.1	47.51	60.1	1
control 1	B8A5L6	Uncharacterized protein OS=Danio rerio GN=fga PE=1 SV=1	0	LGISDSEFLTAAK		323 - 335	676.358	2	-0.75	16.83	87.4	58.9	17
control 1	B8A5L6	Uncharacterized protein OS=Danio rerio GN=fga PE=1 SV=1	0	GDVEEDMPDIHAR		425 - 437	742.331	2	4	4.59	46.07	58.1	6
control 1	B8A5L6	Uncharacterized protein OS=Danio rerio GN=fga PE=1 SV=1	0	VQSVETVSSLGIMK	Oxidation: 13	208 - 221	747.395	2	-3.07	15.53	53.36	54.2	1
control 1	B8A5L6	Uncharacterized protein OS=Danio rerio GN=fga PE=1 SV=1	0	QMDNLNAMR		199 - 207	546.749	2	-1.91	3.73	39.21	53.1	2
control 1	B8A5L6	Uncharacterized protein OS=Danio rerio GN=fga PE=1 SV=1	0	YMSLAEQLR		123 - 131	555.783	2	-2.79	8.38	55.48	52.1	3
control 1	B8A5L6	Uncharacterized protein OS=Danio rerio GN=fga PE=1 SV=1	0	YMSLAEQLR	Oxidation: 2	123 - 131	563.784	2	4.63	23.34	45.87	51.3	2
control 1	B8A5L6	Uncharacterized protein OS=Danio rerio GN=fga PE=1 SV=1	0	EWPGCTDDDWGSK	Carbamidomethyl: 5	47 - 59	776.801	2	-3.51	7.2	59.29	46.1	3
control 1	B8A5L6	Uncharacterized protein OS=Danio rerio GN=fga PE=1 SV=1	0	SLTSLSHSTSDLGGFGGDFFK		356 - 376	720.686	3	8.07	6.77	120.38	41.3	1
control 1	B8A5L6	Uncharacterized protein OS=Danio rerio GN=fga PE=1 SV=1	0	DQVVVMQR		157 - 164	487.756	2	-3.62	12.67	35.3	41	3
control 1	B8A5L6	Uncharacterized protein OS=Danio rerio GN=fga PE=1 SV=1	0	LLFGDVGQMQLSLEAEGSTAESAATVSK		245 - 272	947.143	3	4.35	7.65	117.95	39	3
control 1	B8A5L6	Uncharacterized protein OS=Danio rerio GN=fga PE=1 SV=1	0	ITVTGGDEK		347 - 355	460.237	2	-6.21	14.77	22.9	36.5	2
control 1	B8A5L6	Uncharacterized protein OS=Danio rerio GN=fga PE=1 SV=1	0	ESYVTLDK		191 - 198	477.74	2	-5.83	13.84	39.61	33.1	3
control 1	B8A5L6	Uncharacterized protein OS=Danio rerio GN=fga PE=1 SV=1	1	RLLVEGQK		86 - 93	471.787	2	-7.09	6.14	21.7	29.7	2
control 1	B8A5L6	Uncharacterized protein OS=Danio rerio GN=fga PE=1 SV=1	0	LEVDIDIK		165 - 172	472.768	2	-2.06	4.77	80.07	26.5	3
control 1	B8A5L6	Uncharacterized protein OS=Danio rerio GN=fga PE=1 SV=1	0	TTYTYLR		104 - 110	459.239	2	-1.27	5.41	38.61	26	1
control 1	B8A5L6	Uncharacterized protein OS=Danio rerio GN=fga PE=1 SV=1	0	DVLVPTIYK		227 - 235	524.307	2	-1.8	4.99	64.24	25.3	2
control 1	B8A5L6	Uncharacterized protein OS=Danio rerio GN=fga PE=1 SV=1	0	LLDALK		147 - 152	336.718	2	-0.01	10.28	42.59	22.8	1
control 1	B8JIE9	Uncharacterized protein OS=Danio rerio GN=poll PE=4 SV=1	0	TLEDIR		351 - 356	373.705	2	-3.07	5.45	31.77	50.9	3
control 1	B8JKW4	Uncharacterized protein OS=Danio rerio GN=c3a.1 PE=1 SV=1	0	SDDDDDYYTDSEEIVSR		737 - 753	1012.4	2	4.43	4.78	62.54	66	1
control 1	B8JKW4	Uncharacterized protein OS=Danio rerio GN=c3a.1 PE=1 SV=1	0	AAAYDAVYTDGVR		900 - 912	686.333	2	3.11	5.73	50.23	46.3	1
control 1	B8JKW4	Uncharacterized protein OS=Danio rerio GN=c3a.1 PE=1 SV=1	0	QLPDGSFEEK		1,095 - 1,104	575.273	2	-3.25	20.17	42.21	28.3	1
control 1	E7EXT3	Alpha-1,4 glucan phosphorylase OS=Danio rerio GN=pygmb PE=1 SV=1	0	IGEDYIR		508 - 514	433.224	2	-0.56	36.04	40.89	35.9	1
control 1	E7EXT3	Alpha-1,4 glucan phosphorylase OS=Danio rerio GN=pygmb PE=1 SV=1	0	GLAGVENVADLK		18 - 29	593.324	2	-5.05	16.17	57.37	35.1	2
control 1	E7EXT3	Alpha-1,4 glucan phosphorylase OS=Danio rerio GN=pygmb PE=1 SV=1	0	MSLIEEGGQK		429 - 438	546.269	2	-8.89	15.95	40.76	31.5	1
control 1	E7EXT3	Alpha-1,4 glucan phosphorylase OS=Danio rerio GN=pygmb PE=1 SV=1	0	ISALYPGDFDR		415 - 425	627.312	2	0.15	7.66	62.65	26.3	1
control 1	E7EXT3	Alpha-1,4 glucan phosphorylase OS=Danio rerio GN=pygmb PE=1 SV=1	0	MDLSTLPDK		325 - 333	510.255	2	-4.73	10.95	51.44	23.4	1
control 1	E7F2U4	Kinesin-like protein OS=Danio rerio GN=cenpe PE=1 SV=1	0	TVCDLR	Carbamidomethyl: 3	873 - 878	382.19	2	-5.02	4.87	26.5	36.5	4
control 1	E7F2U4	Kinesin-like protein OS=Danio rerio GN=cenpe PE=1 SV=1	0	NQLTLR		1,237 - 1,242	372.72	2	-4.91	17.14	26.98	35.4	1
control 1	E7F3G3	Uncharacterized protein OS=Danio rerio GN=wfdc2 PE=4 SV=1	0	CCPTTCGHACDDPC	Carbamidomethyl: 1, 2, 6, 10, 14	155 - 168	855.773	2	-3.11	6.45	26.59	55.8	3
control 1	E7F3G3	Uncharacterized protein OS=Danio rerio GN=wfdc2 PE=4 SV=1	0	LTVMPSSR	Oxidation: 4	43 - 50	453.737	2	-5.32	7.22	25.3	43.9	2
control 1	E7F3G3	Uncharacterized protein OS=Danio rerio GN=wfdc2 PE=4 SV=1	0	LTVMPSSR		43 - 50	445.74	2	-3.13	13.66	35.75	39	2
control 1	E7F5I3	Uncharacterized protein OS=Danio rerio GN=postna PE=1 SV=2	0	TITTHVIER		672 - 680	357.202	3	-6.84	9.01	28.76	65.9	2
control 1	E7F5I3	Uncharacterized protein OS=Danio rerio GN=postna PE=1 SV=2	0	INADALER		282 - 289	451.239	2	-3.47	6.39	36.9	56.8	4
control 1	E7F5I3	Uncharacterized protein OS=Danio rerio GN=postna PE=1 SV=2	0	NDMTLESMFNK		181 - 191	665.294	2	0.06	17.04	72.28	53.4	2
control 1	E7F5I3	Uncharacterized protein OS=Danio rerio GN=postna PE=1 SV=2	0	SDINVLR		554 - 560	408.731	2	-2.31	30.33	38.23	52.1	2
control 1	E7F5I3	Uncharacterized protein OS=Danio rerio GN=postna PE=1 SV=2	0	VVEGDPSFTK		803 - 812	539.771	2	-5.66	21.72	34.8	51.5	3
control 1	E7F5I3	Uncharacterized protein OS=Danio rerio GN=postna PE=1 SV=2	0	DIVTSNGVIHLIDQVLMPDSAK	Oxidation: 17	350 - 371	794.42	3	3.3	6.85	128.95	49.8	1
control 1	E7F5I3	Uncharacterized protein OS=Danio rerio GN=postna PE=1 SV=2	0	NDMTLESMFNK	Oxidation: 3	181 - 191	673.296	2	6.58	18.25	63.23	42	1
control 1	E7F5I3	Uncharacterized protein OS=Danio rerio GN=postna PE=1 SV=2	0	VVEGEPSFTK		790 - 799	546.779	2	-5.16	42.68	38.78	41.8	1
control 1	E7F5I3	Uncharacterized protein OS=Danio rerio GN=postna PE=1 SV=2	0	VIEGDPSFTK		739 - 748	546.78	2	-4.57	7.3	40.04	41.7	2
control 1	E7F5I3	Uncharacterized protein OS=Danio rerio GN=postna PE=1 SV=2	0	TAVCIENACMVR	Carbamidomethyl: 4, 9; Oxidation: 10	464 - 475	720.321	2	-6.33	9.15	42.38	39.8	1
control 1	E7F5I3	Uncharacterized protein OS=Danio rerio GN=postna PE=1 SV=2	1	LREEIAGEGSYTIFAPSDDAWEELDPASK		122 - 150	1066.18	3	9.77	8.06	120.85	39.3	2
control 1	E7F5I3	Uncharacterized protein OS=Danio rerio GN=postna PE=1 SV=2	0	SQSVFSDMVSELGLSAALQPETEYTVLAPLNGAFSDEVMSMDQR		380 - 423	1188.32	4	8.19	5.6	129.68	36.2	2
control 1	E7F5I3	Uncharacterized protein OS=Danio rerio GN=postna PE=1 SV=2	0	DDLALLK		547 - 553	787.457	1	1.44	3.85	54.97	33.1	1
control 1	E7F5I3	Uncharacterized protein OS=Danio rerio GN=postna PE=1 SV=2	0	VIEGDPSVTK		713 - 722	522.78	2	-4.52	4.99	29.32	31.4	2
control 1	E7F5I3	Uncharacterized protein OS=Danio rerio GN=postna PE=1 SV=2	0	VIEGQPGVTK		700 - 709	514.291	2	-2.93	23.72	27.15	28.3	2
control 1	E7F5I3	Uncharacterized protein OS=Danio rerio GN=postna PE=1 SV=2	1	QDGSYTLFAPIDAAFGSLTKDDLALLK		527 - 553	957.499	3	0.33	7.31	129.18	28	1
control 1	E7F5I3	Uncharacterized protein OS=Danio rerio GN=postna PE=1 SV=2	0	VFIYR		459 - 463	349.204	2	-3.36	91.46	40.48	27.8	1
control 1	E7F5I3	Uncharacterized protein OS=Danio rerio GN=postna PE=1 SV=2	0	QDGSYTLFAPIDAAFGSLTK		527 - 546	1051.53	2	2.01	8.03	127.69	27.7	2
control 1	E7F5I3	Uncharacterized protein OS=Danio rerio GN=postna PE=1 SV=2	0	DLYNGQLLETLGGK		442 - 455	760.896	2	-6.53	15.35	100.48	27.2	1
control 1	E7F5I3	Uncharacterized protein OS=Danio rerio GN=postna PE=1 SV=2	0	NDMTLESMFNK	Oxidation: 8	181 - 191	673.29	2	-2.96	14.19	52.09	26.1	1
control 1	E7F5I3	Uncharacterized protein OS=Danio rerio GN=postna PE=1 SV=2	0	FVSGYTYR		655 - 662	496.741	2	-9.53	56.97	41.25	25.9	1
control 1	E7F5I3	Uncharacterized protein OS=Danio rerio GN=postna PE=1 SV=2	0	DIVTSNGVIHLIDQVLMPDSAK		350 - 371	789.088	3	2.4	14.96	129.06	25.8	1
control 1	E7F5I3	Uncharacterized protein OS=Danio rerio GN=postna PE=1 SV=2	0	VVEDDPSLTK		777 - 786	551.785	2	-0.09	20.62	31.81	25.1	1
control 1	E7F5I3	Uncharacterized protein OS=Danio rerio GN=postna PE=1 SV=2	0	SQSVFSDMVSELGLSAALQPETEYTVLAPLNGAFSDEVMSMDQR	Oxidation: 41	380 - 423	1589.4	3	-3.61	9.88	129.71	23.7	2
control 1	E7F5I3	Uncharacterized protein OS=Danio rerio GN=postna PE=1 SV=2	0	TVIGEPIK		689 - 696	428.757	2	-9.54	6.85	37.36	23.3	1
control 1	E7F5I3	Uncharacterized protein OS=Danio rerio GN=postna PE=1 SV=2	0	QVMELVGK		372 - 379	452.252	2	-1.1	7.09	42.28	21.2	1
control 1	E7F5I3	Uncharacterized protein OS=Danio rerio GN=postna PE=1 SV=2	0	TAVCIENACMVR	Carbamidomethyl: 4, 9	464 - 475	712.334	2	8.47	7.06	49.78	20.6	1
control 1	E7F902	Uncharacterized protein OS=Danio rerio GN=grin3a PE=4 SV=1	0	MPGSWIWGALGR		1 - 12	665.835	2	-7.3	39.6	63.24	20.4	1
control 1	E7F9Z1	Uncharacterized protein OS=Danio rerio GN=vwf PE=4 SV=2	0	APECGQCEVLQEK	Carbamidomethyl: 4, 7	2,312 - 2,324	774.348	2	3.94	6.12	36.46	59.5	2
control 1	E7F9Z1	Uncharacterized protein OS=Danio rerio GN=vwf PE=4 SV=2	0	EGGTSVVLQDDMK		2,008 - 2,020	689.826	2	-4.69	9.32	47	22.8	1
control 1	E7FB76	Uncharacterized protein OS=Danio rerio PE=4 SV=2	0	SQDEVLAAAEAAR		154 - 166	665.832	2	-2.14	5.98	53.57	30.9	1
control 1	E7FCH6	Uncharacterized protein OS=Danio rerio GN=itih1 PE=4 SV=1	0	QIELQSMR		36 - 43	502.764	2	0.42	10.26	42.89	42.1	1
control 1	E7FCV8	Uncharacterized protein OS=Danio rerio GN=col6a2 PE=4 SV=3	0	ISLGDQTAVFR		984 - 994	603.827	2	-1.32	12.76	61.48	80.2	2
control 1	E7FCV8	Uncharacterized protein OS=Danio rerio GN=col6a2 PE=4 SV=3	2	RAEGVPTVIAMSNDVDKEILAK		962 - 983	786.085	3	-6.43	15.23	122.55	68.5	1
control 1	E7FCV8	Uncharacterized protein OS=Danio rerio GN=col6a2 PE=4 SV=3	0	FADLVAEDFIDR		784 - 795	705.845	2	-5.04	5.28	111.12	61.8	9
control 1	E7FCV8	Uncharacterized protein OS=Danio rerio GN=col6a2 PE=4 SV=3	0	EIANSPAGVYR		195 - 205	588.803	2	-1.97	5.94	38.29	53	2
control 1	E7FCV8	Uncharacterized protein OS=Danio rerio GN=col6a2 PE=4 SV=3	0	LTLAQGDDDER		858 - 868	616.791	2	0.1	38.59	35.71	52.1	2
control 1	E7FCV8	Uncharacterized protein OS=Danio rerio GN=col6a2 PE=4 SV=3	1	LTLAQGDDDERNAR		858 - 871	525.252	3	-9.93	11.23	31.56	49.5	3
control 1	E7FCV8	Uncharacterized protein OS=Danio rerio GN=col6a2 PE=4 SV=3	1	LGSIAKDPSSETGTR		639 - 653	506.928	3	-5.12	24.42	29.4	42.9	4
control 1	E7FCV8	Uncharacterized protein OS=Danio rerio GN=col6a2 PE=4 SV=3	0	NLEEGISAMR		952 - 961	560.275	2	-3.07	6.78	51.16	42.5	2
control 1	E7FCV8	Uncharacterized protein OS=Danio rerio GN=col6a2 PE=4 SV=3	0	EFVENVANR		849 - 857	539.268	2	-4.33	10.95	39.46	41.9	1
control 1	E7FCV8	Uncharacterized protein OS=Danio rerio GN=col6a2 PE=4 SV=3	0	LQNVNYR		73 - 79	453.74	2	-8.18	42.24	27.21	41.8	2
control 1	E7FCV8	Uncharacterized protein OS=Danio rerio GN=col6a2 PE=4 SV=3	0	ASFFER		1,004 - 1,009	378.685	2	-6.64	12.42	42.04	40.1	2
control 1	E7FCV8	Uncharacterized protein OS=Danio rerio GN=col6a2 PE=4 SV=3	0	SEPAVANCIQRPVDLVFMLDGSER	Carbamidomethyl: 8	815 - 838	901.779	3	-0.03	5.4	124.9	38.8	2
control 1	E7FCV8	Uncharacterized protein OS=Danio rerio GN=col6a2 PE=4 SV=3	1	AEGVPTVIAMSNDVDKEILAK		963 - 983	734.059	3	4.21	5.98	120.08	37.6	2
control 1	E7FCV8	Uncharacterized protein OS=Danio rerio GN=col6a2 PE=4 SV=3	0	NLEETGLR		187 - 194	466.244	2	-4.02	22.17	33.66	36.1	1
control 1	E7FCV8	Uncharacterized protein OS=Danio rerio GN=col6a2 PE=4 SV=3	1	FADLVAEDFIDRIETVLCPDPVVICPDLPCK	Carbamidomethyl: 18, 25, 30	784 - 814	1206.27	3	7.54	5.57	129.57	36	1
control 1	E7FCV8	Uncharacterized protein OS=Danio rerio GN=col6a2 PE=4 SV=3	0	MGQENFR		839 - 845	441.197	2	-6.83	47.65	27.35	35.8	2
control 1	E7FCV8	Uncharacterized protein OS=Danio rerio GN=col6a2 PE=4 SV=3	0	DGDPGPEGDPGLTECDVMNYIR	Carbamidomethyl: 15	572 - 593	1204	2	-9.3	10.87	94.09	33.5	2
control 1	E7FCV8	Uncharacterized protein OS=Danio rerio GN=col6a2 PE=4 SV=3	0	NLEEGISAMR	Oxidation: 9	952 - 961	568.273	2	-1.65	29.43	37.99	31.3	2
control 1	E7FCV8	Uncharacterized protein OS=Danio rerio GN=col6a2 PE=4 SV=3	0	DFTIR		64 - 68	326.176	2	-1.76	8.71	40.28	27.8	1
control 1	E7FCV8	Uncharacterized protein OS=Danio rerio GN=col6a2 PE=4 SV=3	1	DDDKLLNYLCTDTSIDVNAIGIGDMFDQPEENESLK	Carbamidomethyl: 10	733 - 768	1363.3	3	4.13	6.1	126.49	26.6	1
control 1	E7FCV8	Uncharacterized protein OS=Danio rerio GN=col6a2 PE=4 SV=3	0	IDSMSAFK		675 - 682	449.717	2	-7.67	7.3	43.02	20.9	1
control 1	E7FDD8	Uncharacterized protein OS=Danio rerio GN=espl1 PE=4 SV=1	0	AVACCLALAMK	Carbamidomethyl: 4, 5; Oxidation: 10	1,264 - 1,274	612.303	2	2.55	137.64	18.12	21.4	1
control 1	E7FFP9	Uncharacterized protein OS=Danio rerio GN=megf6a PE=4 SV=2	0	LNADGCGCDDVDECASDR	Carbamidomethyl: 6, 8, 14	297 - 314	1014.87	2	-2.03	6.07	38.54	126.1	1
control 1	E7FG81	Uncharacterized protein OS=Danio rerio GN=col12a1b PE=1 SV=1	0	WEPAEGNVR		2,130 - 2,138	529.258	2	1.67	6.42	36.68	32.1	1
control 1	E9QCC4	Uncharacterized protein OS=Danio rerio GN=mfap5 PE=4 SV=1	0	TVCLQDEILMAEICR	Carbamidomethyl: 3, 14	83 - 97	925.946	2	2.07	7.16	114.36	92.5	7
control 1	E9QCC4	Uncharacterized protein OS=Danio rerio GN=mfap5 PE=4 SV=1	0	TVCLQDEILMAEICR	Carbamidomethyl: 3, 14; Oxidation: 10	83 - 97	933.946	2	4.58	5.17	102.14	79.5	5
control 1	E9QFR8	Uncharacterized protein OS=Danio rerio GN=actn2b PE=1 SV=1	0	DSALQEELAR		622 - 631	566.287	2	1.78	36.25	50.63	63.5	3
control 1	E9QFR8	Uncharacterized protein OS=Danio rerio GN=actn2b PE=1 SV=1	0	ELPPDQAEYCISR	Carbamidomethyl: 10	853 - 865	789.364	2	-3.95	11.47	50.7	52.2	2
control 1	E9QFR8	Uncharacterized protein OS=Danio rerio GN=actn2b PE=1 SV=1	0	GISQEQMHEFR		749 - 759	454.545	3	-5.7	27.55	37.75	51.8	1
control 1	E9QFR8	Uncharacterized protein OS=Danio rerio GN=actn2b PE=1 SV=1	0	VLGVNQENEK		272 - 281	565.292	2	-7.62	25.34	28.51	50.9	3
control 1	E9QFR8	Uncharacterized protein OS=Danio rerio GN=actn2b PE=1 SV=1	1	KDYESASLMEVR		427 - 438	714.346	2	0.1	23.96	45.55	45.3	1
control 1	E9QFR8	Uncharacterized protein OS=Danio rerio GN=actn2b PE=1 SV=1	0	DYESASLMEVR		428 - 438	650.299	2	1	13.27	59.39	41.1	1
control 1	E9QFR8	Uncharacterized protein OS=Danio rerio GN=actn2b PE=1 SV=1	0	ATLPEADAER		563 - 572	536.765	2	-3.92	6.69	32.27	40.7	3
control 1	E9QFR8	Uncharacterized protein OS=Danio rerio GN=actn2b PE=1 SV=1	0	MLDAEDILSTPKPDER		228 - 243	610.636	3	-0.58	6.91	105.96	39.5	10
control 1	E9QFR8	Uncharacterized protein OS=Danio rerio GN=actn2b PE=1 SV=1	1	KLEDFR		319 - 324	404.218	2	-8.25	9.72	26.14	33.7	2
control 1	E9QFR8	Uncharacterized protein OS=Danio rerio GN=actn2b PE=1 SV=1	0	FAIQDISVEETSAK		141 - 154	769.384	2	-9.31	14.67	75.88	30.3	3
control 1	E9QFR8	Uncharacterized protein OS=Danio rerio GN=actn2b PE=1 SV=1	0	SSFNHFDR		760 - 767	505.225	2	-6.55	25.56	27.58	24.2	1
control 1	E9QFR8	Uncharacterized protein OS=Danio rerio GN=actn2b PE=1 SV=1	0	LMEDYER		282 - 288	478.212	2	-2.42	4.91	34.82	23.5	2
control 1	E9QFR8	Uncharacterized protein OS=Danio rerio GN=actn2b PE=1 SV=1	0	TMVEMQR		312 - 318	447.711	2	-3.87	14.33	30.42	22.5	1
control 1	E9QFR8	Uncharacterized protein OS=Danio rerio GN=actn2b PE=1 SV=1	0	VEQIAAIAQELNELDYHDVASVNQR		458 - 482	942.464	3	-9.97	16.15	123.13	22.3	1
control 1	F1Q4X1	Uncharacterized protein OS=Danio rerio GN=col6a3 PE=1 SV=2	0	VNVMDLDYELLEELDNIAER	Oxidation: 4	1,616 - 1,635	1205.09	2	7.3	9.5	129.08	116	2
control 1	F1Q4X1	Uncharacterized protein OS=Danio rerio GN=col6a3 PE=1 SV=2	0	ASTFQELSELNEQILDTLDQDVK		1,407 - 1,429	1318.65	2	-0.5	6.76	129.18	104.4	4
control 1	F1Q4X1	Uncharacterized protein OS=Danio rerio GN=col6a3 PE=1 SV=2	0	VNVMDLDYELLEELDNIAER		1,616 - 1,635	798.391	3	1.73	8.8	129.56	92	2
control 1	F1Q4X1	Uncharacterized protein OS=Danio rerio GN=col6a3 PE=1 SV=2	0	VYAVGVGDIEDELNNLGSEATTVAR		1,382 - 1,406	864.77	3	6.02	6.57	120.74	80.3	3
control 1	F1Q4X1	Uncharacterized protein OS=Danio rerio GN=col6a3 PE=1 SV=2	0	STSDVSTYGSILK		1,161 - 1,173	679.348	2	2.94	8.56	55.4	64.9	3
control 1	F1Q4X1	Uncharacterized protein OS=Danio rerio GN=col6a3 PE=1 SV=2	0	FEDAVLLEYGR		1,596 - 1,606	656.327	2	-7.95	10.29	93.16	64.4	12
control 1	F1Q4X1	Uncharacterized protein OS=Danio rerio GN=col6a3 PE=1 SV=2	0	DVAFLIDGSDDVR		442 - 454	711.349	2	0.41	5.28	90.09	60.3	11
control 1	F1Q4X1	Uncharacterized protein OS=Danio rerio GN=col6a3 PE=1 SV=2	0	NELQASAGVR		1,136 - 1,145	522.773	2	-3.87	20.33	30.33	57.7	2
control 1	F1Q4X1	Uncharacterized protein OS=Danio rerio GN=col6a3 PE=1 SV=2	0	DVGTQELQVTSYVPR		780 - 794	846.432	2	-2.19	6.98	76.49	57.4	6
control 1	F1Q4X1	Uncharacterized protein OS=Danio rerio GN=col6a3 PE=1 SV=2	0	DVVFLIDGTSK		846 - 856	597.321	2	-4.78	4.82	83.21	57.3	19
control 1	F1Q4X1	Uncharacterized protein OS=Danio rerio GN=col6a3 PE=1 SV=2	0	SGFLVR		2,112 - 2,117	339.698	2	-7.53	6.18	38.39	55.5	2
control 1	F1Q4X1	Uncharacterized protein OS=Danio rerio GN=col6a3 PE=1 SV=2	0	NFADLSSVVEK		403 - 413	604.812	2	0.76	7.43	76.14	54.5	12
control 1	F1Q4X1	Uncharacterized protein OS=Danio rerio GN=col6a3 PE=1 SV=2	0	DDIINAITR		1,309 - 1,317	515.78	2	0.01	25.86	63.42	45.7	2
control 1	F1Q4X1	Uncharacterized protein OS=Danio rerio GN=col6a3 PE=1 SV=2	0	DADAEELR		986 - 993	459.71	2	-4.02	6.87	27.66	45	1
control 1	F1Q4X1	Uncharacterized protein OS=Danio rerio GN=col6a3 PE=1 SV=2	0	DIIFLIDGSEDVGR		640 - 653	774.899	2	-0.51	6.09	114.27	44.7	2
control 1	F1Q4X1	Uncharacterized protein OS=Danio rerio GN=col6a3 PE=1 SV=2	1	SKDSVQQPAEALR		149 - 161	714.875	2	-1.46	4.56	29.67	44	3
control 1	F1Q4X1	Uncharacterized protein OS=Danio rerio GN=col6a3 PE=1 SV=2	0	VVSNLNVGENK		665 - 675	586.815	2	-3.44	20.53	32.69	43.1	2
control 1	F1Q4X1	Uncharacterized protein OS=Danio rerio GN=col6a3 PE=1 SV=2	0	VIEPLDIGINK		467 - 477	605.856	2	0.53	26.42	66.6	42.5	3
control 1	F1Q4X1	Uncharacterized protein OS=Danio rerio GN=col6a3 PE=1 SV=2	0	TEFSLNSHDNK		1,096 - 1,106	646.298	2	-1.58	6.82	30.47	41.9	2
control 1	F1Q4X1	Uncharacterized protein OS=Danio rerio GN=col6a3 PE=1 SV=2	0	DSVQQPAEALR		151 - 161	607.309	2	-5.4	9.64	38.84	41.6	2
control 1	F1Q4X1	Uncharacterized protein OS=Danio rerio GN=col6a3 PE=1 SV=2	0	LFSTGDVR		2,385 - 2,392	447.735	2	-6.89	43.2	40.36	41.4	1
control 1	F1Q4X1	Uncharacterized protein OS=Danio rerio GN=col6a3 PE=1 SV=2	0	LDVGLDNVR		875 - 883	500.774	2	-1.06	11.05	52.58	40.6	1
control 1	F1Q4X1	Uncharacterized protein OS=Danio rerio GN=col6a3 PE=1 SV=2	0	VSVVQYSDDPK		884 - 894	618.809	2	-0.29	7.79	39.26	40.4	1
control 1	F1Q4X1	Uncharacterized protein OS=Danio rerio GN=col6a3 PE=1 SV=2	0	YTDLLEPFK		1,515 - 1,523	563.293	2	-3.77	7.1	98.71	39.4	4
control 1	F1Q4X1	Uncharacterized protein OS=Danio rerio GN=col6a3 PE=1 SV=2	0	VAPLAVGAR		977 - 985	427.263	2	-7.87	11.94	34.83	38.5	2
control 1	F1Q4X1	Uncharacterized protein OS=Danio rerio GN=col6a3 PE=1 SV=2	0	GDFPYIR		455 - 461	434.224	2	6.4	16.58	54.8	37.2	1
control 1	F1Q4X1	Uncharacterized protein OS=Danio rerio GN=col6a3 PE=1 SV=2	0	NEFPAIR		859 - 865	423.725	2	-3.9	15.68	44.77	35.1	1
control 1	F1Q4X1	Uncharacterized protein OS=Danio rerio GN=col6a3 PE=1 SV=2	0	GADLAEAIK		1,123 - 1,131	444.243	2	-4.58	41	41.06	32	1
control 1	F1Q4X1	Uncharacterized protein OS=Danio rerio GN=col6a3 PE=1 SV=2	0	VEEGVPQFLILVTGGK		945 - 960	843.482	2	5.12	4.56	126.2	32	2
control 1	F1Q4X1	Uncharacterized protein OS=Danio rerio GN=col6a3 PE=1 SV=2	0	VAAILQR		1,470 - 1,476	385.745	2	-8.19	33.27	33.44	31.5	1
control 1	F1Q4X1	Uncharacterized protein OS=Danio rerio GN=col6a3 PE=1 SV=2	0	LSGSIVVEPPIEIDETTPGLPQAK		1,222 - 1,245	830.782	3	-0.7	8.63	99.67	31.2	3
control 1	F1Q4X1	Uncharacterized protein OS=Danio rerio GN=col6a3 PE=1 SV=2	0	EFSQLNTVQEK		603 - 613	661.831	2	-2.83	8.59	42.97	29.2	2
control 1	F1Q4X1	Uncharacterized protein OS=Danio rerio GN=col6a3 PE=1 SV=2	0	NYVNFQEQDLTK		616 - 627	749.86	2	-3.36	9.6	56.72	29	1
control 1	F1Q4X1	Uncharacterized protein OS=Danio rerio GN=col6a3 PE=1 SV=2	0	NTVLSTAR		530 - 537	431.24	2	-6.88	7.27	24.68	28.3	2
control 1	F1Q4X1	Uncharacterized protein OS=Danio rerio GN=col6a3 PE=1 SV=2	0	SNDDVSGPANQLK		961 - 973	672.82	2	-4.92	23.39	34.65	27.9	2
control 1	F1Q4X1	Uncharacterized protein OS=Danio rerio GN=col6a3 PE=1 SV=2	0	TEGVVPFGVGVK		570 - 581	594.836	2	1.99	11.65	60.61	26.2	1
control 1	F1Q4X1	Uncharacterized protein OS=Danio rerio GN=col6a3 PE=1 SV=2	0	DFINGVVNK		262 - 270	503.275	2	5.64	4.12	54.04	24.5	1
control 1	F1Q4X1	Uncharacterized protein OS=Danio rerio GN=col6a3 PE=1 SV=2	0	VNCIGIGAENADSR	Carbamidomethyl: 3	1,177 - 1,190	738.349	2	0.02	6.41	41.95	23.5	1
control 1	F1Q4X1	Uncharacterized protein OS=Danio rerio GN=col6a3 PE=1 SV=2	0	LLSDITIAESNCPR	Carbamidomethyl: 12	2,036 - 2,049	794.897	2	-8.82	8.52	69.67	23.4	3
control 1	F1Q4X1	Uncharacterized protein OS=Danio rerio GN=col6a3 PE=1 SV=2	0	DPLNLGR		1,038 - 1,044	392.717	2	-4.88	7.79	42.97	23.1	2
control 1	F1Q4X1	Uncharacterized protein OS=Danio rerio GN=col6a3 PE=1 SV=2	0	VVDQLDVRPDQVR		1,072 - 1,084	513.613	3	-3.1	10.24	45.23	21.9	1
control 1	F1Q4X5	Uncharacterized protein OS=Danio rerio GN=c4 PE=4 SV=1	0	DDGSYGAFLR		1,043 - 1,052	550.755	2	2.01	5.68	61.89	56.1	1
control 1	F1Q4X5	Uncharacterized protein OS=Danio rerio GN=c4 PE=4 SV=1	0	VYDLGSDTELR		1,136 - 1,146	634.316	2	7.13	17.13	53.63	48.7	1
control 1	F1Q5D8	Uncharacterized protein OS=Danio rerio GN=vtnb PE=1 SV=1	0	FDGDVLDEDYPR		186 - 197	720.817	2	-1.14	3.51	64.56	40.5	1
control 1	F1Q615	Uncharacterized protein OS=Danio rerio GN=mybpc3 PE=1 SV=1	0	NSDTDTILFIR		1,018 - 1,028	647.834	2	-2.68	6.27	70.08	87	3
control 1	F1Q615	Uncharacterized protein OS=Danio rerio GN=mybpc3 PE=1 SV=1	0	TTEGFDIR		277 - 284	469.732	2	-1.69	29.12	42.29	65.6	2
control 1	F1Q615	Uncharacterized protein OS=Danio rerio GN=mybpc3 PE=1 SV=1	0	AVNDSGEDLVECK	Carbamidomethyl: 12	1,250 - 1,262	718.321	2	-1.72	14.35	40.58	64.6	2
control 1	F1Q615	Uncharacterized protein OS=Danio rerio GN=mybpc3 PE=1 SV=1	0	AVHVSTEPDVDVWDILQK		311 - 328	684.359	3	8.35	4.6	120.89	58.3	1
control 1	F1Q615	Uncharacterized protein OS=Danio rerio GN=mybpc3 PE=1 SV=1	0	TAESTILVVAGNK		655 - 667	651.871	2	6.57	18.99	54.31	58	2
control 1	F1Q615	Uncharacterized protein OS=Danio rerio GN=mybpc3 PE=1 SV=1	0	QDEGVYSVIVR		739 - 749	632.829	2	-2.38	7.36	58.59	54.7	2
control 1	F1Q615	Uncharacterized protein OS=Danio rerio GN=mybpc3 PE=1 SV=1	0	NPAGEDTADINVK		750 - 762	672.327	2	2.11	8.91	36.42	47.2	2
control 1	F1Q615	Uncharacterized protein OS=Danio rerio GN=mybpc3 PE=1 SV=1	0	VVDVPDPPEAPR		763 - 774	645.837	2	-1.33	6.66	49.09	46.6	3
control 1	F1Q615	Uncharacterized protein OS=Danio rerio GN=mybpc3 PE=1 SV=1	0	IDFVPR		636 - 641	373.712	2	-5.25	7.93	47.8	41.1	1
control 1	F1Q615	Uncharacterized protein OS=Danio rerio GN=mybpc3 PE=1 SV=1	1	ESKDILPSHK		45 - 54	577.312	2	-4.14	8.27	19.43	34.6	1
control 1	F1Q615	Uncharacterized protein OS=Danio rerio GN=mybpc3 PE=1 SV=1	0	VIFEAETEKPGVK		27 - 39	482.933	3	0.56	6.45	40.9	28	1
control 1	F1Q615	Uncharacterized protein OS=Danio rerio GN=mybpc3 PE=1 SV=1	0	NLEDQMAMK		459 - 467	540.241	2	-9.45	14.46	44.27	23.3	1
control 1	F1Q615	Uncharacterized protein OS=Danio rerio GN=mybpc3 PE=1 SV=1	0	NGVEVKPDAR		580 - 589	542.789	2	-3.39	13.26	19.73	23	1
control 1	F1Q615	Uncharacterized protein OS=Danio rerio GN=mybpc3 PE=1 SV=1	0	SPDPAAVEHKPEESKPEESKPEPK		107 - 130	661.326	4	-4.4	13.27	25.98	21.4	1
control 1	F1Q615	Uncharacterized protein OS=Danio rerio GN=mybpc3 PE=1 SV=1	0	LNFLEVK		629 - 635	431.755	2	0.28	14.18	60.34	21.4	1
control 1	F1Q649	Uncharacterized protein OS=Danio rerio GN=tns1b PE=1 SV=2	0	TLSEGLSQDESPTR		906 - 919	760.365	2	-0.31	12.62	40.59	78.7	1
control 1	F1Q649	Uncharacterized protein OS=Danio rerio GN=tns1b PE=1 SV=2	0	LANQDGPILGR		1,168 - 1,178	577.317	2	-4.76	13.52	41.72	44.4	1
control 1	F1Q649	Uncharacterized protein OS=Danio rerio GN=tns1b PE=1 SV=2	0	DQDPGAFVIR		1,453 - 1,462	559.287	2	1.93	5.75	56.59	35.3	1
control 1	F1Q6P3	Uncharacterized protein OS=Danio rerio GN=col6a1 PE=1 SV=2	0	VGGVGVTDYAER		741 - 752	611.801	2	-8.74	17.17	43.31	83.2	3
control 1	F1Q6P3	Uncharacterized protein OS=Danio rerio GN=col6a1 PE=1 SV=2	0	VFAVAISPDQEDTR		183 - 196	774.383	2	-7.21	3.56	58.87	71.2	11
control 1	F1Q6P3	Uncharacterized protein OS=Danio rerio GN=col6a1 PE=1 SV=2	0	SQEVVQLGDPNIK		659 - 671	713.879	2	-1.65	4.24	52.15	70.3	2
control 1	F1Q6P3	Uncharacterized protein OS=Danio rerio GN=col6a1 PE=1 SV=2	0	SVVLVLTDGR		712 - 721	529.811	2	-5.54	10.64	76.33	64.4	9
control 1	F1Q6P3	Uncharacterized protein OS=Danio rerio GN=col6a1 PE=1 SV=2	0	EGIAELLR		132 - 139	450.761	2	-0.6	4.81	63.42	61.4	4
control 1	F1Q6P3	Uncharacterized protein OS=Danio rerio GN=col6a1 PE=1 SV=2	0	EPCGGIQEAANEAR	Carbamidomethyl: 3	164 - 177	751.336	2	-4.02	10.45	40.04	57.7	1
control 1	F1Q6P3	Uncharacterized protein OS=Danio rerio GN=col6a1 PE=1 SV=2	1	KPNPEQLDEVVCKDDPR	Carbamidomethyl: 12	753 - 769	680.327	3	-9.83	16.65	96.66	56.3	5
control 1	F1Q6P3	Uncharacterized protein OS=Danio rerio GN=col6a1 PE=1 SV=2	0	SQGVNSIQIEK		924 - 934	601.82	2	-3.74	9.98	38.77	52.6	2
control 1	F1Q6P3	Uncharacterized protein OS=Danio rerio GN=col6a1 PE=1 SV=2	0	LLVFSDGR		916 - 923	453.753	2	-5.35	12.83	55.56	51.1	4
control 1	F1Q6P3	Uncharacterized protein OS=Danio rerio GN=col6a1 PE=1 SV=2	0	AVEQVSNAGIELYVLAVGNQVNEAHLR		935 - 961	965.179	3	2.2	10.91	126.55	51	1
control 1	F1Q6P3	Uncharacterized protein OS=Danio rerio GN=col6a1 PE=1 SV=2	0	EFIVTIMDR		628 - 636	562.295	2	0.92	19.75	104.18	50.4	12
control 1	F1Q6P3	Uncharacterized protein OS=Danio rerio GN=col6a1 PE=1 SV=2	1	GDEGPAGPEGDKGPR		471 - 485	480.222	3	-2.69	9.1	22.45	48.7	4
control 1	F1Q6P3	Uncharacterized protein OS=Danio rerio GN=col6a1 PE=1 SV=2	0	ISLETR		1,001 - 1,006	359.707	2	-3.5	5.52	31.21	43	3
control 1	F1Q6P3	Uncharacterized protein OS=Danio rerio GN=col6a1 PE=1 SV=2	0	KPNPEQLDEVVCK	Carbamidomethyl: 12	753 - 765	519.266	3	2.85	12.6	42.28	42.3	1
control 1	F1Q6P3	Uncharacterized protein OS=Danio rerio GN=col6a1 PE=1 SV=2	0	MCSCCECTCGPLDIAFIVDSSESIGASNFAISK	Carbamidomethyl: 2, 4, 5, 7, 9	595 - 627	1229.54	3	9.62	4.45	126.82	40.4	1
control 1	F1Q6P3	Uncharacterized protein OS=Danio rerio GN=col6a1 PE=1 SV=2	0	FLSAER		845 - 850	361.697	2	6.36	32.31	27.35	36.7	3
control 1	F1Q6P3	Uncharacterized protein OS=Danio rerio GN=col6a1 PE=1 SV=2	0	LSVIATDINYR		197 - 207	632.844	2	-6.87	4.27	61.2	27.8	1
control 1	F1Q6P3	Uncharacterized protein OS=Danio rerio GN=col6a1 PE=1 SV=2	0	IGVVQYSGEK		649 - 658	540.286	2	-8.37	16	39.04	27.8	1
control 1	F1Q6P3	Uncharacterized protein OS=Danio rerio GN=col6a1 PE=1 SV=2	0	TLTDLK		672 - 677	345.704	2	-4.87	11.96	28.7	22.6	1
control 1	F1Q775	Uncharacterized protein OS=Danio rerio GN=cilp PE=4 SV=1	0	SNVAEEANGPVYAFDK		874 - 889	855.899	2	-3.71	6.43	58.21	64.4	2
control 1	F1Q7N1	Uncharacterized protein (Fragment) OS=Danio rerio GN=ch1073-291c23.1 PE=4 SV=1	0	ETPAESNPFESGFTSR		340 - 355	878.397	2	2.28	2.91	63.33	25.8	1
control 1	F1Q8S5	Uncharacterized protein (Fragment) OS=Danio rerio GN=col4a1 PE=1 SV=2	0	SHGQDLGTAGSCLR	Carbamidomethyl: 12	1,396 - 1,409	729.841	2	-0.19	7.78	31.15	95.9	6
control 1	F1Q8S5	Uncharacterized protein (Fragment) OS=Danio rerio GN=col4a1 PE=1 SV=2	0	HSQTIDVPHCPQGTTPIYDGYSLLYVQGNER	Carbamidomethyl: 10	1,365 - 1,395	887.177	4	3.28	9	118.61	77.3	6
control 1	F1Q8S5	Uncharacterized protein (Fragment) OS=Danio rerio GN=col4a1 PE=1 SV=2	0	SAPFIECHGR	Carbamidomethyl: 7	1,524 - 1,533	587.277	2	-1.01	5.45	31.15	55.8	5
control 1	F1Q924	Uncharacterized protein (Fragment) OS=Danio rerio GN=col6a6 PE=1 SV=1	0	EIVTDICSQEACK	Carbamidomethyl: 7, 12	765 - 777	776.85	2	-3.06	7.99	46.82	95	2
control 1	F1Q924	Uncharacterized protein (Fragment) OS=Danio rerio GN=col6a6 PE=1 SV=1	0	VLIIFTDGLDEPVENLLSTVNSLR		1,462 - 1,485	1329.22	2	0.04	5.94	129.58	89.4	2
control 1	F1Q924	Uncharacterized protein (Fragment) OS=Danio rerio GN=col6a6 PE=1 SV=1	0	YFDQNELEEAIDGIEQLTGDTYTGK		839 - 863	950.445	3	7.04	6.47	129.22	77.1	1
control 1	F1Q924	Uncharacterized protein (Fragment) OS=Danio rerio GN=col6a6 PE=1 SV=1	0	IAESSCPTGAR	Carbamidomethyl: 6	1,950 - 1,960	574.77	2	-3.38	4.38	21.99	68.8	1
control 1	F1Q924	Uncharacterized protein (Fragment) OS=Danio rerio GN=col6a6 PE=1 SV=1	0	NEDVSVIDIR		331 - 340	580.298	2	-4.77	5.57	55.56	63.2	2
control 1	F1Q924	Uncharacterized protein (Fragment) OS=Danio rerio GN=col6a6 PE=1 SV=1	0	IGPELFR		1,192 - 1,198	416.238	2	-3.62	4.19	56.24	44.2	1
control 1	F1Q924	Uncharacterized protein (Fragment) OS=Danio rerio GN=col6a6 PE=1 SV=1	0	TSQDDVGDPAEELR		708 - 721	766.348	2	0.5	9.11	47.59	43.9	2
control 1	F1Q924	Uncharacterized protein (Fragment) OS=Danio rerio GN=col6a6 PE=1 SV=1	0	ASFEAAVR		657 - 664	425.722	2	-5.94	19.55	34.08	40	1
control 1	F1Q924	Uncharacterized protein (Fragment) OS=Danio rerio GN=col6a6 PE=1 SV=1	0	AIASTPPER		158 - 166	471.252	2	-7.71	30.11	24.86	39.5	2
control 1	F1Q924	Uncharacterized protein (Fragment) OS=Danio rerio GN=col6a6 PE=1 SV=1	0	DFDALHSIDK		940 - 949	580.781	2	-3.33	9.52	51.63	39	2
control 1	F1Q924	Uncharacterized protein (Fragment) OS=Danio rerio GN=col6a6 PE=1 SV=1	0	VNEAADQLR		1,278 - 1,286	508.259	2	-5.41	26.11	27.66	38.7	1
control 1	F1Q924	Uncharacterized protein (Fragment) OS=Danio rerio GN=col6a6 PE=1 SV=1	0	AIDYVR		285 - 290	368.702	2	-2.65	8.55	30.43	37.4	1
control 1	F1Q924	Uncharacterized protein (Fragment) OS=Danio rerio GN=col6a6 PE=1 SV=1	0	ETVCVLMR	Carbamidomethyl: 4	186 - 193	504.252	2	-4.69	7.72	47.88	32.2	1
control 1	F1Q924	Uncharacterized protein (Fragment) OS=Danio rerio GN=col6a6 PE=1 SV=1	0	SILADEFK		2,138 - 2,145	461.75	2	6.15	24.8	54.7	30.9	2
control 1	F1Q924	Uncharacterized protein (Fragment) OS=Danio rerio GN=col6a6 PE=1 SV=1	0	EIDNIASR		1,535 - 1,542	459.235	2	-6.62	13.15	30.56	20.2	1
control 1	F1Q9A0	Uncharacterized protein (Fragment) OS=Danio rerio GN=sorbs2a PE=1 SV=1	0	CDDGWFVGTSR	Carbamidomethyl: 1	1,232 - 1,242	650.277	2	2.58	13.14	60.21	45.5	1
control 1	F1Q9A0	Uncharacterized protein (Fragment) OS=Danio rerio GN=sorbs2a PE=1 SV=1	0	EMGEAIAR		1,111 - 1,118	438.716	2	0.23	18.6	29.12	31.7	1
control 1	F1Q9G3	Uncharacterized protein OS=Danio rerio GN=emilin1b PE=1 SV=2	0	AEENCAYMETNIR	Carbamidomethyl: 5	406 - 418	800.843	2	3.61	6.51	45.81	75.5	2
control 1	F1Q9G3	Uncharacterized protein OS=Danio rerio GN=emilin1b PE=1 SV=2	0	SQGCCDTVTDFR	Carbamidomethyl: 4, 5	322 - 333	723.287	2	-7.79	8.98	41.23	68.1	2
control 1	F1Q9G3	Uncharacterized protein OS=Danio rerio GN=emilin1b PE=1 SV=2	0	ALTGDNGEHFNR		551 - 562	444.206	3	-6.54	28.82	28.22	60.5	3
control 1	F1Q9G3	Uncharacterized protein OS=Danio rerio GN=emilin1b PE=1 SV=2	0	HDSVINDLGNTK		705 - 716	656.829	2	0.89	5.27	36.78	56.5	2
control 1	F1Q9G3	Uncharacterized protein OS=Danio rerio GN=emilin1b PE=1 SV=2	1	VVANEDEIKR		511 - 520	586.816	2	-1.48	14.9	24.92	55.6	4
control 1	F1Q9G3	Uncharacterized protein OS=Danio rerio GN=emilin1b PE=1 SV=2	0	DSFQQDFR		419 - 426	521.731	2	-4.89	9.66	46.92	52	2
control 1	F1Q9G3	Uncharacterized protein OS=Danio rerio GN=emilin1b PE=1 SV=2	1	IVTEMENCEVCSTVEDDLKK	Carbamidomethyl: 8, 11	563 - 582	800.357	3	-9.15	14.75	94.31	50	3
control 1	F1Q9G3	Uncharacterized protein OS=Danio rerio GN=emilin1b PE=1 SV=2	0	IEAVLSR		975 - 981	394.236	2	-4.4	12.36	34.58	50	2
control 1	F1Q9G3	Uncharacterized protein OS=Danio rerio GN=emilin1b PE=1 SV=2	0	FQEEIR		179 - 184	411.209	2	-6.68	11.22	31.02	47.1	4
control 1	F1Q9G3	Uncharacterized protein OS=Danio rerio GN=emilin1b PE=1 SV=2	0	QISAMDQR		300 - 307	474.729	2	-5.83	19.85	25.66	45.2	2
control 1	F1Q9G3	Uncharacterized protein OS=Danio rerio GN=emilin1b PE=1 SV=2	0	DLHDLQSTLR		164 - 173	399.879	3	0.21	13.34	50.3	44.5	3
control 1	F1Q9G3	Uncharacterized protein OS=Danio rerio GN=emilin1b PE=1 SV=2	0	GMAGADANIR		906 - 915	488.234	2	-7.35	5.64	29.33	43.4	2
control 1	F1Q9G3	Uncharacterized protein OS=Danio rerio GN=emilin1b PE=1 SV=2	0	TGMFTAPVEGK		950 - 960	569.282	2	-4.01	6.14	48.2	42	2
control 1	F1Q9G3	Uncharacterized protein OS=Danio rerio GN=emilin1b PE=1 SV=2	1	IISEIDKIQQEMTEHIEDSR		719 - 738	805.403	3	2.63	6.4	123.82	40	1
control 1	F1Q9G3	Uncharacterized protein OS=Danio rerio GN=emilin1b PE=1 SV=2	0	LEVVCGR	Carbamidomethyl: 5	776 - 782	416.717	2	-8.6	10.38	30.48	35.8	1
control 1	F1Q9G3	Uncharacterized protein OS=Danio rerio GN=emilin1b PE=1 SV=2	0	TPADAAQPEMK		193 - 203	579.772	2	-7.59	10.87	28.42	32.5	2
control 1	F1Q9G3	Uncharacterized protein OS=Danio rerio GN=emilin1b PE=1 SV=2	0	DLSVSGDSLEDR		527 - 538	646.801	2	-0.9	9.06	50.99	28.5	1
control 1	F1Q9G3	Uncharacterized protein OS=Danio rerio GN=emilin1b PE=1 SV=2	0	ETIHNIQTK		204 - 212	542.291	2	-3.52	5.94	20.13	27.6	1
control 1	F1Q9G3	Uncharacterized protein OS=Danio rerio GN=emilin1b PE=1 SV=2	0	GGGNELDVSGVGGNK		239 - 253	680.325	2	-5.23	13.85	39.73	27.5	2
control 1	F1Q9G3	Uncharacterized protein OS=Danio rerio GN=emilin1b PE=1 SV=2	0	LDSVSDNLQK		783 - 792	559.787	2	-2.6	8.03	34.47	27.2	2
control 1	F1Q9G3	Uncharacterized protein OS=Danio rerio GN=emilin1b PE=1 SV=2	1	ISSTSEAYDKLQDR		343 - 356	538.263	3	-4.12	39.9	39.64	27	1
control 1	F1Q9G3	Uncharacterized protein OS=Danio rerio GN=emilin1b PE=1 SV=2	0	SLEWR		506 - 510	345.68	2	-5.54	12.6	37.81	23.7	2
control 1	F1Q9G3	Uncharacterized protein OS=Danio rerio GN=emilin1b PE=1 SV=2	0	FDSVDQDVR		741 - 749	540.756	2	8.85	11.13	36.39	22.4	1
control 1	F1Q9G3	Uncharacterized protein OS=Danio rerio GN=emilin1b PE=1 SV=2	0	INDIEHDIGNVK		443 - 454	456.235	3	-3.22	17.65	45	22.1	1
control 1	F1Q9G3	Uncharacterized protein OS=Danio rerio GN=emilin1b PE=1 SV=2	0	INLNTPTGTGTETGHLDDPQKPLDGHSVISSNTGDLR		639 - 675	772.388	5	4.87	6.42	114.94	20.4	1
control 1	F1QAJ7	Uncharacterized protein OS=Danio rerio GN=slc25a3b PE=1 SV=1	0	LQVDPAK		87 - 93	385.722	2	-6.09	25.99	25.73	35.1	1
control 1	F1QAU9	Uncharacterized protein OS=Danio rerio GN=wu:fi04e12 PE=1 SV=2	0	SCALNVSSGETER	Carbamidomethyl: 2	1,019 - 1,031	705.325	2	7.83	8.81	34.92	38.4	1
control 1	F1QAU9	Uncharacterized protein OS=Danio rerio GN=wu:fi04e12 PE=1 SV=2	0	TVQDVSVDIR		1,321 - 1,330	566.303	2	-1.35	22.57	45.54	36.2	1
control 1	F1QAU9	Uncharacterized protein OS=Danio rerio GN=wu:fi04e12 PE=1 SV=2	1	LSPLVESIEEQNPVGAIFDTEKLEK		1,948 - 1,972	929.159	3	3.74	7.61	127.22	22	1
control 1	F1QC17	Uncharacterized protein OS=Danio rerio GN=emilin1a PE=1 SV=1	0	EGISGGNNLADAAQPGMK		180 - 197	865.411	2	-1.39	5.93	48.5	98.5	2
control 1	F1QC17	Uncharacterized protein OS=Danio rerio GN=emilin1a PE=1 SV=1	0	CCHGYSGDDCSDGSSAIHDSR	Carbamidomethyl: 1, 2, 10	117 - 137	781.617	3	-3.82	5.48	26.8	62.4	1
control 1	F1QC17	Uncharacterized protein OS=Danio rerio GN=emilin1a PE=1 SV=1	0	QLEEQIQSLNK		154 - 164	665.356	2	2.35	13.74	48.01	54.2	2
control 1	F1QC17	Uncharacterized protein OS=Danio rerio GN=emilin1a PE=1 SV=1	0	VSSTAETYDILR		324 - 335	677.847	2	2.06	10.59	56.33	54	2
control 1	F1QC17	Uncharacterized protein OS=Danio rerio GN=emilin1a PE=1 SV=1	0	DISVSGDSLLDR		493 - 504	638.821	2	-2.19	18.72	63.52	51.1	2
control 1	F1QC17	Uncharacterized protein OS=Danio rerio GN=emilin1a PE=1 SV=1	0	VIDLSNDVQK		505 - 514	565.807	2	1.86	9.11	43.12	44.6	2
control 1	F1QC17	Uncharacterized protein OS=Danio rerio GN=emilin1a PE=1 SV=1	0	SAIHLCTETCAAK	Carbamidomethyl: 6, 10	450 - 462	731.344	2	-0.63	8.9	32.5	29.1	1
control 1	F1QC17	Uncharacterized protein OS=Danio rerio GN=emilin1a PE=1 SV=1	1	VVANEEDIKK		477 - 486	572.812	2	-3.93	39.94	21.36	27.9	1
control 1	F1QC17	Uncharacterized protein OS=Danio rerio GN=emilin1a PE=1 SV=1	0	DCDVCSSIDGELQK	Carbamidomethyl: 2, 5	539 - 552	813.341	2	-2.37	7.14	56.69	26	1
control 1	F1QC17	Uncharacterized protein OS=Danio rerio GN=emilin1a PE=1 SV=1	0	NVDNQNTVTR		617 - 626	580.785	2	-2.58	15.29	19.11	22.3	1
control 1	F1QDA6	Uncharacterized protein OS=Danio rerio GN=acsl1b PE=1 SV=1	0	ALQAPCDLR	Carbamidomethyl: 6	50 - 58	522.266	2	-5.47	10.65	41.1	37.8	1
control 1	F1QDA6	Uncharacterized protein OS=Danio rerio GN=acsl1b PE=1 SV=1	0	LAQGEYIAPEK		561 - 571	609.818	2	-5.92	25.31	38.07	26.2	1
control 1	F1QDL1	Uncharacterized protein OS=Danio rerio GN=col1a1b PE=1 SV=1	0	GEAGPAGPAGPSGPAGAR		1,054 - 1,071	738.863	2	-0.42	4.08	31.31	85	2
control 1	F1QDL1	Uncharacterized protein OS=Danio rerio GN=col1a1b PE=1 SV=1	0	QGPSGPVGER		972 - 981	492.246	2	-5.61	13.79	21.23	78.4	5
control 1	F1QDL1	Uncharacterized protein OS=Danio rerio GN=col1a1b PE=1 SV=1	1	TGDRGEAGPAGPAGPSGPAGAR		1,050 - 1,071	635.976	3	-1.08	4.15	29	75.3	8
control 1	F1QDL1	Uncharacterized protein OS=Danio rerio GN=col1a1b PE=1 SV=1	1	GPDGAPGKDGVR		739 - 750	563.283	2	-4.94	6.97	17.57	72.4	4
control 1	F1QDL1	Uncharacterized protein OS=Danio rerio GN=col1a1b PE=1 SV=1	2	GDRGDGGPKGPDGAPGK		730 - 746	513.248	3	-3.1	8.18	16.28	68.9	8
control 1	F1QDL1	Uncharacterized protein OS=Danio rerio GN=col1a1b PE=1 SV=1	0	GFGGLAGPSGEPGK		958 - 971	615.81	2	0.47	8.73	46.44	68.1	4
control 1	F1QDL1	Uncharacterized protein OS=Danio rerio GN=col1a1b PE=1 SV=1	0	GALGPAGPR		1,072 - 1,080	398.225	2	-5.45	19.08	26.97	63.2	5
control 1	F1QDL1	Uncharacterized protein OS=Danio rerio GN=col1a1b PE=1 SV=1	1	GEPGPVGPQGLAGNAGEEGKR		436 - 456	659.663	3	-1.75	4.71	40.04	58.3	3
control 1	F1QDL1	Uncharacterized protein OS=Danio rerio GN=col1a1b PE=1 SV=1	0	GEPGPVGPQGLAGNAGEEGK		436 - 455	910.947	2	5	11.4	46.08	56.4	1
control 1	F1QDL1	Uncharacterized protein OS=Danio rerio GN=col1a1b PE=1 SV=1	1	GDRGEAGEAGER		1,081 - 1,092	602.269	2	-3.34	12.26	13.56	46.8	2
control 1	F1QDL1	Uncharacterized protein OS=Danio rerio GN=col1a1b PE=1 SV=1	0	GSEGPQGPR		349 - 357	442.713	2	-3.62	6.52	15.43	45.8	3
control 1	F1QDL1	Uncharacterized protein OS=Danio rerio GN=col1a1b PE=1 SV=1	0	NGEDGEAGK		216 - 224	438.687	2	-3.99	9.64	4.95	36.3	1
control 1	F1QDL1	Uncharacterized protein OS=Danio rerio GN=col1a1b PE=1 SV=1	0	GAAGPQGAR		232 - 240	392.704	2	-5.55	9.06	13.56	35.9	1
control 1	F1QDL1	Uncharacterized protein OS=Danio rerio GN=col1a1b PE=1 SV=1	1	GDGGPKGPDGAPGK		733 - 746	605.294	2	-3.53	13.63	17.05	30.9	2
control 1	F1QDL1	Uncharacterized protein OS=Danio rerio GN=col1a1b PE=1 SV=1	2	GALGPAGPRGDRGEAGEAGER		1,072 - 1,092	495.745	4	-3.52	9.76	26.76	30.7	1
control 1	F1QDL1	Uncharacterized protein OS=Danio rerio GN=col1a1b PE=1 SV=1	1	GDRGDGGPK		730 - 738	429.705	2	-4.58	13.57	3.64	28.8	1
control 1	F1QDL1	Uncharacterized protein OS=Danio rerio GN=col1a1b PE=1 SV=1	0	GPPGPAGSPGPQGFTGPPGEPGEPGAPGPMGSR	Oxidation: 30	175 - 207	989.796	3	1.5	10.28	61.27	28.8	1
control 1	F1QDL1	Uncharacterized protein OS=Danio rerio GN=col1a1b PE=1 SV=1	0	SSGPPQPGPPGPMGPR	Oxidation: 13	159 - 174	766.365	2	-6.78	10.67	37.98	28.6	3
control 1	F1QDL1	Uncharacterized protein OS=Danio rerio GN=col1a1b PE=1 SV=1	2	GDAGPKGEPGPVGPQGLAGNAGEEGKR		430 - 456	834.749	3	-0.49	7.13	38.16	21.4	1
control 1	F1QDL1	Uncharacterized protein OS=Danio rerio GN=col1a1b PE=1 SV=1	1	GALGPAGPRGDR		1,072 - 1,083	375.201	3	-7.5	22.65	22.84	20.3	1
control 1	F1QEB6	Uncharacterized protein (Fragment) OS=Danio rerio GN=lamb1b PE=1 SV=1	0	SQELEGLENEAR		1,686 - 1,697	687.83	2	2.7	8.52	47.88	47.6	1
control 1	F1QEB6	Uncharacterized protein (Fragment) OS=Danio rerio GN=lamb1b PE=1 SV=1	0	DVLQELSQK		1,698 - 1,706	530.286	2	-3.96	24.82	59.17	23	1
control 1	F1QFM9	Uncharacterized protein OS=Danio rerio GN=vcanb PE=1 SV=2	0	MFDNDFR		1,404 - 1,410	472.698	2	-5.05	9.03	49.51	29	1
control 1	F1QFQ6	Uncharacterized protein OS=Danio rerio GN=dlst PE=1 SV=1	0	TPAFAESVTEGDVR		75 - 88	739.865	2	7.56	12.48	53.96	101.4	2
control 1	F1QFQ6	Uncharacterized protein OS=Danio rerio GN=dlst PE=1 SV=1	0	EAVTFLR		436 - 442	418.237	2	-0.72	6.67	48.05	44.4	1
control 1	F1QFQ6	Uncharacterized protein OS=Danio rerio GN=dlst PE=1 SV=1	0	GVEGMNFADIEK		339 - 350	655.308	2	0.14	20.6	64.04	37.2	2
control 1	F1QFQ6	Uncharacterized protein OS=Danio rerio GN=dlst PE=1 SV=1	0	VLLLDM		453 - 458	703.405	1	-1.88	3.41	87.11	21.4	1
control 1	F1QFQ6	Uncharacterized protein OS=Danio rerio GN=dlst PE=1 SV=1	0	VEGGTPLFK		134 - 142	474.26	2	-6.97	35.81	43.05	21.1	1
control 1	F1QHH9	Uncharacterized protein OS=Danio rerio GN=vtg5 PE=1 SV=2	0	AEAGVLGEYPAAR		1,242 - 1,254	652.335	2	-0.48	9.77	49.32	53.4	1
control 1	F1QHH9	Uncharacterized protein OS=Danio rerio GN=vtg5 PE=1 SV=2	0	ICADGALLSK	Carbamidomethyl: 2	1,211 - 1,220	524.275	2	-7.54	22.52	43.86	43.6	1
control 1	F1QHH9	Uncharacterized protein OS=Danio rerio GN=vtg5 PE=1 SV=2	0	DVGLAYTER		195 - 203	512.259	2	-0.75	19.03	44.91	39.9	2
control 1	F1QHH9	Uncharacterized protein OS=Danio rerio GN=vtg5 PE=1 SV=2	0	APAPFDR		962 - 968	387.2	2	-2.56	12.95	31.17	35.7	2
control 1	F1QHH9	Uncharacterized protein OS=Danio rerio GN=vtg5 PE=1 SV=2	0	LEVEWER		1,255 - 1,261	480.739	2	-8.96	7.55	51.51	29.9	1
control 1	F1QHH9	Uncharacterized protein OS=Danio rerio GN=vtg5 PE=1 SV=2	0	LESMTYEQLK		828 - 837	621.306	2	-3.29	29.56	49.48	28.9	1
control 1	F1QHH9	Uncharacterized protein OS=Danio rerio GN=vtg5 PE=1 SV=2	0	DMVHDDAPFK		323 - 332	587.761	2	-4.23	21.74	43.86	25.5	1
control 1	F1QJC9	Uncharacterized protein OS=Danio rerio GN=col1a1a PE=1 SV=1	0	GESGAQGLVGPTGAR		766 - 780	678.846	2	-1.91	8.33	37.13	89.9	2
control 1	F1QJC9	Uncharacterized protein OS=Danio rerio GN=col1a1a PE=1 SV=1	0	TGGSCTLDGQVYNDR	Carbamidomethyl: 5	29 - 43	821.857	2	-2.91	7.64	41.77	80.9	4
control 1	F1QJC9	Uncharacterized protein OS=Danio rerio GN=col1a1a PE=1 SV=1	0	QGPSGPSGER		969 - 978	486.229	2	-3.33	5.36	15.84	63.4	3
control 1	F1QJC9	Uncharacterized protein OS=Danio rerio GN=col1a1a PE=1 SV=1	0	GPAGSAGSAGK		1,126 - 1,136	430.214	2	-6.09	3.97	12.12	59.8	3
control 1	F1QJC9	Uncharacterized protein OS=Danio rerio GN=col1a1a PE=1 SV=1	1	GNRGETGPAGR		892 - 902	536.266	2	-4.58	9.79	13.43	55.2	1
control 1	F1QJC9	Uncharacterized protein OS=Danio rerio GN=col1a1a PE=1 SV=1	0	GETGPAGR		895 - 902	372.684	2	-3.12	6.05	13.69	53.8	1
control 1	F1QJC9	Uncharacterized protein OS=Danio rerio GN=col1a1a PE=1 SV=1	0	GEPGAGGAR		457 - 465	386.189	2	-4.57	6.97	13.57	52.7	1
control 1	F1QJC9	Uncharacterized protein OS=Danio rerio GN=col1a1a PE=1 SV=1	0	APDPFR		1,192 - 1,197	351.681	2	-3.91	17.57	33.18	51.7	4
control 1	F1QJC9	Uncharacterized protein OS=Danio rerio GN=col1a1a PE=1 SV=1	0	TGEVGAAGPPGAPGEK		903 - 918	697.848	2	-1.8	13.35	33.14	51.3	1
control 1	F1QJC9	Uncharacterized protein OS=Danio rerio GN=col1a1a PE=1 SV=1	0	GFSGLDGAK		253 - 261	426.217	2	0.36	13.26	36.53	50.8	5
control 1	F1QJC9	Uncharacterized protein OS=Danio rerio GN=col1a1a PE=1 SV=1	0	GAEGPQGAR		346 - 354	421.707	2	-6.38	4.9	14.1	48.4	2
control 1	F1QJC9	Uncharacterized protein OS=Danio rerio GN=col1a1a PE=1 SV=1	0	GPSGPAGAR		1,069 - 1,077	385.199	2	-6.88	5.26	14.49	47.9	3
control 1	F1QJC9	Uncharacterized protein OS=Danio rerio GN=col1a1a PE=1 SV=1	1	TGDRGETGPAGVPGPAGPSGPR		1,047 - 1,068	663.998	3	2.53	7.35	36.56	38.2	1
control 1	F1QJC9	Uncharacterized protein OS=Danio rerio GN=col1a1a PE=1 SV=1	0	GEVGPQGSR		337 - 345	443.72	2	-5.9	3.49	16.09	26	1
control 1	F1QJC9	Uncharacterized protein OS=Danio rerio GN=col1a1a PE=1 SV=1	0	GPPGPMGPPGLAGPPGEPGR	Oxidation: 6	979 - 998	905.952	2	3.16	10.82	56.08	22.6	1
control 1	F1QJC9	Uncharacterized protein OS=Danio rerio GN=col1a1a PE=1 SV=1	0	GPTGER		466 - 471	308.654	2	-6.53	5.71	4.93	21.1	1
control 1	F1QKE8	Uncharacterized protein (Fragment) OS=Danio rerio GN=col6a3 PE=1 SV=2	0	VNVMDLDYELLEELDNIAER	Oxidation: 4	2,557 - 2,576	1205.09	2	7.3	9.5	129.08	116	2
control 1	F1QKE8	Uncharacterized protein (Fragment) OS=Danio rerio GN=col6a3 PE=1 SV=2	0	ASTFQELSELNEQILDTLDQDVK		2,348 - 2,370	1318.65	2	-0.5	6.76	129.18	104.4	4
control 1	F1QKE8	Uncharacterized protein (Fragment) OS=Danio rerio GN=col6a3 PE=1 SV=2	0	VNVMDLDYELLEELDNIAER		2,557 - 2,576	798.391	3	1.73	8.8	129.56	92	2
control 1	F1QKE8	Uncharacterized protein (Fragment) OS=Danio rerio GN=col6a3 PE=1 SV=2	0	VYAVGVGDIEDELNNLGSEATTVAR		2,323 - 2,347	864.77	3	6.02	6.57	120.74	80.3	3
control 1	F1QKE8	Uncharacterized protein (Fragment) OS=Danio rerio GN=col6a3 PE=1 SV=2	0	STSDVSTYGSILK		2,102 - 2,114	679.348	2	2.94	8.56	55.4	64.9	3
control 1	F1QKE8	Uncharacterized protein (Fragment) OS=Danio rerio GN=col6a3 PE=1 SV=2	0	FEDAVLLEYGR		2,537 - 2,547	656.327	2	-7.95	10.29	93.16	64.4	12
control 1	F1QKE8	Uncharacterized protein (Fragment) OS=Danio rerio GN=col6a3 PE=1 SV=2	0	NELQASAGVR		2,077 - 2,086	522.773	2	-3.87	20.33	30.33	57.7	2
control 1	F1QKE8	Uncharacterized protein (Fragment) OS=Danio rerio GN=col6a3 PE=1 SV=2	0	DVGTQELQVTSYVPR		1,721 - 1,735	846.432	2	-2.19	6.98	76.49	57.4	6
control 1	F1QKE8	Uncharacterized protein (Fragment) OS=Danio rerio GN=col6a3 PE=1 SV=2	0	DVVFLIDGTSK		1,787 - 1,797	597.321	2	-4.78	4.82	83.21	57.3	19
control 1	F1QKE8	Uncharacterized protein (Fragment) OS=Danio rerio GN=col6a3 PE=1 SV=2	0	SGFLVR		3,053 - 3,058	339.698	2	-7.53	6.18	38.39	55.5	2
control 1	F1QKE8	Uncharacterized protein (Fragment) OS=Danio rerio GN=col6a3 PE=1 SV=2	0	DDIINAITR		2,250 - 2,258	515.78	2	0.01	25.86	63.42	45.7	2
control 1	F1QKE8	Uncharacterized protein (Fragment) OS=Danio rerio GN=col6a3 PE=1 SV=2	0	DADAEELR		1,927 - 1,934	459.71	2	-4.02	6.87	27.66	45	1
control 1	F1QKE8	Uncharacterized protein (Fragment) OS=Danio rerio GN=col6a3 PE=1 SV=2	0	DIIFLIDGSEDVGR		1,581 - 1,594	774.899	2	-0.51	6.09	114.27	44.7	2
control 1	F1QKE8	Uncharacterized protein (Fragment) OS=Danio rerio GN=col6a3 PE=1 SV=2	0	VVSNLNVGENK		1,606 - 1,616	586.815	2	-3.44	20.53	32.69	43.1	2
control 1	F1QKE8	Uncharacterized protein (Fragment) OS=Danio rerio GN=col6a3 PE=1 SV=2	0	TEFSLNSHDNK		2,037 - 2,047	646.298	2	-1.58	6.82	30.47	41.9	2
control 1	F1QKE8	Uncharacterized protein (Fragment) OS=Danio rerio GN=col6a3 PE=1 SV=2	0	LFSTGDVR		3,326 - 3,333	447.735	2	-6.89	43.2	40.36	41.4	1
control 1	F1QKE8	Uncharacterized protein (Fragment) OS=Danio rerio GN=col6a3 PE=1 SV=2	0	LDVGLDNVR		1,816 - 1,824	500.774	2	-1.06	11.05	52.58	40.6	1
control 1	F1QKE8	Uncharacterized protein (Fragment) OS=Danio rerio GN=col6a3 PE=1 SV=2	0	VSVVQYSDDPK		1,825 - 1,835	618.809	2	-0.29	7.79	39.26	40.4	1
control 1	F1QKE8	Uncharacterized protein (Fragment) OS=Danio rerio GN=col6a3 PE=1 SV=2	0	YTDLLEPFK		2,456 - 2,464	563.293	2	-3.77	7.1	98.71	39.4	4
control 1	F1QKE8	Uncharacterized protein (Fragment) OS=Danio rerio GN=col6a3 PE=1 SV=2	0	VAPLAVGAR		1,918 - 1,926	427.263	2	-7.87	11.94	34.83	38.5	2
control 1	F1QKE8	Uncharacterized protein (Fragment) OS=Danio rerio GN=col6a3 PE=1 SV=2	0	NEFPAIR		1,800 - 1,806	423.725	2	-3.9	15.68	44.77	35.1	1
control 1	F1QKE8	Uncharacterized protein (Fragment) OS=Danio rerio GN=col6a3 PE=1 SV=2	0	GADLAEAIK		2,064 - 2,072	444.243	2	-4.58	41	41.06	32	1
control 1	F1QKE8	Uncharacterized protein (Fragment) OS=Danio rerio GN=col6a3 PE=1 SV=2	0	VEEGVPQFLILVTGGK		1,886 - 1,901	843.482	2	5.12	4.56	126.2	32	2
control 1	F1QKE8	Uncharacterized protein (Fragment) OS=Danio rerio GN=col6a3 PE=1 SV=2	0	VAAILQR		2,411 - 2,417	385.745	2	-8.19	33.27	33.44	31.5	1
control 1	F1QKE8	Uncharacterized protein (Fragment) OS=Danio rerio GN=col6a3 PE=1 SV=2	0	LSGSIVVEPPIEIDETTPGLPQAK		2,163 - 2,186	830.782	3	-0.7	8.63	99.67	31.2	3
control 1	F1QKE8	Uncharacterized protein (Fragment) OS=Danio rerio GN=col6a3 PE=1 SV=2	0	SNDDVSGPANQLK		1,902 - 1,914	672.82	2	-4.92	23.39	34.65	27.9	2
control 1	F1QKE8	Uncharacterized protein (Fragment) OS=Danio rerio GN=col6a3 PE=1 SV=2	0	DNVFTASSGSR		71 - 81	570.771	2	5.42	8.63	36.95	26.7	1
control 1	F1QKE8	Uncharacterized protein (Fragment) OS=Danio rerio GN=col6a3 PE=1 SV=2	0	VNCIGIGAENADSR	Carbamidomethyl: 3	2,118 - 2,131	738.349	2	0.02	6.41	41.95	23.5	1
control 1	F1QKE8	Uncharacterized protein (Fragment) OS=Danio rerio GN=col6a3 PE=1 SV=2	0	LLSDITIAESNCPR	Carbamidomethyl: 12	2,977 - 2,990	794.897	2	-8.82	8.52	69.67	23.4	3
control 1	F1QKE8	Uncharacterized protein (Fragment) OS=Danio rerio GN=col6a3 PE=1 SV=2	0	DPLNLGR		1,979 - 1,985	392.717	2	-4.88	7.79	42.97	23.1	2
control 1	F1QKE8	Uncharacterized protein (Fragment) OS=Danio rerio GN=col6a3 PE=1 SV=2	0	VVDQLDVRPDQVR		2,013 - 2,025	513.613	3	-3.1	10.24	45.23	21.9	1
control 1	F1QKG7	Uncharacterized protein OS=Danio rerio GN=tpm4a PE=1 SV=1	1	KAADAEGDVAALNR		77 - 90	700.857	2	-4.27	13.41	34.31	94.9	3
control 1	F1QKG7	Uncharacterized protein OS=Danio rerio GN=tpm4a PE=1 SV=1	0	AADAEGDVAALNR		78 - 90	636.81	2	-3.98	9.34	41.48	85.6	2
control 1	F1QKG7	Uncharacterized protein OS=Danio rerio GN=tpm4a PE=1 SV=1	1	LEEAEKAADESER		113 - 125	738.843	2	-1.35	4.47	24.4	84.4	4
control 1	F1QKG7	Uncharacterized protein OS=Danio rerio GN=tpm4a PE=1 SV=1	0	SIDDLEDELYAQK		252 - 264	769.864	2	-0.47	4.21	81.09	83.5	22
control 1	F1QKG7	Uncharacterized protein OS=Danio rerio GN=tpm4a PE=1 SV=1	1	IQLVEEELDRAQER		92 - 105	576.635	3	-2	9.09	103.46	81.6	12
control 1	F1QKG7	Uncharacterized protein OS=Danio rerio GN=tpm4a PE=1 SV=1	1	LDKENAIDR		13 - 21	358.522	3	-5.72	25.85	21.06	62.5	4
control 1	F1QKG7	Uncharacterized protein OS=Danio rerio GN=tpm4a PE=1 SV=1	0	AISEELDHALNDMTSL		269 - 284	879.92	2	5.91	8.99	119.55	60.2	6
control 1	F1QKG7	Uncharacterized protein OS=Danio rerio GN=tpm4a PE=1 SV=1	2	KLVILEGELERAEER		168 - 182	595.339	3	6.88	6.45	120.5	57.5	3
control 1	F1QKG7	Uncharacterized protein OS=Danio rerio GN=tpm4a PE=1 SV=1	2	AMKDEEKMEIQEMQLK		134 - 149	660.992	3	9.43	9.57	109.65	56.9	11
control 1	F1QKG7	Uncharacterized protein OS=Danio rerio GN=tpm4a PE=1 SV=1	1	KLVILEGELER		168 - 178	433.594	3	-0.62	4.39	114.54	56.4	2
control 1	F1QKG7	Uncharacterized protein OS=Danio rerio GN=tpm4a PE=1 SV=1	1	ASDLEEELKNVTNNLK		190 - 205	606.316	3	2.12	9.01	117.75	45.3	6
control 1	F1QKG7	Uncharacterized protein OS=Danio rerio GN=tpm4a PE=1 SV=1	2	LDKENAIDRAEQAETEQK		13 - 30	696.678	3	0.12	11.21	89.33	44.9	11
control 1	F1QKG7	Uncharacterized protein OS=Danio rerio GN=tpm4a PE=1 SV=1	0	QLDDELVGLQK		38 - 48	629.338	2	0.49	5.82	59.77	44.4	3
control 1	F1QKG7	Uncharacterized protein OS=Danio rerio GN=tpm4a PE=1 SV=1	2	HIAEEADRKYEEVAR		153 - 167	454.732	4	4.18	14.57	113.25	40.1	7
control 1	F1QKG7	Uncharacterized protein OS=Danio rerio GN=tpm4a PE=1 SV=1	1	AADAEGDVAALNRR		78 - 91	476.908	3	-7.21	5.24	36.82	36	2
control 1	F1QKG7	Uncharacterized protein OS=Danio rerio GN=tpm4a PE=1 SV=1	0	MEIQEMQLK		141 - 149	575.29	2	6.88	12.73	54.49	26	2
control 1	F1QKG7	Uncharacterized protein OS=Danio rerio GN=tpm4a PE=1 SV=1	1	QLDDELVGLQKK		38 - 49	462.591	3	-3.68	7.09	50.14	24.5	1
control 1	F1QLF8	Branched-chain-amino-acid aminotransferase OS=Danio rerio GN=bcat2 PE=1 SV=1	0	ELLGALDEGR		343 - 352	536.784	2	-3.23	7.11	57.46	39.9	2
control 1	F1QM50	Uncharacterized protein (Fragment) OS=Danio rerio GN=postna PE=4 SV=1	0	VVESEPGITTFTR		51 - 63	718.38	2	7.69	6.56	55.13	62	2
control 1	F1QM50	Uncharacterized protein (Fragment) OS=Danio rerio GN=postna PE=4 SV=1	0	DNPELFESETER		105 - 116	733.325	2	-0.53	6.83	52.95	41.4	1
control 1	F1QNB3	Uncharacterized protein OS=Danio rerio GN=ank3b PE=1 SV=2	0	TLEQQENFEEVAR		1,333 - 1,345	796.88	2	-1.17	7.02	50.82	53.7	2
control 1	F1QNB3	Uncharacterized protein OS=Danio rerio GN=ank3b PE=1 SV=2	1	AKDDQTPLHISSR		489 - 501	489.921	3	-4.97	8.49	27.5	38.1	1
control 1	F1QNB3	Uncharacterized protein OS=Danio rerio GN=ank3b PE=1 SV=2	0	AELEEESGPGPHR		1,944 - 1,956	704.326	2	-3.53	7.39	26.61	34.4	1
control 1	F1QNB3	Uncharacterized protein OS=Danio rerio GN=ank3b PE=1 SV=2	0	MNDPVESNLR		1,312 - 1,321	587.78	2	1.01	9.98	41.53	31.6	1
control 1	F1QPL7	Uncharacterized protein (Fragment) OS=Danio rerio GN=pcca PE=1 SV=1	0	VVEEAPSTFLDPDTR		292 - 306	838.41	2	-2.76	4.48	64.47	56.9	2
control 1	F1QQ56	Uncharacterized protein OS=Danio rerio GN=ltbp1 PE=4 SV=2	0	LQCLDTDECQDEAK	Carbamidomethyl: 3, 9	1,265 - 1,278	862.855	2	-3.99	5.82	38.54	65.9	1
control 1	F1QQ56	Uncharacterized protein OS=Danio rerio GN=ltbp1 PE=4 SV=2	0	ADADECQLFGSEICK	Carbamidomethyl: 6, 14	1,225 - 1,239	871.875	2	4.01	5.57	62.67	41.4	1
control 1	F1QQ56	Uncharacterized protein OS=Danio rerio GN=ltbp1 PE=4 SV=2	0	ECYFNLNDENLCDK	Carbamidomethyl: 2, 12	1,147 - 1,160	917.378	2	3.33	6.65	67.33	39.4	1
control 1	F1QQ56	Uncharacterized protein OS=Danio rerio GN=ltbp1 PE=4 SV=2	0	CISTPPVTTVER	Carbamidomethyl: 1	1,134 - 1,145	680.347	2	-5.39	9.45	44.75	26.2	1
control 1	F1QQ56	Uncharacterized protein OS=Danio rerio GN=ltbp1 PE=4 SV=2	0	SGLYYDESK		1,256 - 1,264	531.246	2	5.4	13.84	36.18	22.6	1
control 1	F1QQE5	Uncharacterized protein OS=Danio rerio GN=sptb PE=1 SV=1	0	FELSDEELDNDNSSAR		26 - 41	920.891	2	-4.22	7.29	58.09	100	2
control 1	F1QQE5	Uncharacterized protein OS=Danio rerio GN=sptb PE=1 SV=1	0	DGVNESWADLLELIDTR		1,792 - 1,808	973.475	2	-3.89	8.92	129.29	85.4	1
control 1	F1QQE5	Uncharacterized protein OS=Danio rerio GN=sptb PE=1 SV=1	0	MLTAQDTSYDEAR		1,303 - 1,315	750.831	2	-5.47	18.41	42.43	82.8	2
control 1	F1QQE5	Uncharacterized protein OS=Danio rerio GN=sptb PE=1 SV=1	0	QANALPEELR		813 - 822	570.802	2	-3.28	23.57	45.39	51.7	2
control 1	F1QQE5	Uncharacterized protein OS=Danio rerio GN=sptb PE=1 SV=1	0	DVGQTVDEVEK		2,055 - 2,065	609.795	2	-2.36	18.97	42.12	49.7	1
control 1	F1QQE5	Uncharacterized protein OS=Danio rerio GN=sptb PE=1 SV=1	0	ILSTLETGQR		1,233 - 1,242	559.312	2	-4.4	18.85	40.19	47.1	2
control 1	F1QQE5	Uncharacterized protein OS=Danio rerio GN=sptb PE=1 SV=1	0	LLDPEDVFTENPDEK		258 - 272	880.918	2	3.1	7.34	90.36	44.4	5
control 1	F1QQE5	Uncharacterized protein OS=Danio rerio GN=sptb PE=1 SV=1	0	IDEVLER		1,551 - 1,557	437.238	2	1.72	8.7	36.67	41.8	2
control 1	F1QQE5	Uncharacterized protein OS=Danio rerio GN=sptb PE=1 SV=1	0	FSALER		2,084 - 2,089	361.694	2	-3.15	6.87	32.16	40.7	2
control 1	F1QQE5	Uncharacterized protein OS=Danio rerio GN=sptb PE=1 SV=1	0	LLEVLSGER		94 - 102	508.291	2	-4.09	5.19	55.57	40.2	2
control 1	F1QQE5	Uncharacterized protein OS=Danio rerio GN=sptb PE=1 SV=1	0	STATWEER		2,076 - 2,083	490.231	2	6.95	24.6	29.03	37.2	1
control 1	F1QQE5	Uncharacterized protein OS=Danio rerio GN=sptb PE=1 SV=1	0	EQIFSSLDYGK		665 - 675	643.816	2	-1.45	22.83	62.76	34.7	1
control 1	F1QQE5	Uncharacterized protein OS=Danio rerio GN=sptb PE=1 SV=1	0	LLSPDFGK		559 - 566	438.742	2	-6.16	6.27	48.92	32.6	1
control 1	F1QQE5	Uncharacterized protein OS=Danio rerio GN=sptb PE=1 SV=1	0	AVASEDMPDGLPEAEQLLNLHDALR		1,091 - 1,115	902.11	3	-2.92	14.91	122.43	32.1	2
control 1	F1QQE5	Uncharacterized protein OS=Danio rerio GN=sptb PE=1 SV=1	0	HDMDGHEEDYHR		1,116 - 1,127	385.899	4	-8.89	7.46	19	30.2	2
control 1	F1QQE5	Uncharacterized protein OS=Danio rerio GN=sptb PE=1 SV=1	0	DTGAAVIQGQEDDPQYQQLEQR		1,130 - 1,151	830.395	3	6.33	4.05	60.59	28.5	1
control 1	F1QQE5	Uncharacterized protein OS=Danio rerio GN=sptb PE=1 SV=1	1	RHEAFEK		2,069 - 2,075	458.733	2	-4.97	19.96	13.44	20.9	1
control 1	F1QSE1	Uncharacterized protein OS=Danio rerio GN=vmhcl PE=1 SV=1	0	ILQEEISDLTEQLGEGGK		1,504 - 1,521	979.996	2	-3.57	4.93	106.84	131.7	30
control 1	F1QSE1	Uncharacterized protein OS=Danio rerio GN=vmhcl PE=1 SV=1	0	AAEESEEQANVHLGK		1,881 - 1,895	806.383	2	-2.01	5.88	31.34	124	4
control 1	F1QSE1	Uncharacterized protein OS=Danio rerio GN=vmhcl PE=1 SV=1	1	QKYEESQCELESSQK	Carbamidomethyl: 8	1,458 - 1,472	936.916	2	-2.1	7.09	28.59	119.1	3
control 1	F1QSE1	Uncharacterized protein OS=Danio rerio GN=vmhcl PE=1 SV=1	0	GTLEDQIIQANPALEAFGNAK		212 - 232	1100.57	2	7.8	23.12	115.65	102.6	5
control 1	F1QSE1	Uncharacterized protein OS=Danio rerio GN=vmhcl PE=1 SV=1	0	NLTEEMAALDDIIAK		977 - 991	823.922	2	3.9	6.27	124.48	101.1	7
control 1	F1QSE1	Uncharacterized protein OS=Danio rerio GN=vmhcl PE=1 SV=1	1	ELEEISERLEEAGGATAAQIEMNK		1,142 - 1,165	873.434	3	9.62	3.85	115.01	98.8	5
control 1	F1QSE1	Uncharacterized protein OS=Danio rerio GN=vmhcl PE=1 SV=1	0	VEELEEELEAER		1,115 - 1,126	737.847	2	-2.97	4.88	61.07	98.1	38
control 1	F1QSE1	Uncharacterized protein OS=Danio rerio GN=vmhcl PE=1 SV=1	0	LQEAEEAVEAVNAK		1,397 - 1,410	750.878	2	-3.47	6.92	51.06	97.8	14
control 1	F1QSE1	Uncharacterized protein OS=Danio rerio GN=vmhcl PE=1 SV=1	0	DLEEATLQHEATAATLR		1,177 - 1,193	934.971	2	-0.51	11.08	90.03	97.5	18
control 1	F1QSE1	Uncharacterized protein OS=Danio rerio GN=vmhcl PE=1 SV=1	1	SNDDLKENTAIVER		1,663 - 1,676	535.264	3	-8.18	8.24	37.31	96.2	6
control 1	F1QSE1	Uncharacterized protein OS=Danio rerio GN=vmhcl PE=1 SV=1	0	LASADIETYLLEK		256 - 268	733.395	2	2.3	5.61	102.56	93.6	23
control 1	F1QSE1	Uncharacterized protein OS=Danio rerio GN=vmhcl PE=1 SV=1	0	LQNEIEDLMVDVER		1,421 - 1,434	851.919	2	-0.21	10.53	118.45	93.6	12
control 1	F1QSE1	Uncharacterized protein OS=Danio rerio GN=vmhcl PE=1 SV=1	0	TIDTLQSALESETR		1,593 - 1,606	782.395	2	-1.52	8.98	68.08	93.3	54
control 1	F1QSE1	Uncharacterized protein OS=Danio rerio GN=vmhcl PE=1 SV=1	0	QADSVAELGEQIDNLQR		1,196 - 1,212	943.463	2	-3.13	5.15	90.44	92.7	27
control 1	F1QSE1	Uncharacterized protein OS=Danio rerio GN=vmhcl PE=1 SV=1	0	LEEAGGATAAQIEMNK		1,150 - 1,165	816.896	2	-2.47	8.58	47.68	91.5	7
control 1	F1QSE1	Uncharacterized protein OS=Danio rerio GN=vmhcl PE=1 SV=1	1	KLAEQELLDVTER		1,700 - 1,712	772.423	2	4.5	6.46	105.16	91	28
control 1	F1QSE1	Uncharacterized protein OS=Danio rerio GN=vmhcl PE=1 SV=1	2	VKLEQQVDDLEGSLEQEKK		1,025 - 1,043	739.059	3	8.43	3.91	115.03	90.3	4
control 1	F1QSE1	Uncharacterized protein OS=Danio rerio GN=vmhcl PE=1 SV=1	0	AEIQAALEEAEGSLEHEEGK		1,538 - 1,557	714.013	3	9.89	8.8	118.92	90.3	10
control 1	F1QSE1	Uncharacterized protein OS=Danio rerio GN=vmhcl PE=1 SV=1	0	NALLQAELEELR		1,678 - 1,689	699.886	2	3.87	4.56	111.74	90.3	16
control 1	F1QSE1	Uncharacterized protein OS=Danio rerio GN=vmhcl PE=1 SV=1	0	MEGDLNEMEIQLSQANR		1,618 - 1,634	989.455	2	0.79	6.07	85.92	84.8	10
control 1	F1QSE1	Uncharacterized protein OS=Danio rerio GN=vmhcl PE=1 SV=1	1	KMEGDLNEMEIQLSQANR		1,617 - 1,634	702.67	3	-0.54	15.61	105.95	84.6	10
control 1	F1QSE1	Uncharacterized protein OS=Danio rerio GN=vmhcl PE=1 SV=1	0	NDLQLQVQAEQDNLCDAEER	Carbamidomethyl: 15	885 - 904	796.696	3	-0.26	7.88	75.58	83.8	28
control 1	F1QSE1	Uncharacterized protein OS=Danio rerio GN=vmhcl PE=1 SV=1	1	VKLEQQVDDLEGSLEQEK		1,025 - 1,042	696.352	3	-4.02	6.41	106.8	82	12
control 1	F1QSE1	Uncharacterized protein OS=Danio rerio GN=vmhcl PE=1 SV=1	0	LEQQVDDLEGSLEQEK		1,027 - 1,042	930.448	2	0.51	5.92	63.54	81.4	2
control 1	F1QSE1	Uncharacterized protein OS=Danio rerio GN=vmhcl PE=1 SV=1	0	ENQSILITGESGAGK		170 - 184	752.389	2	4.36	3.77	46.07	80.3	3
control 1	F1QSE1	Uncharacterized protein OS=Danio rerio GN=vmhcl PE=1 SV=1	1	ELEEISERLEEAGGATAAQIEMNK	Oxidation: 22	1,142 - 1,165	878.759	3	2.76	5.39	114.75	77.8	5
control 1	F1QSE1	Uncharacterized protein OS=Danio rerio GN=vmhcl PE=1 SV=1	0	LAEQELLDVTER		1,701 - 1,712	708.372	2	-0.03	6.6	79.19	77.6	31
control 1	F1QSE1	Uncharacterized protein OS=Danio rerio GN=vmhcl PE=1 SV=1	2	LSEKDEEMEQVKR		1,576 - 1,588	540.933	3	-4.25	8.16	27.34	77.1	5
control 1	F1QSE1	Uncharacterized protein OS=Danio rerio GN=vmhcl PE=1 SV=1	1	LTQESIMDLENDKQQLEEK		1,061 - 1,079	764.368	3	-7.54	15.48	94.73	76.1	7
control 1	F1QSE1	Uncharacterized protein OS=Danio rerio GN=vmhcl PE=1 SV=1	0	LQAENDEFSR		1,280 - 1,289	604.779	2	-3.74	7.72	35.3	75.5	3
control 1	F1QSE1	Uncharacterized protein OS=Danio rerio GN=vmhcl PE=1 SV=1	1	QLEQEKAEIQAALEEAEGSLEHEEGK		1,532 - 1,557	965.803	3	3.59	5.04	125.91	73.9	3
control 1	F1QSE1	Uncharacterized protein OS=Danio rerio GN=vmhcl PE=1 SV=1	1	SELRLELDDVASSMEHIVK		1,222 - 1,240	724.375	3	4.53	3.74	127.57	72.2	2
control 1	F1QSE1	Uncharacterized protein OS=Danio rerio GN=vmhcl PE=1 SV=1	1	KLETDLSQFQTEVEEAVQECR	Carbamidomethyl: 20	1,729 - 1,749	847.07	3	-1.08	8.31	124.08	71.7	4
control 1	F1QSE1	Uncharacterized protein OS=Danio rerio GN=vmhcl PE=1 SV=1	0	YEESQCELESSQK	Carbamidomethyl: 6	1,460 - 1,472	808.84	2	-0.6	10.56	32.2	69.7	2
control 1	F1QSE1	Uncharacterized protein OS=Danio rerio GN=vmhcl PE=1 SV=1	2	QREEQAEADGTEDADKSAYLMGLNSADLIK	Oxidation: 21	366 - 395	821.887	4	0.93	8.54	111.13	69.1	5
control 1	F1QSE1	Uncharacterized protein OS=Danio rerio GN=vmhcl PE=1 SV=1	0	EQDTSAHLER		1,772 - 1,781	593.277	2	-3.16	10.94	18.78	67.7	5
control 1	F1QSE1	Uncharacterized protein OS=Danio rerio GN=vmhcl PE=1 SV=1	0	EADVLQQNPPK		73 - 83	619.82	2	-4.48	6.46	35	66.8	4
control 1	F1QSE1	Uncharacterized protein OS=Danio rerio GN=vmhcl PE=1 SV=1	0	DSQLQLDDSLR		1,652 - 1,662	645.321	2	1.04	5	55.75	66.7	6
control 1	F1QSE1	Uncharacterized protein OS=Danio rerio GN=vmhcl PE=1 SV=1	0	LDEAEQIAMK		1,797 - 1,806	574.283	2	-6.95	13.07	43.83	65.8	2
control 1	F1QSE1	Uncharacterized protein OS=Danio rerio GN=vmhcl PE=1 SV=1	2	AKELTERLEDEEEMNAELTAK		919 - 939	817.069	3	6.11	6.46	113.23	65.4	16
control 1	F1QSE1	Uncharacterized protein OS=Danio rerio GN=vmhcl PE=1 SV=1	1	TKYETDAIQR		1,373 - 1,382	612.812	2	-4.95	6.36	26.41	64.1	5
control 1	F1QSE1	Uncharacterized protein OS=Danio rerio GN=vmhcl PE=1 SV=1	0	ANTEVAQWR		1,364 - 1,372	537.766	2	-8.24	28.85	37.89	62.7	4
control 1	F1QSE1	Uncharacterized protein OS=Danio rerio GN=vmhcl PE=1 SV=1	1	LEQQVDDLEGSLEQEKK		1,027 - 1,043	663.33	3	-2.83	6.89	83.51	62.4	19
control 1	F1QSE1	Uncharacterized protein OS=Danio rerio GN=vmhcl PE=1 SV=1	2	QREEQAEADGTEDADKSAYLMGLNSADLIK		366 - 395	817.893	4	6.6	5.43	117.57	61.9	2
control 1	F1QSE1	Uncharacterized protein OS=Danio rerio GN=vmhcl PE=1 SV=1	2	IKELTYQTEEDRK		1,847 - 1,859	551.62	3	-2.67	6.76	28.84	61	3
control 1	F1QSE1	Uncharacterized protein OS=Danio rerio GN=vmhcl PE=1 SV=1	0	TLEDQMNEYR		1,251 - 1,260	649.79	2	2.88	4.15	50.63	60.9	5
control 1	F1QSE1	Uncharacterized protein OS=Danio rerio GN=vmhcl PE=1 SV=1	1	NKDPLNETVVGLYQK		595 - 609	573.31	3	2.19	6.67	99.25	60.1	2
control 1	F1QSE1	Uncharacterized protein OS=Danio rerio GN=vmhcl PE=1 SV=1	1	AKLQAENDEFSR		1,278 - 1,289	704.345	2	-2.92	7.31	31.35	58.9	2
control 1	F1QSE1	Uncharacterized protein OS=Danio rerio GN=vmhcl PE=1 SV=1	1	ELTYQTEEDRK		1,849 - 1,859	706.336	2	-3.84	6.58	27.99	58.2	6
control 1	F1QSE1	Uncharacterized protein OS=Danio rerio GN=vmhcl PE=1 SV=1	0	LQHELDEAEER		1,899 - 1,909	456.883	3	-4.13	6.25	30.08	58.1	5
control 1	F1QSE1	Uncharacterized protein OS=Danio rerio GN=vmhcl PE=1 SV=1	0	TLEDQMNEYR	Oxidation: 6	1,251 - 1,260	657.784	2	-2	8.71	32.99	57	2
control 1	F1QSE1	Uncharacterized protein OS=Danio rerio GN=vmhcl PE=1 SV=1	0	IEDMAMLTFLHEPAVLFNLK		87 - 106	778.076	3	2.06	6.15	128.96	56.8	1
control 1	F1QSE1	Uncharacterized protein OS=Danio rerio GN=vmhcl PE=1 SV=1	1	EADVLQQNPPKFDK		73 - 86	814.917	2	-0.16	11.42	45.39	56.5	3
control 1	F1QSE1	Uncharacterized protein OS=Danio rerio GN=vmhcl PE=1 SV=1	0	GQNVQQVNYAIGALSK		412 - 427	845.453	2	4.23	8.32	63.15	54.9	2
control 1	F1QSE1	Uncharacterized protein OS=Danio rerio GN=vmhcl PE=1 SV=1	2	KKLETDLSQFQTEVEEAVQECR	Carbamidomethyl: 21	1,728 - 1,749	667.582	4	5.02	7.4	124.5	54.9	4
control 1	F1QSE1	Uncharacterized protein OS=Danio rerio GN=vmhcl PE=1 SV=1	1	QREEQAEADGTEDADK		366 - 381	896.384	2	-0.95	6.25	19.53	52.1	3
control 1	F1QSE1	Uncharacterized protein OS=Danio rerio GN=vmhcl PE=1 SV=1	1	ELTERLEDEEEMNAELTAK		921 - 939	750.679	3	-8.98	13.39	95.36	51.8	4
control 1	F1QSE1	Uncharacterized protein OS=Danio rerio GN=vmhcl PE=1 SV=1	2	KQLEQEKAEIQAALEEAEGSLEHEEGK		1,531 - 1,557	756.632	4	8.31	6.54	126.2	51.5	2
control 1	F1QSE1	Uncharacterized protein OS=Danio rerio GN=vmhcl PE=1 SV=1	0	LELDDVASSMEHIVK		1,226 - 1,240	843.425	2	0.69	11.4	118.21	51	6
control 1	F1QSE1	Uncharacterized protein OS=Danio rerio GN=vmhcl PE=1 SV=1	1	AGLLGQLEEMRDER		767 - 780	539.612	3	8.97	6.62	118.92	50.4	5
control 1	F1QSE1	Uncharacterized protein OS=Danio rerio GN=vmhcl PE=1 SV=1	1	QLEEKESLVSQLTR		1,290 - 1,303	553.971	3	3.81	22.86	101.19	50.3	5
control 1	F1QSE1	Uncharacterized protein OS=Danio rerio GN=vmhcl PE=1 SV=1	2	KLEDECSELKK	Carbamidomethyl: 6	942 - 952	689.845	2	-3.81	10.01	23.4	50	5
control 1	F1QSE1	Uncharacterized protein OS=Danio rerio GN=vmhcl PE=1 SV=1	1	KLQHELDEAEER		1,898 - 1,909	499.579	3	-7.28	10.69	27.58	49.1	2
control 1	F1QSE1	Uncharacterized protein OS=Danio rerio GN=vmhcl PE=1 SV=1	0	LQNEIEDLMVDVER	Oxidation: 9	1,421 - 1,434	859.916	2	-0.74	7.01	88.68	48.7	7
control 1	F1QSE1	Uncharacterized protein OS=Danio rerio GN=vmhcl PE=1 SV=1	0	DFEISQLNSK		1,084 - 1,093	590.8	2	7.72	3.86	58.98	48.7	2
control 1	F1QSE1	Uncharacterized protein OS=Danio rerio GN=vmhcl PE=1 SV=1	0	LEEAGGATAAQIEMNK	Oxidation: 14	1,150 - 1,165	824.893	2	-3.86	7.43	41.99	47.6	1
control 1	F1QSE1	Uncharacterized protein OS=Danio rerio GN=vmhcl PE=1 SV=1	2	VRELECEVEAEQKR	Carbamidomethyl: 6	1,819 - 1,832	592.291	3	-9.19	13.2	94.68	46.8	13
control 1	F1QSE1	Uncharacterized protein OS=Danio rerio GN=vmhcl PE=1 SV=1	0	LMTNLR	Oxidation: 2	658 - 663	382.207	2	-7.98	4.63	25.13	46.2	1
control 1	F1QSE1	Uncharacterized protein OS=Danio rerio GN=vmhcl PE=1 SV=1	0	IDDEQSIIIQLQK		1,094 - 1,106	771.925	2	3.12	5.76	85.64	46.1	10
control 1	F1QSE1	Uncharacterized protein OS=Danio rerio GN=vmhcl PE=1 SV=1	0	ILYGDFK		713 - 719	428.233	2	-3.78	32.5	49.6	46	3
control 1	F1QSE1	Uncharacterized protein OS=Danio rerio GN=vmhcl PE=1 SV=1	1	NDLQLQVQAEQDNLCDAEERCEGLIK	Carbamidomethyl: 15, 21	885 - 910	1030.15	3	0.81	10.95	109.42	45.5	8
control 1	F1QSE1	Uncharacterized protein OS=Danio rerio GN=vmhcl PE=1 SV=1	1	ELECEVEAEQKR	Carbamidomethyl: 4	1,821 - 1,832	760.352	2	-5.48	5.17	33.05	43.6	3
control 1	F1QSE1	Uncharacterized protein OS=Danio rerio GN=vmhcl PE=1 SV=1	0	AVLEQTER		1,690 - 1,697	473.25	2	-6.87	4.79	24.52	42.9	2
control 1	F1QSE1	Uncharacterized protein OS=Danio rerio GN=vmhcl PE=1 SV=1	0	EQYEEEQEAK		1,345 - 1,354	641.773	2	-4.3	5.06	22.73	42.3	2
control 1	F1QSE1	Uncharacterized protein OS=Danio rerio GN=vmhcl PE=1 SV=1	1	LSEKDEEMEQVK		1,576 - 1,587	732.847	2	-0.89	4.7	30.64	42.1	1
control 1	F1QSE1	Uncharacterized protein OS=Danio rerio GN=vmhcl PE=1 SV=1	0	IHFDTR		248 - 253	394.704	2	-5.09	6.88	24.79	42.1	5
control 1	F1QSE1	Uncharacterized protein OS=Danio rerio GN=vmhcl PE=1 SV=1	0	SLNDFTTQK		1,269 - 1,277	527.261	2	-6.27	15.57	38.14	42	2
control 1	F1QSE1	Uncharacterized protein OS=Danio rerio GN=vmhcl PE=1 SV=1	0	LEDEEEMNAELTAK	Oxidation: 7	926 - 939	819.365	2	1.08	13.14	39.34	41.8	2
control 1	F1QSE1	Uncharacterized protein OS=Danio rerio GN=vmhcl PE=1 SV=1	2	KLQHELDEAEERADIAESQVNK		1,898 - 1,919	638.825	4	8.01	20.96	115.39	41.7	1
control 1	F1QSE1	Uncharacterized protein OS=Danio rerio GN=vmhcl PE=1 SV=1	0	ELTYQTEEDR		1,849 - 1,858	642.292	2	0.98	29.64	35.18	41.6	1
control 1	F1QSE1	Uncharacterized protein OS=Danio rerio GN=vmhcl PE=1 SV=1	1	LQHELDEAEERADIAESQVNK		1,899 - 1,919	606.798	4	1.86	9.22	101.09	41.3	13
control 1	F1QSE1	Uncharacterized protein OS=Danio rerio GN=vmhcl PE=1 SV=1	2	LEDECSELKKDIDDLELTLAK	Carbamidomethyl: 5	943 - 963	826.423	3	8.95	6.19	126.92	40.5	1
control 1	F1QSE1	Uncharacterized protein OS=Danio rerio GN=vmhcl PE=1 SV=1	2	HDTDLLREQYEEEQEAKAELQR		1,338 - 1,359	683.334	4	7.08	19.29	115.4	38.9	1
control 1	F1QSE1	Uncharacterized protein OS=Danio rerio GN=vmhcl PE=1 SV=1	1	QLDEEIKAK		1,318 - 1,326	358.532	3	-1.61	51.51	24.92	38.4	2
control 1	F1QSE1	Uncharacterized protein OS=Danio rerio GN=vmhcl PE=1 SV=1	1	HDTDLLREQYEEEQEAK		1,338 - 1,354	533.993	4	-9.96	12.98	95.04	38.3	3
control 1	F1QSE1	Uncharacterized protein OS=Danio rerio GN=vmhcl PE=1 SV=1	0	ESLVSQLTR		1,295 - 1,303	516.791	2	6.02	22.26	53.75	38.2	3
control 1	F1QSE1	Uncharacterized protein OS=Danio rerio GN=vmhcl PE=1 SV=1	0	LMTNLR		658 - 663	374.21	2	-7.12	10.74	32.37	37.9	3
control 1	F1QSE1	Uncharacterized protein OS=Danio rerio GN=vmhcl PE=1 SV=1	0	ILNPAAIPEGQFIDSK		724 - 739	856.959	2	-6.08	18.57	92.43	37.6	8
control 1	F1QSE1	Uncharacterized protein OS=Danio rerio GN=vmhcl PE=1 SV=1	1	LTQESIMDLENDKQQLEEK	Oxidation: 7	1,061 - 1,079	769.711	3	6.45	27.65	88.09	34.7	1
control 1	F1QSE1	Uncharacterized protein OS=Danio rerio GN=vmhcl PE=1 SV=1	1	HRLQNEIEDLMVDVER		1,419 - 1,434	666.005	3	3.94	5.03	127.2	34	1
control 1	F1QSE1	Uncharacterized protein OS=Danio rerio GN=vmhcl PE=1 SV=1	0	MVTLLQEK		877 - 884	481.271	2	-3.63	24.5	48.29	32.9	1
control 1	F1QSE1	Uncharacterized protein OS=Danio rerio GN=vmhcl PE=1 SV=1	0	INQSLETK		441 - 448	466.753	2	-7.19	13.84	22.36	31.7	1
control 1	F1QSE1	Uncharacterized protein OS=Danio rerio GN=vmhcl PE=1 SV=1	0	SLSTELFK		1,476 - 1,483	462.754	2	-2.73	7.26	56.42	31.6	1
control 1	F1QSE1	Uncharacterized protein OS=Danio rerio GN=vmhcl PE=1 SV=1	0	LEDEEEMNAELTAK		926 - 939	811.371	2	5.31	9.57	67.34	31.4	8
control 1	F1QSE1	Uncharacterized protein OS=Danio rerio GN=vmhcl PE=1 SV=1	0	CLIPNETK	Carbamidomethyl: 1	672 - 679	487.748	2	-8.08	12.06	37.98	31.4	2
control 1	F1QSE1	Uncharacterized protein OS=Danio rerio GN=vmhcl PE=1 SV=1	0	MDLER		1,046 - 1,050	332.158	2	-6.16	33.91	25.75	30.5	1
control 1	F1QSE1	Uncharacterized protein OS=Danio rerio GN=vmhcl PE=1 SV=1	0	ECFVPDAIEEFVK	Carbamidomethyl: 2	36 - 48	791.88	2	3.95	40.07	118.08	30.2	3
control 1	F1QSE1	Uncharacterized protein OS=Danio rerio GN=vmhcl PE=1 SV=1	2	KLSEKDEEMEQVK		1,575 - 1,587	531.596	3	-7.05	10.69	24.99	30	1
control 1	F1QSE1	Uncharacterized protein OS=Danio rerio GN=vmhcl PE=1 SV=1	1	EGDKVTVETQGGK		55 - 67	449.894	3	-5.72	6.44	19.1	29	1
control 1	F1QSE1	Uncharacterized protein OS=Danio rerio GN=vmhcl PE=1 SV=1	1	AITDAAMMAEELKK		1,758 - 1,771	507.927	3	1.2	19.31	101.11	28.9	9
control 1	F1QSE1	Uncharacterized protein OS=Danio rerio GN=vmhcl PE=1 SV=1	1	VRELECEVEAEQK	Carbamidomethyl: 6	1,819 - 1,831	540.261	3	-2.92	8.05	37.14	28.4	1
control 1	F1QSE1	Uncharacterized protein OS=Danio rerio GN=vmhcl PE=1 SV=1	0	TQLEFNQIK		1,561 - 1,569	560.804	2	0.13	9.44	49.77	28.4	3
control 1	F1QSE1	Uncharacterized protein OS=Danio rerio GN=vmhcl PE=1 SV=1	2	SAEAEKEMANMKEEFLK		842 - 858	662.318	3	2.08	8.08	117.33	27.7	1
control 1	F1QSE1	Uncharacterized protein OS=Danio rerio GN=vmhcl PE=1 SV=1	1	ALQEAHQQTLDDLQSEEDKVNTLTK		998 - 1,022	952.145	3	4.55	9.69	110.51	27.6	8
control 1	F1QSE1	Uncharacterized protein OS=Danio rerio GN=vmhcl PE=1 SV=1	1	AGLLGQLEEMRDER	Oxidation: 10	767 - 780	544.941	3	3.79	12.45	108.93	26.3	3
control 1	F1QSE1	Uncharacterized protein OS=Danio rerio GN=vmhcl PE=1 SV=1	1	NKGTLEDQIIQANPALEAFGNAK		210 - 232	814.763	3	5.31	14.56	118.37	25.1	2
control 1	F1QSE1	Uncharacterized protein OS=Danio rerio GN=vmhcl PE=1 SV=1	2	EKSELRLELDDVASSMEHIVK		1,220 - 1,240	607.817	4	2.22	13.8	127.96	23.3	1
control 1	F1QSE1	Uncharacterized protein OS=Danio rerio GN=vmhcl PE=1 SV=1	0	LDEAEQIAMK	Oxidation: 9	1,797 - 1,806	582.282	2	-3.51	15.06	35.3	20.2	1
control 1	F1QSF1	Uncharacterized protein OS=Danio rerio GN=mfap2 PE=4 SV=1	0	TVCAHEELLR	Carbamidomethyl: 3	115 - 124	409.875	3	-4.05	12.57	33.66	52.8	6
control 1	F1QT86	Uncharacterized protein (Fragment) OS=Danio rerio GN=si:ch211-198b21.5 PE=4 SV=1	0	ICVCDSGTILCDEVQCDEVSNCAK	Carbamidomethyl: 2, 4, 11, 16, 22	86 - 109	944.724	3	-1.44	4.69	79.24	77.7	18
control 1	F1QT86	Uncharacterized protein (Fragment) OS=Danio rerio GN=si:ch211-198b21.5 PE=4 SV=1	0	GLTGPQGPR		1,137 - 1,145	441.741	2	-5.58	11.18	25.51	42.5	2
control 1	F1QT86	Uncharacterized protein (Fragment) OS=Danio rerio GN=si:ch211-198b21.5 PE=4 SV=1	0	EGVIGAQGDR		1,079 - 1,088	501.25	2	-7.55	7.89	26.42	32.9	3
control 1	F1QT86	Uncharacterized protein (Fragment) OS=Danio rerio GN=si:ch211-198b21.5 PE=4 SV=1	0	SGPTGQQGPMGTDGGPGSK	Oxidation: 10	431 - 449	866.381	2	-3.43	7.07	27.58	31.8	3
control 1	F1QT86	Uncharacterized protein (Fragment) OS=Danio rerio GN=si:ch211-198b21.5 PE=4 SV=1	0	DIWKPEPCR	Carbamidomethyl: 8	77 - 85	600.797	2	2.85	17.62	42.59	31.2	3
control 1	F1QTQ2	Uncharacterized protein OS=Danio rerio GN=col9a1a PE=1 SV=1	0	GEPGEPGLR		103 - 111	456.23	2	-5.87	56.57	23	25.7	1
control 1	F1QUE3	Uncharacterized protein OS=Danio rerio GN=uqcrc1 PE=1 SV=1	0	LTTLDNGLR		73 - 81	501.781	2	-2.38	23.41	42.3	38.1	2
control 1	F1QUE3	Uncharacterized protein OS=Danio rerio GN=uqcrc1 PE=1 SV=1	0	AVELLAEVVQSLSLSEAEMEQQR		166 - 188	853.773	3	2.65	7.28	129.49	27.4	1
control 1	F1QUN8	Uncharacterized protein OS=Danio rerio GN=acta1a PE=3 SV=1	0	DLYANNVLSGGTTMYPGIADR		294 - 314	1114.53	2	-4.81	13.77	92.93	110.8	4
control 1	F1QUN8	Uncharacterized protein OS=Danio rerio GN=acta1a PE=3 SV=1	0	QEYDEAGPSIVHR		362 - 374	500.904	3	-6.2	4.23	38.92	101.7	8
control 1	F1QUN8	Uncharacterized protein OS=Danio rerio GN=acta1a PE=3 SV=1	1	DSYVGDEAQSKR		53 - 64	677.813	2	-3.94	5.07	24.35	90.8	4
control 1	F1QUN8	Uncharacterized protein OS=Danio rerio GN=acta1a PE=3 SV=1	0	SYELPDGQVITIGNER		241 - 256	895.943	2	-7.27	9.88	93.03	86.9	20
control 1	F1QUN8	Uncharacterized protein OS=Danio rerio GN=acta1a PE=3 SV=1	0	LCYVALDFENEMATAASSSSLEK	Carbamidomethyl: 2	218 - 240	1268.59	2	6.21	6.14	119.29	77.5	8
control 1	F1QUN8	Uncharacterized protein OS=Danio rerio GN=acta1a PE=3 SV=1	0	AGFAGDDAPR		21 - 30	488.726	2	-4.42	3.23	29.99	57.5	4
control 1	F1QUN8	Uncharacterized protein OS=Danio rerio GN=acta1a PE=3 SV=1	0	EITALAPSTMK		318 - 328	581.311	2	-3.53	12.01	48.48	56.1	3
control 1	F1QUN8	Uncharacterized protein OS=Danio rerio GN=acta1a PE=3 SV=1	0	GYSFVTTAER		199 - 208	565.777	2	-0.43	21.82	47.3	51.3	3
control 1	F1QUN8	Uncharacterized protein OS=Danio rerio GN=acta1a PE=3 SV=1	0	CDIDIR	Carbamidomethyl: 1	287 - 292	396.186	2	-7.76	9.79	33.26	48.9	4
control 1	F1QUN8	Uncharacterized protein OS=Danio rerio GN=acta1a PE=3 SV=1	0	IIAPPER		331 - 337	398.237	2	-6.14	3.13	30.94	45.1	5
control 1	F1QUN8	Uncharacterized protein OS=Danio rerio GN=acta1a PE=3 SV=1	0	DSYVGDEAQSK		53 - 63	599.764	2	-1.23	13.31	28.16	44.9	2
control 1	F1QUN8	Uncharacterized protein OS=Danio rerio GN=acta1a PE=3 SV=1	1	QEYDEAGPSIVHRK		362 - 375	543.603	3	-4.94	6.21	31.24	42.8	1
control 1	F1QUN8	Uncharacterized protein OS=Danio rerio GN=acta1a PE=3 SV=1	0	TTGIVLDSGDGVTHNVPIYEGYALPHAIMR		150 - 179	1066.21	3	-1.85	12.61	122.34	41.8	5
control 1	F1QUN8	Uncharacterized protein OS=Danio rerio GN=acta1a PE=3 SV=1	0	VAPEEHPTLLTEAPLNPK		98 - 115	652.685	3	-1.31	12.51	98.6	40.6	11
control 1	F1QUN8	Uncharacterized protein OS=Danio rerio GN=acta1a PE=3 SV=1	0	LDLAGR		180 - 185	322.689	2	-3.16	5.79	30.75	38.3	2
control 1	F1QUN8	Uncharacterized protein OS=Danio rerio GN=acta1a PE=3 SV=1	1	IIAPPERK		331 - 338	308.525	3	-7.87	3.97	22.63	36.8	2
control 1	F1QUN8	Uncharacterized protein OS=Danio rerio GN=acta1a PE=3 SV=1	0	EITALAPSTMK	Oxidation: 10	318 - 328	589.308	2	-3.07	8.7	39.46	36.2	1
control 1	F1QUN8	Uncharacterized protein OS=Danio rerio GN=acta1a PE=3 SV=1	0	DLTDYLMK	Oxidation: 7	186 - 193	507.743	2	-3.21	5.3	62.74	31.1	2
control 1	F1QUN8	Uncharacterized protein OS=Danio rerio GN=acta1a PE=3 SV=1	1	EKLCYVALDFENEMATAASSSSLEK	Carbamidomethyl: 4	216 - 240	931.774	3	3.62	15.98	125.19	27.1	1
control 1	F1QUN8	Uncharacterized protein OS=Danio rerio GN=acta1a PE=3 SV=1	0	DLTDYLMK		186 - 193	499.744	2	-4.85	8.79	74.16	23.7	1
control 1	F1QUN8	Uncharacterized protein OS=Danio rerio GN=acta1a PE=3 SV=1	0	GILTLK		65 - 70	322.718	2	-9.16	10.52	44.77	23.1	1
control 1	F1QWE6	Uncharacterized protein OS=Danio rerio GN=LOC100330353 PE=1 SV=2	0	EAAAGALQNITAGDSR		617 - 632	772.888	2	1.53	17.54	50.64	69.7	1
control 1	F1QWE6	Uncharacterized protein OS=Danio rerio GN=LOC100330353 PE=1 SV=2	0	ESLAELTER		438 - 446	524.269	2	-1.96	7.48	49.95	55.4	2
control 1	F1QXV8	Phosphoglycerate kinase OS=Danio rerio GN=pgk1 PE=1 SV=1	0	ASQAEIDAFR		142 - 151	554.276	2	1.61	4.65	45.16	62.7	2
control 1	F1QYU0	Uncharacterized protein OS=Danio rerio GN=lama4 PE=1 SV=1	0	HAEELQHNLK		657 - 666	406.875	3	-8.62	6.11	18.38	34	2
control 1	F1QYU0	Uncharacterized protein OS=Danio rerio GN=lama4 PE=1 SV=1	0	VFLTVPSQDTTAEQK		1,000 - 1,014	832.431	2	0.89	6.21	56.04	32.8	1
control 1	F1QYU0	Uncharacterized protein OS=Danio rerio GN=lama4 PE=1 SV=1	0	CVCQDGYAGHYCER	Carbamidomethyl: 1, 3, 12	123 - 136	592.23	3	0.6	14.55	32.5	22.1	1
control 1	F1QYU0	Uncharacterized protein OS=Danio rerio GN=lama4 PE=1 SV=1	1	QDRDIEPEDFQR		1,429 - 1,440	516.573	3	-2.75	6.35	41.09	21.8	1
control 1	F1QZ50	Uncharacterized protein OS=Danio rerio GN=ahnak PE=1 SV=2	0	VEIEGPEIEGPEGGFK		2,161 - 2,176	843.914	2	-0.65	9.33	73.76	80.3	23
control 1	F1QZ50	Uncharacterized protein OS=Danio rerio GN=ahnak PE=1 SV=2	0	VELEGPDIEGPEGGFK		1,233 - 1,248	836.907	2	-0.13	6.04	73.06	79.7	11
control 1	F1QZ50	Uncharacterized protein OS=Danio rerio GN=ahnak PE=1 SV=2	0	SPEIDIEGPDGK		4,701 - 4,712	628.804	2	-0.15	27.12	47.61	66.2	1
control 1	F1QZ50	Uncharacterized protein OS=Danio rerio GN=ahnak PE=1 SV=2	0	VEIEGPDIEGR		4,047 - 4,057	607.307	2	-0.2	19.66	49.77	62.7	2
control 1	F1QZ50	Uncharacterized protein OS=Danio rerio GN=ahnak PE=1 SV=2	0	SPEIDIEGPEGK		2,567 - 2,578	635.81	2	-2.13	9.35	48.57	61.6	2
control 1	F1QZ50	Uncharacterized protein OS=Danio rerio GN=ahnak PE=1 SV=2	1	SPDLDIKSPEIDIEGPEGK		3,615 - 3,633	680.338	3	-9.31	11.72	93.37	53.8	1
control 1	F1QZ50	Uncharacterized protein OS=Danio rerio GN=ahnak PE=1 SV=2	0	VEGPDMDVK		3,779 - 3,787	495.231	2	-6.42	17.55	34.66	49.7	1
control 1	F1QZ50	Uncharacterized protein OS=Danio rerio GN=ahnak PE=1 SV=2	0	GPQVDIEGPEGK		5,293 - 5,304	613.303	2	-6.74	12.04	40.74	48.5	2
control 1	F1QZ50	Uncharacterized protein OS=Danio rerio GN=ahnak PE=1 SV=2	0	TQEFNIEGPER		596 - 606	660.317	2	2.76	18.36	48.61	48	1
control 1	F1QZ50	Uncharacterized protein OS=Danio rerio GN=ahnak PE=1 SV=2	0	VELEGSDIAGPEGGFK		1,929 - 1,944	802.896	2	2.3	11.99	61.47	47.3	1
control 1	F1QZ50	Uncharacterized protein OS=Danio rerio GN=ahnak PE=1 SV=2	0	ELSLSSGELTSGK		6,265 - 6,277	654.334	2	-5.96	22.39	52.59	46	1
control 1	F1QZ50	Uncharacterized protein OS=Danio rerio GN=ahnak PE=1 SV=2	0	VELEGPDIESPEGGFK		4,229 - 4,244	851.91	2	-2.89	12.12	65.92	42.6	2
control 1	F1QZ50	Uncharacterized protein OS=Danio rerio GN=ahnak PE=1 SV=2	0	VELEGPEIDGPEGGFK		2,045 - 2,060	836.905	2	-1.84	7.35	72.44	36.9	3
control 1	F1QZ50	Uncharacterized protein OS=Danio rerio GN=ahnak PE=1 SV=2	1	APDVDIKGPEIDIEGPEGK		1,398 - 1,416	660.336	3	-1.83	10.57	89.52	34.6	6
control 1	F1QZ50	Uncharacterized protein OS=Danio rerio GN=ahnak PE=1 SV=2	0	APVLDIEGPEGK		1,752 - 1,763	612.83	2	4.63	9.85	54.02	33.9	1
control 1	F1QZ50	Uncharacterized protein OS=Danio rerio GN=ahnak PE=1 SV=2	0	VEKPDIDVK		1,264 - 1,272	348.196	3	-4.87	14.07	30.79	33.3	2
control 1	F1QZ50	Uncharacterized protein OS=Danio rerio GN=ahnak PE=1 SV=2	0	VDIEGPEGK		1,175 - 1,183	472.238	2	-3.9	36.47	32.7	32.1	2
control 1	F1QZ50	Uncharacterized protein OS=Danio rerio GN=ahnak PE=1 SV=2	0	IEHEGPDIEGPEGGFK		5,172 - 5,187	570.935	3	-3.54	11.84	47.4	31.4	1
control 1	F1QZ50	Uncharacterized protein OS=Danio rerio GN=ahnak PE=1 SV=2	0	GDLEGPEIEVPEGGFK		1,696 - 1,711	836.905	2	-2.49	6.33	70.3	29.6	1
control 1	F1QZ50	Uncharacterized protein OS=Danio rerio GN=ahnak PE=1 SV=2	0	TADLDTDGLGGGLK		5,830 - 5,843	666.842	2	9.7	9.8	54.5	29.4	2
control 1	F1QZ50	Uncharacterized protein OS=Danio rerio GN=ahnak PE=1 SV=2	0	SPELDFEGPEGK		3,212 - 3,223	652.809	2	7.7	12.15	53.82	27.4	1
control 1	F1QZ50	Uncharacterized protein OS=Danio rerio GN=ahnak PE=1 SV=2	1	LKGDVDVSVPK		1,035 - 1,045	386.224	3	1	38.01	36.53	26.6	2
control 1	F1QZ50	Uncharacterized protein OS=Danio rerio GN=ahnak PE=1 SV=2	0	VEGPDVDVK		1,380 - 1,388	479.244	2	-8.86	29.52	33.92	24.7	1
control 1	F1QZ50	Uncharacterized protein OS=Danio rerio GN=ahnak PE=1 SV=2	0	SPDLDNESPELNIEGPK		5,039 - 5,055	927.442	2	0.09	9.23	60.96	24.2	1
control 1	F1QZ50	Uncharacterized protein OS=Danio rerio GN=ahnak PE=1 SV=2	0	VEGPGMDVK		1,494 - 1,502	466.23	2	-2.4	6.96	31.77	23.4	1
control 1	F1QZ50	Uncharacterized protein OS=Danio rerio GN=ahnak PE=1 SV=2	0	VEIEGPDIESSEGGFK		3,930 - 3,945	846.901	2	-1.14	6.83	62.34	20.6	1
control 1	F1QZ50	Uncharacterized protein OS=Danio rerio GN=ahnak PE=1 SV=2	0	VEGPDVDIK		3,301 - 3,309	486.252	2	-8.04	20.65	39.75	20.4	1
control 1	F1QZ50	Uncharacterized protein OS=Danio rerio GN=ahnak PE=1 SV=2	0	VELEGPDIAGPEGGFK		2,278 - 2,293	807.904	2	0.04	20.03	66.22	20	1
control 1	F1R0K6	Uncharacterized protein OS=Danio rerio GN=tnnt2a PE=1 SV=1	0	YEINVLR		239 - 245	453.753	2	-6.5	4.41	52.79	35.6	1
control 1	F1R1C7	Uncharacterized protein (Fragment) OS=Danio rerio GN=si:dkey-22l11.6 PE=4 SV=2	0	MVPLPR		1 - 6	356.712	2	0.25	37.09	44.17	24.5	1
control 1	F1R377	Uncharacterized protein (Fragment) OS=Danio rerio GN=cyc1 PE=1 SV=1	0	NLVGVSHTEDEVK		108 - 120	713.859	2	-4.53	11.11	35.01	40.9	1
control 1	F1R6V5	Uncharacterized protein (Fragment) OS=Danio rerio GN=mmrn2a PE=4 SV=2	0	LSQEVQGLQR		353 - 362	579.312	2	-9.81	20.49	35.88	48.4	1
control 1	F1R7N8	Uncharacterized protein OS=Danio rerio GN=ttna PE=1 SV=2	0	YGVGEPLESR		18,381 - 18,390	553.774	2	-5.31	10.98	43.77	66.3	1
control 1	F1R7N8	Uncharacterized protein OS=Danio rerio GN=ttna PE=1 SV=2	0	DCSLADEGEYTVIAGPDK	Carbamidomethyl: 2	7,352 - 7,369	970.438	2	5.57	3.72	67.48	64.2	2
control 1	F1R7N8	Uncharacterized protein OS=Danio rerio GN=ttna PE=1 SV=2	0	VQDTPGPPEGPLR		22,628 - 22,640	681.848	2	-8.4	13.93	44.28	57.6	1
control 1	F1R7N8	Uncharacterized protein OS=Danio rerio GN=ttna PE=1 SV=2	0	IEPTADLSSIDK		23,223 - 23,234	644.839	2	5.28	21.27	53.66	56.9	2
control 1	F1R7N8	Uncharacterized protein OS=Danio rerio GN=ttna PE=1 SV=2	0	MPYEIPEAR		26,554 - 26,562	553.272	2	2.39	23.74	51.7	56.7	1
control 1	F1R7N8	Uncharacterized protein OS=Danio rerio GN=ttna PE=1 SV=2	0	SLVEDSQLPEGR		1,222 - 1,233	665.334	2	-2.18	16.94	47.31	52.7	1
control 1	F1R7N8	Uncharacterized protein OS=Danio rerio GN=ttna PE=1 SV=2	0	YQMEVLQDGR		772 - 781	619.795	2	-1.27	7.39	50.24	47.6	1
control 1	F1R7N8	Uncharacterized protein OS=Danio rerio GN=ttna PE=1 SV=2	0	SDAGEYTFIAGK		2,638 - 2,649	629.807	2	9.3	5.34	53.24	47.1	1
control 1	F1R7N8	Uncharacterized protein OS=Danio rerio GN=ttna PE=1 SV=2	0	VTGENEYGVGVPLETK		20,933 - 20,948	846.427	2	-1.35	17.82	57.44	47	2
control 1	F1R7N8	Uncharacterized protein OS=Danio rerio GN=ttna PE=1 SV=2	0	EQTTAPEFDLR		15,641 - 15,651	653.815	2	-3.26	13.94	53.57	40.6	2
control 1	F1R7N8	Uncharacterized protein OS=Danio rerio GN=ttna PE=1 SV=2	0	GNEYIFR		15,122 - 15,128	449.726	2	3.36	6.05	45.74	39.9	1
control 1	F1R7N8	Uncharacterized protein OS=Danio rerio GN=ttna PE=1 SV=2	0	DLAIEPTVR		17,807 - 17,815	507.283	2	-4.28	6.91	51.17	39.7	1
control 1	F1R7N8	Uncharacterized protein OS=Danio rerio GN=ttna PE=1 SV=2	0	DGQELELSER		2,517 - 2,526	588.283	2	3.41	10.33	43.15	39.5	1
control 1	F1R7N8	Uncharacterized protein OS=Danio rerio GN=ttna PE=1 SV=2	0	IQSQTVALADEVR		1,508 - 1,520	715.381	2	-6.35	13.97	50.83	39.1	1
control 1	F1R7N8	Uncharacterized protein OS=Danio rerio GN=ttna PE=1 SV=2	0	AVNEAGEIETSGK		25,188 - 25,200	652.819	2	-1.83	17.25	31.03	37.6	1
control 1	F1R7N8	Uncharacterized protein OS=Danio rerio GN=ttna PE=1 SV=2	0	DLMTPVTIQEQR		24,302 - 24,313	715.869	2	-0.56	4.31	62.36	34.7	1
control 1	F1R7N8	Uncharacterized protein OS=Danio rerio GN=ttna PE=1 SV=2	0	LNIEER		6,655 - 6,660	387.213	2	3.65	44.26	29.52	29.8	1
control 1	F1R7N8	Uncharacterized protein OS=Danio rerio GN=ttna PE=1 SV=2	0	EPPEIQLDAK		8,243 - 8,252	570.297	2	-7.08	8.37	46.56	27.8	1
control 1	F1R7N8	Uncharacterized protein OS=Danio rerio GN=ttna PE=1 SV=2	0	VTWEFDGK		10,415 - 10,422	491.237	2	-0.41	10.32	55.69	27.6	1
control 1	F1R7N8	Uncharacterized protein OS=Danio rerio GN=ttna PE=1 SV=2	0	VTNLTEGNEYEFR		22,794 - 22,806	786.378	2	9.66	17.93	54.44	24.7	1
control 1	F1R7N8	Uncharacterized protein OS=Danio rerio GN=ttna PE=1 SV=2	0	EVSIDDTSLIK		6,544 - 6,554	610.322	2	-3.85	8.83	59.69	21.6	1
control 1	F1R7N8	Uncharacterized protein OS=Danio rerio GN=ttna PE=1 SV=2	0	EIETLNIAR		25,876 - 25,884	529.794	2	-3.06	9.66	49.61	21.2	1
control 1	F1R8U0	Uncharacterized protein OS=Danio rerio GN=krt94 PE=1 SV=1	0	LAADDFR		176 - 182	404.201	2	-5.05	12.59	39.91	67.8	10
control 1	F1R8U0	Uncharacterized protein OS=Danio rerio GN=krt94 PE=1 SV=1	0	AALENSLGDTEAR		334 - 346	673.825	2	-8.23	12.92	41.27	54	2
control 1	F1R8U0	Uncharacterized protein OS=Danio rerio GN=krt94 PE=1 SV=1	0	EVAISTETIQTTK		297 - 309	710.885	2	6.98	7.11	45.99	51.9	1
control 1	F1R8U0	Uncharacterized protein OS=Danio rerio GN=krt94 PE=1 SV=1	0	LASYLDK		107 - 113	405.221	2	-6.76	45.95	34.29	45.5	4
control 1	F1R8U0	Uncharacterized protein OS=Danio rerio GN=krt94 PE=1 SV=1	0	LEQEIATYR		389 - 397	561.792	2	-2.81	17.19	41.06	42.5	2
control 1	F1R8U0	Uncharacterized protein OS=Danio rerio GN=krt94 PE=1 SV=1	0	SLEAANATLER		116 - 126	587.805	2	-2.31	20.23	39.47	20.6	1
control 1	F1R8W3	Uncharacterized protein OS=Danio rerio GN=desma PE=1 SV=1	0	TTSEGMSALSAQR		463 - 475	669.817	2	-4.26	14.23	38.36	78.1	3
control 1	F1R8W3	Uncharacterized protein OS=Danio rerio GN=desma PE=1 SV=1	0	ADVDAATLAR		207 - 216	501.761	2	-7.52	25.68	37.54	77.2	4
control 1	F1R8W3	Uncharacterized protein OS=Danio rerio GN=desma PE=1 SV=1	1	LQEEIHQKEEAENNLSAFR		188 - 206	762.378	3	1.93	9.53	106.06	76.4	24
control 1	F1R8W3	Uncharacterized protein OS=Danio rerio GN=desma PE=1 SV=1	0	IAELYEEEMR		145 - 154	641.807	2	6.52	10.04	53.95	73.4	4
control 1	F1R8W3	Uncharacterized protein OS=Danio rerio GN=desma PE=1 SV=1	0	EAGGYQDTIAR		353 - 363	590.78	2	-6.17	22.61	33.91	64.7	3
control 1	F1R8W3	Uncharacterized protein OS=Danio rerio GN=desma PE=1 SV=1	0	LLEGEESR		402 - 409	466.735	2	-6.67	6.09	26.07	63.8	3
control 1	F1R8W3	Uncharacterized protein OS=Danio rerio GN=desma PE=1 SV=1	0	LDFNLADAINQDFLNTR		83 - 99	990.5	2	5.22	7.99	123.95	62.6	1
control 1	F1R8W3	Uncharacterized protein OS=Danio rerio GN=desma PE=1 SV=1	1	KIHEEEIR		235 - 242	527.285	2	-4.88	13.9	16.95	56.6	3
control 1	F1R8W3	Uncharacterized protein OS=Danio rerio GN=desma PE=1 SV=1	0	IAELYEEEMR	Oxidation: 9	145 - 154	649.794	2	-9.64	8.43	44.37	54.1	1
control 1	F1R8W3	Uncharacterized protein OS=Danio rerio GN=desma PE=1 SV=1	0	YSASAESASSYR		5 - 16	639.782	2	-2.11	7.26	32.62	50.4	1
control 1	F1R8W3	Uncharacterized protein OS=Danio rerio GN=desma PE=1 SV=1	1	KLLEGEESR		401 - 409	530.782	2	-6.98	29.26	21.69	49.2	2
control 1	F1R8W3	Uncharacterized protein OS=Danio rerio GN=desma PE=1 SV=1	2	SRVEIERDNLVDDLQK		168 - 183	643.672	3	-0.51	28.31	113.37	47	6
control 1	F1R8W3	Uncharacterized protein OS=Danio rerio GN=desma PE=1 SV=1	0	FLEQQNSALTVEIER		122 - 136	888.96	2	-0.55	16.16	89.12	46.1	2
control 1	F1R8W3	Uncharacterized protein OS=Danio rerio GN=desma PE=1 SV=1	0	AELQHLNDR		104 - 112	548.279	2	-3.19	6.03	23.83	44.7	5
control 1	F1R8W3	Uncharacterized protein OS=Danio rerio GN=desma PE=1 SV=1	0	QMSEMEER		342 - 349	520.211	2	-4.17	5.8	24.8	42.8	2
control 1	F1R8W3	Uncharacterized protein OS=Danio rerio GN=desma PE=1 SV=1	0	QETMQFR		313 - 319	470.217	2	-9.03	4.81	32.6	39.8	3
control 1	F1R8W3	Uncharacterized protein OS=Danio rerio GN=desma PE=1 SV=1	0	EYQDLLNVK		381 - 389	561.295	2	-0.24	34.16	57.73	37.5	2
control 1	F1R8W3	Uncharacterized protein OS=Danio rerio GN=desma PE=1 SV=1	1	VSDLNQAVNKNNEALR		294 - 309	595.644	3	-3.54	9.19	37.83	36.3	1
control 1	F1R8W3	Uncharacterized protein OS=Danio rerio GN=desma PE=1 SV=1	0	LDLER		217 - 221	323.18	2	-4.91	18.05	30.07	32.9	3
control 1	F1R8W3	Uncharacterized protein OS=Danio rerio GN=desma PE=1 SV=1	0	IHEEEIR		236 - 242	463.239	2	-3.46	8.45	19.39	31.5	1
control 1	F1R8W3	Uncharacterized protein OS=Danio rerio GN=desma PE=1 SV=1	0	SYAGLGEK		75 - 82	412.709	2	-4.5	5.73	28.16	31.1	2
control 1	F1R8W3	Uncharacterized protein OS=Danio rerio GN=desma PE=1 SV=1	0	LQYEAIAAK		273 - 281	503.781	2	-2.23	8.06	40.99	30.6	3
control 1	F1R8W3	Uncharacterized protein OS=Danio rerio GN=desma PE=1 SV=1	0	NISEAEDWYK		282 - 291	627.788	2	4.07	30.46	55.84	30.1	3
control 1	F1R8W3	Uncharacterized protein OS=Danio rerio GN=desma PE=1 SV=1	0	LEAEIAK		364 - 370	387.221	2	-6.74	12.14	26.98	21.5	2
control 1	F1R8W4	Uncharacterized protein OS=Danio rerio GN=desma PE=1 SV=1	0	ADVDAATLAR		207 - 216	501.761	2	-7.52	25.68	37.54	77.2	4
control 1	F1R8W4	Uncharacterized protein OS=Danio rerio GN=desma PE=1 SV=1	1	LQEEIHQKEEAENNLSAFR		188 - 206	762.378	3	1.93	9.53	106.06	76.4	24
control 1	F1R8W4	Uncharacterized protein OS=Danio rerio GN=desma PE=1 SV=1	0	IAELYEEEMR		145 - 154	641.807	2	6.52	10.04	53.95	73.4	4
control 1	F1R8W4	Uncharacterized protein OS=Danio rerio GN=desma PE=1 SV=1	0	EAGGYQDTIAR		353 - 363	590.78	2	-6.17	22.61	33.91	64.7	3
control 1	F1R8W4	Uncharacterized protein OS=Danio rerio GN=desma PE=1 SV=1	0	LLEGEESR		402 - 409	466.735	2	-6.67	6.09	26.07	63.8	3
control 1	F1R8W4	Uncharacterized protein OS=Danio rerio GN=desma PE=1 SV=1	0	LDFNLADAINQDFLNTR		83 - 99	990.5	2	5.22	7.99	123.95	62.6	1
control 1	F1R8W4	Uncharacterized protein OS=Danio rerio GN=desma PE=1 SV=1	1	KIHEEEIR		235 - 242	527.285	2	-4.88	13.9	16.95	56.6	3
control 1	F1R8W4	Uncharacterized protein OS=Danio rerio GN=desma PE=1 SV=1	0	IAELYEEEMR	Oxidation: 9	145 - 154	649.794	2	-9.64	8.43	44.37	54.1	1
control 1	F1R8W4	Uncharacterized protein OS=Danio rerio GN=desma PE=1 SV=1	0	YSASAESASSYR		5 - 16	639.782	2	-2.11	7.26	32.62	50.4	1
control 1	F1R8W4	Uncharacterized protein OS=Danio rerio GN=desma PE=1 SV=1	1	KLLEGEESR		401 - 409	530.782	2	-6.98	29.26	21.69	49.2	2
control 1	F1R8W4	Uncharacterized protein OS=Danio rerio GN=desma PE=1 SV=1	2	SRVEIERDNLVDDLQK		168 - 183	643.672	3	-0.51	28.31	113.37	47	6
control 1	F1R8W4	Uncharacterized protein OS=Danio rerio GN=desma PE=1 SV=1	0	FLEQQNSALTVEIER		122 - 136	888.96	2	-0.55	16.16	89.12	46.1	2
control 1	F1R8W4	Uncharacterized protein OS=Danio rerio GN=desma PE=1 SV=1	0	AELQHLNDR		104 - 112	548.279	2	-3.19	6.03	23.83	44.7	5
control 1	F1R8W4	Uncharacterized protein OS=Danio rerio GN=desma PE=1 SV=1	0	DGEVVSESTQHQQDVM		458 - 473	894.889	2	0.21	8.69	45.33	42.9	1
control 1	F1R8W4	Uncharacterized protein OS=Danio rerio GN=desma PE=1 SV=1	0	QMSEMEER		342 - 349	520.211	2	-4.17	5.8	24.8	42.8	2
control 1	F1R8W4	Uncharacterized protein OS=Danio rerio GN=desma PE=1 SV=1	0	QETMQFR		313 - 319	470.217	2	-9.03	4.81	32.6	39.8	3
control 1	F1R8W4	Uncharacterized protein OS=Danio rerio GN=desma PE=1 SV=1	0	EYQDLLNVK		381 - 389	561.295	2	-0.24	34.16	57.73	37.5	2
control 1	F1R8W4	Uncharacterized protein OS=Danio rerio GN=desma PE=1 SV=1	1	VSDLNQAVNKNNEALR		294 - 309	595.644	3	-3.54	9.19	37.83	36.3	1
control 1	F1R8W4	Uncharacterized protein OS=Danio rerio GN=desma PE=1 SV=1	0	LDLER		217 - 221	323.18	2	-4.91	18.05	30.07	32.9	3
control 1	F1R8W4	Uncharacterized protein OS=Danio rerio GN=desma PE=1 SV=1	0	IHEEEIR		236 - 242	463.239	2	-3.46	8.45	19.39	31.5	1
control 1	F1R8W4	Uncharacterized protein OS=Danio rerio GN=desma PE=1 SV=1	0	SYAGLGEK		75 - 82	412.709	2	-4.5	5.73	28.16	31.1	2
control 1	F1R8W4	Uncharacterized protein OS=Danio rerio GN=desma PE=1 SV=1	0	LQYEAIAAK		273 - 281	503.781	2	-2.23	8.06	40.99	30.6	3
control 1	F1R8W4	Uncharacterized protein OS=Danio rerio GN=desma PE=1 SV=1	0	NISEAEDWYK		282 - 291	627.788	2	4.07	30.46	55.84	30.1	3
control 1	F1R8W4	Uncharacterized protein OS=Danio rerio GN=desma PE=1 SV=1	0	LEAEIAK		364 - 370	387.221	2	-6.74	12.14	26.98	21.5	2
control 1	F1R9P5	Uncharacterized protein OS=Danio rerio GN=flna PE=1 SV=2	0	DAGEGGLSLAIEGPSK		1,798 - 1,813	750.881	2	0.58	6.28	64.45	79.8	3
control 1	F1R9P5	Uncharacterized protein OS=Danio rerio GN=flna PE=1 SV=2	0	IGSEAGPQQVR		573 - 583	571.298	2	-6.27	22.13	26.86	35.7	1
control 1	F1R9P5	Uncharacterized protein OS=Danio rerio GN=flna PE=1 SV=2	0	ENGLYLIDVK		2,302 - 2,311	582.318	2	-1.58	12.78	68.35	35.4	1
control 1	F1R9P5	Uncharacterized protein OS=Danio rerio GN=flna PE=1 SV=2	0	VGSAADIPLDIGELDLSQLTATLTTPSGR		1,871 - 1,899	971.183	3	3.15	8.93	129.09	27.5	1
control 1	F1R9Y9	Uncharacterized protein OS=Danio rerio GN=etfb PE=1 SV=1	0	EIDGGLETIK		164 - 173	537.787	2	-0.42	19.28	47.31	29.9	1
control 1	F1R9Y9	Uncharacterized protein OS=Danio rerio GN=etfb PE=1 SV=1	0	VETVEDLVGK		238 - 247	544.794	2	-1.83	17.15	56.07	20.2	1
control 1	F1RB82	Uncharacterized protein OS=Danio rerio GN=LOC557764 PE=4 SV=2	1	CPAGQELKEDGK	Carbamidomethyl: 1	174 - 185	444.544	3	-7.22	10.87	20.02	58.2	3
control 1	F1RBU0	Uncharacterized protein OS=Danio rerio GN=aifm1 PE=1 SV=2	0	LSDGSEISYEK		382 - 392	614.289	2	-1.88	7.74	37.2	37.2	1
control 1	F1RBU0	Uncharacterized protein OS=Danio rerio GN=aifm1 PE=1 SV=2	1	KIEDFR		423 - 428	404.218	2	-8.25	9.72	26.14	33.7	2
control 1	F1RDA6	Uncharacterized protein OS=Danio rerio GN=ndufs1 PE=1 SV=1	0	AVTEGAAAVDEPSIC	Carbamidomethyl: 15	717 - 731	745.347	2	1.79	18.58	57.09	24.3	1
control 1	F6NMS7	Uncharacterized protein OS=Danio rerio GN=ckmt2b PE=4 SV=1	0	ILDNLR		340 - 345	372.221	2	-9.53	25.12	39.93	37	2
control 1	F8W2N0	Uncharacterized protein OS=Danio rerio GN=anxa11b PE=4 SV=1	0	NTPAYFAER		411 - 419	534.757	2	-3.29	9.35	41.07	43.8	1
control 1	F8W2N0	Uncharacterized protein OS=Danio rerio GN=anxa11b PE=4 SV=1	0	SELDMLDIR		442 - 450	546.272	2	-2.45	22.96	70.99	40.8	1
control 1	F8W4M7	Aconitate hydratase, mitochondrial (Fragment) OS=Danio rerio GN=aco2 PE=1 SV=2	0	IVYGHLDDPAGQEIAR		79 - 94	585.296	3	-6.94	7.33	51.42	56.3	8
control 1	F8W4M7	Aconitate hydratase, mitochondrial (Fragment) OS=Danio rerio GN=aco2 PE=1 SV=2	0	FNPETDYLTAPNGEK		517 - 531	848.39	2	-7.91	10.96	58.79	47.6	3
control 1	F8W4M7	Aconitate hydratase, mitochondrial (Fragment) OS=Danio rerio GN=aco2 PE=1 SV=2	0	SNIDIVR		60 - 66	408.731	2	-4.59	13.65	35.05	42.3	2
control 1	F8W4M7	Aconitate hydratase, mitochondrial (Fragment) OS=Danio rerio GN=aco2 PE=1 SV=2	0	VDVNPQSNR		566 - 574	514.758	2	-2.47	14.99	23.19	35.2	2
control 1	F8W4M7	Aconitate hydratase, mitochondrial (Fragment) OS=Danio rerio GN=aco2 PE=1 SV=2	0	NGWPLDVK		381 - 388	464.747	2	-2.38	48.8	57.35	29.3	1
control 1	G1K2E7	Cadherin-2 OS=Danio rerio GN=cdh2 PE=1 SV=1	0	VIDVNESPNFDPNPK		475 - 489	842.913	2	1.23	6.92	55.22	61.5	2
control 1	G1K2E7	Cadherin-2 OS=Danio rerio GN=cdh2 PE=1 SV=1	0	LLDVNDNAPEFTR		359 - 371	752.376	2	0.99	6.73	61.34	41.2	2
control 1	G1K2X0	Uncharacterized protein (Fragment) OS=Danio rerio GN=ttnb PE=1 SV=1	0	AGDDLTVEVPLR		14,406 - 14,417	642.84	2	-4.72	5.58	63.53	47.8	2
control 1	G1K2X0	Uncharacterized protein (Fragment) OS=Danio rerio GN=ttnb PE=1 SV=1	0	DITISDITR		4,896 - 4,904	517.279	2	-1.75	3.8	60.42	41.5	1
control 1	G1K2X0	Uncharacterized protein (Fragment) OS=Danio rerio GN=ttnb PE=1 SV=1	0	GNEYIFR		10,600 - 10,606	449.726	2	3.36	6.05	45.74	39.9	1
control 1	G1K2X0	Uncharacterized protein (Fragment) OS=Danio rerio GN=ttnb PE=1 SV=1	0	EQNSEPEFDLR		10,036 - 10,046	682.313	2	4.41	17.48	50.81	36.7	1
control 1	G1K2X0	Uncharacterized protein (Fragment) OS=Danio rerio GN=ttnb PE=1 SV=1	0	LNIEER		1,083 - 1,088	387.213	2	3.65	44.26	29.52	29.8	1
control 1	G1K2X0	Uncharacterized protein (Fragment) OS=Danio rerio GN=ttnb PE=1 SV=1	0	GTSDFVEIGPIK		16,540 - 16,551	631.832	2	-4.76	10.96	65.41	28.1	1
control 1	G1K2X0	Uncharacterized protein (Fragment) OS=Danio rerio GN=ttnb PE=1 SV=1	0	EPPEIQLDAK		2,668 - 2,677	570.297	2	-7.08	8.37	46.56	27.8	1
control 1	G1K2X0	Uncharacterized protein (Fragment) OS=Danio rerio GN=ttnb PE=1 SV=1	0	VGEDGEWTVISQK		16,205 - 16,217	724.354	2	-4.49	10.79	58.41	27.3	1
control 1	G1K2X0	Uncharacterized protein (Fragment) OS=Danio rerio GN=ttnb PE=1 SV=1	0	EVSIDDTSLIK		972 - 982	610.322	2	-3.85	8.83	59.69	21.6	1
control 1	G1K2X0	Uncharacterized protein (Fragment) OS=Danio rerio GN=ttnb PE=1 SV=1	0	GTLPEDSGIYR		20,830 - 20,840	604.304	2	4.24	37.33	46.09	21.2	1
control 1	G1K2X0	Uncharacterized protein (Fragment) OS=Danio rerio GN=ttnb PE=1 SV=1	0	STGLEDGVAYEFR		10,298 - 10,310	722.337	2	-6.34	13.35	64.55	20.6	1
control 1	G1K2X0	Uncharacterized protein (Fragment) OS=Danio rerio GN=ttnb PE=1 SV=1	0	LVENSEYEFR		17,605 - 17,614	643.307	2	0.98	14.54	47.71	20	1
control 1	H0WES8	Uncharacterized protein OS=Danio rerio GN=si:dkeyp-80c12.10 PE=1 SV=1	0	GGHDAGSQHQFTGIAK		2 - 17	403.444	4	-6.86	10.3	25.43	22.8	2
control 1	H0WES8	Uncharacterized protein OS=Danio rerio GN=si:dkeyp-80c12.10 PE=1 SV=1	0	YFNSYTITGR		18 - 27	611.294	2	-7.92	9.06	53.56	22.7	1
control 1	I3ISI4	Uncharacterized protein OS=Danio rerio GN=fabp3 PE=1 SV=1	0	LGEEFDETTADDR		32 - 44	749.321	2	0.18	6.76	47.14	51.9	1
control 1	I3ISI4	Uncharacterized protein OS=Danio rerio GN=fabp3 PE=1 SV=1	0	EGDVFTLK		11 - 18	454.738	2	-2.91	88.87	50.82	30.4	2
control 1	I3ISJ2	Cytochrome b-c1 complex subunit 6 OS=Danio rerio GN=uqcrh PE=1 SV=1	0	SQTTEDCTEELFDFLHAR	Carbamidomethyl: 7	59 - 76	733.666	3	7.36	6.43	121.93	26.7	1
control 1	P13104	Tropomyosin alpha-1 chain OS=Danio rerio GN=tpma PE=2 SV=1	1	LEEAEKAADESER		113 - 125	738.843	2	-1.35	4.47	24.4	84.4	4
control 1	P13104	Tropomyosin alpha-1 chain OS=Danio rerio GN=tpma PE=2 SV=1	1	IQLVEEELDRAQER		92 - 105	576.635	3	-2	9.09	103.46	81.6	12
control 1	P13104	Tropomyosin alpha-1 chain OS=Danio rerio GN=tpma PE=2 SV=1	1	LDKENALDR		13 - 21	358.522	3	-5.72	25.85	21.06	62.5	4
control 1	P13104	Tropomyosin alpha-1 chain OS=Danio rerio GN=tpma PE=2 SV=1	0	AISEELDHALNDMTSI		269 - 284	879.92	2	5.91	8.99	119.55	60.2	6
control 1	P13104	Tropomyosin alpha-1 chain OS=Danio rerio GN=tpma PE=2 SV=1	2	HIAEEADRKYEEVAR		153 - 167	454.732	4	4.18	14.57	113.25	40.1	7
control 1	P13104	Tropomyosin alpha-1 chain OS=Danio rerio GN=tpma PE=2 SV=1	1	MELQEIQLKEAK	Oxidation: 1	141 - 152	738.397	2	5.98	21.39	48.1	22.9	1
control 1	Q08BA1	ATP synthase subunit alpha OS=Danio rerio GN=atp5a1 PE=1 SV=1	0	ILGADTGAELEETGR		58 - 72	766.391	2	9.53	8.02	55.12	99.2	13
control 1	Q08BA1	ATP synthase subunit alpha OS=Danio rerio GN=atp5a1 PE=1 SV=1	0	NVQAEEMVEFSSGLK		88 - 102	834.4	2	-1.32	10.4	90.62	80.3	15
control 1	Q08BA1	ATP synthase subunit alpha OS=Danio rerio GN=atp5a1 PE=1 SV=1	0	EVAAFAQFGSDLDAATQQLLNR		441 - 462	789.066	3	2.35	9.05	127.72	78.2	1
control 1	Q08BA1	ATP synthase subunit alpha OS=Danio rerio GN=atp5a1 PE=1 SV=1	0	TGTAEVSSILEEK		45 - 57	682.349	2	-2.74	5.41	56.69	74	8
control 1	Q08BA1	ATP synthase subunit alpha OS=Danio rerio GN=atp5a1 PE=1 SV=1	0	APGIIPR		175 - 181	362.229	2	-0.44	34.22	35.2	62.2	1
control 1	Q08BA1	ATP synthase subunit alpha OS=Danio rerio GN=atp5a1 PE=1 SV=1	0	TGAIVDVPVGEELLGR		133 - 148	812.947	2	-1.83	14.91	104.1	53.7	7
control 1	Q08BA1	ATP synthase subunit alpha OS=Danio rerio GN=atp5a1 PE=1 SV=1	0	VVDALGNPIDGK		149 - 160	599.325	2	-4.32	6.86	50.3	51.4	1
control 1	Q08BA1	ATP synthase subunit alpha OS=Danio rerio GN=atp5a1 PE=1 SV=1	0	HALIIYDDLSK		305 - 315	644.348	2	-4.64	6.38	107.4	46.6	11
control 1	Q08BA1	ATP synthase subunit alpha OS=Danio rerio GN=atp5a1 PE=1 SV=1	0	VLSIGDGIAR		73 - 82	500.791	2	-3.32	5.81	51.89	39.7	1
control 1	Q08BA1	ATP synthase subunit alpha OS=Danio rerio GN=atp5a1 PE=1 SV=1	0	LELAQYR		434 - 440	446.744	2	-8.36	16.74	43.85	39	1
control 1	Q08BA1	ATP synthase subunit alpha OS=Danio rerio GN=atp5a1 PE=1 SV=1	0	ELIIGDR		207 - 213	408.232	2	-7.59	9.96	41.79	36.1	3
control 1	Q08BA1	ATP synthase subunit alpha OS=Danio rerio GN=atp5a1 PE=1 SV=1	0	AVDSLVPIGR		194 - 203	513.799	2	-3.73	27.48	55.31	29.9	1
control 1	Q08BA1	ATP synthase subunit alpha OS=Danio rerio GN=atp5a1 PE=1 SV=1	1	GHLDKMEPSK		493 - 502	381.191	3	-8.02	4.84	17.94	23.9	2
control 1	Q08BA1	ATP synthase subunit alpha OS=Danio rerio GN=atp5a1 PE=1 SV=1	0	GMSLNLEPDNVGVVVFGNDK		103 - 122	1052.53	2	3.64	11.66	111.8	22.8	1
control 1	Q08BA1	ATP synthase subunit alpha OS=Danio rerio GN=atp5a1 PE=1 SV=1	0	LTELLK		466 - 471	358.73	2	-4.38	9.63	39.38	22.4	1
control 1	Q0P3U4	Uncharacterized protein OS=Danio rerio GN=cox5b2 PE=1 SV=1	0	GIPTDDEQAAGLER		33 - 46	736.355	2	-0.25	12.38	46.53	64.1	3
control 1	Q0P3U4	Uncharacterized protein OS=Danio rerio GN=cox5b2 PE=1 SV=1	0	EDPHIVPSINNK		72 - 83	681.858	2	5.18	28.41	40.27	24	1
control 1	Q0R4G9	HSPA12B OS=Danio rerio GN=hspa12b PE=2 SV=1	0	ASIDFLSN		684 - 691	866.425	1	-0.45	6.63	71.42	26.6	1
control 1	Q1ECX3	Tgm2b protein OS=Danio rerio GN=tgm2b PE=2 SV=1	1	YVNEKGEVDHSSTR		307 - 320	405.943	4	-6.4	11.8	17.79	39	2
control 1	Q1ECX3	Tgm2b protein OS=Danio rerio GN=tgm2b PE=2 SV=1	0	DIVLDDPEIK		573 - 582	578.806	2	-4.05	7.17	61.07	36.8	3
control 1	Q1ECX3	Tgm2b protein OS=Danio rerio GN=tgm2b PE=2 SV=1	0	LLVDFNSDK		657 - 665	525.777	2	-0.8	9.57	56.35	36.3	1
control 1	Q1ECX3	Tgm2b protein OS=Danio rerio GN=tgm2b PE=2 SV=1	0	DAIMAMR		566 - 572	404.198	2	5.28	27.87	42.3	34.3	2
control 1	Q1ECX3	Tgm2b protein OS=Danio rerio GN=tgm2b PE=2 SV=1	0	FNNTDHHTELNGTDR		14 - 28	590.931	3	-0.68	10.33	23.33	33.3	1
control 1	Q1ECX3	Tgm2b protein OS=Danio rerio GN=tgm2b PE=2 SV=1	0	SEGVFCCGPVPVR	Carbamidomethyl: 6, 7	357 - 369	732.345	2	4.14	5.12	56.62	31.4	1
control 1	Q1ECX3	Tgm2b protein OS=Danio rerio GN=tgm2b PE=2 SV=1	0	ILDMNPK		186 - 192	415.724	2	-5.16	14.91	37.38	25.1	1
control 1	Q1JQ69	Hbaa1 protein OS=Danio rerio GN=hbaa1 PE=1 SV=1	0	ADEIGAEALAR		22 - 32	558.291	2	4.55	8.04	45.72	34.1	1
control 1	Q1JQ69	Hbaa1 protein OS=Danio rerio GN=hbaa1 PE=1 SV=1	0	VDPANFK		95 - 101	395.707	2	-3.08	7.17	32.27	24.4	1
control 1	Q1L8J7	Transcriptional coactivator YAP1 OS=Danio rerio GN=yap1 PE=2 SV=2	0	DESTDSGLSMSSYSVPR		333 - 349	909.402	2	5.96	9.83	62.27	35.7	1
control 1	Q1LUC6	Uncharacterized protein OS=Danio rerio GN=tinagl1 PE=4 SV=1	0	ITGWGEER		400 - 407	474.23	2	-5.99	12.18	37.92	37.3	2
control 1	Q1LVF0	Laminin subunit gamma-1 OS=Danio rerio GN=lamc1 PE=2 SV=2	1	RAEAALGNAAADAK		1,391 - 1,404	664.847	2	-3.65	7.85	25.64	59.3	2
control 1	Q1LVF0	Laminin subunit gamma-1 OS=Danio rerio GN=lamc1 PE=2 SV=2	0	SQEDMISDYDR		1,551 - 1,561	679.778	2	-3.53	16.38	47.87	58.9	1
control 1	Q1LVF0	Laminin subunit gamma-1 OS=Danio rerio GN=lamc1 PE=2 SV=2	0	TNEVVCTNCPTGTTGK	Carbamidomethyl: 6, 9	771 - 786	869.888	2	-2.45	4.6	32.31	55.4	1
control 1	Q1LVF0	Laminin subunit gamma-1 OS=Danio rerio GN=lamc1 PE=2 SV=2	0	TEQQTADQLLAR		1,314 - 1,325	687.351	2	-5.11	25.29	47	52.2	1
control 1	Q1LVF0	Laminin subunit gamma-1 OS=Danio rerio GN=lamc1 PE=2 SV=2	0	ENVDGFNCDR	Carbamidomethyl: 8	451 - 460	613.247	2	-1.99	8.12	36.31	40.6	1
control 1	Q1LVF0	Laminin subunit gamma-1 OS=Danio rerio GN=lamc1 PE=2 SV=2	0	LLDLQNLIDSLDNTETTVSDK		1,033 - 1,053	783.074	3	8.02	11.21	128.61	39.1	1
control 1	Q1LVF0	Laminin subunit gamma-1 OS=Danio rerio GN=lamc1 PE=2 SV=2	0	DCGACELGFYNLQSGK	Carbamidomethyl: 2, 5	899 - 914	909.899	2	7.09	9.44	70.84	37.7	2
control 1	Q1LVF0	Laminin subunit gamma-1 OS=Danio rerio GN=lamc1 PE=2 SV=2	0	ADIANLNDIK		1,568 - 1,577	543.793	2	-0.57	23.42	50.91	36.8	2
control 1	Q1LVF0	Laminin subunit gamma-1 OS=Danio rerio GN=lamc1 PE=2 SV=2	0	DAENLINTAR		1,124 - 1,133	558.783	2	-5.29	12.58	46.65	31.7	1
control 1	Q1LVG7	Uncharacterized protein OS=Danio rerio GN=atp5d PE=1 SV=1	0	AQSELVGASDEATR		128 - 141	717.35	2	3.68	17.56	36.03	21.2	1
control 1	Q1LVS0	Uncharacterized protein OS=Danio rerio GN=pdhb PE=1 SV=1	0	VLSPWNSEDAR		174 - 184	637.315	2	4.69	9.51	50.66	54.7	2
control 1	Q1LWN2	Uncharacterized protein OS=Danio rerio GN=vtg1 PE=1 SV=1	0	ICADGALLSK	Carbamidomethyl: 2	1,214 - 1,223	524.275	2	-7.54	22.52	43.86	43.6	1
control 1	Q1LWN2	Uncharacterized protein OS=Danio rerio GN=vtg1 PE=1 SV=1	0	DVGLAYTER		195 - 203	512.259	2	-0.75	19.03	44.91	39.9	2
control 1	Q1LWN2	Uncharacterized protein OS=Danio rerio GN=vtg1 PE=1 SV=1	0	APAPFDR		962 - 968	387.2	2	-2.56	12.95	31.17	35.7	2
control 1	Q1LWN2	Uncharacterized protein OS=Danio rerio GN=vtg1 PE=1 SV=1	0	LEVEWER		1,258 - 1,264	480.739	2	-8.96	7.55	51.51	29.9	1
control 1	Q1LWN2	Uncharacterized protein OS=Danio rerio GN=vtg1 PE=1 SV=1	0	AEAGVLGEFPAAR		1,245 - 1,257	644.34	2	2.83	6.85	61.67	29.4	3
control 1	Q1LWN2	Uncharacterized protein OS=Danio rerio GN=vtg1 PE=1 SV=1	0	LESMTYEQLK		828 - 837	621.306	2	-3.29	29.56	49.48	28.9	1
control 1	Q1LWN2	Uncharacterized protein OS=Danio rerio GN=vtg1 PE=1 SV=1	0	DMVHDDAPFK		323 - 332	587.761	2	-4.23	21.74	43.86	25.5	1
control 1	Q1LX26	Uncharacterized protein OS=Danio rerio GN=si:dkey-238c7.16 PE=1 SV=1	0	AVDTVNLI		202 - 209	844.475	1	-3.33	4.59	69.2	36.8	1
control 1	Q1LX26	Uncharacterized protein OS=Danio rerio GN=si:dkey-238c7.16 PE=1 SV=1	0	SPISEALISGVAVVSEAMTGETVEDK		131 - 156	1310.16	2	1.38	9.66	129.73	20.2	1
control 1	Q1WGB5	Transporter OS=Danio rerio GN=slc6a4a PE=2 SV=1	0	DTIVITNAV		638 - 646	945.523	1	-2.74	8.44	68.35	41.2	1
control 1	Q1WGB5	Transporter OS=Danio rerio GN=slc6a4a PE=2 SV=1	0	GITPEAPGSSGPQR		624 - 637	677.337	2	-7.41	9.41	34.91	31.3	1
control 1	Q4VBU7	Cox5aa protein OS=Danio rerio GN=cox5aa PE=1 SV=1	0	LDDLASAIR		90 - 98	487.265	2	-7.88	4.74	52.26	37.2	2
control 1	Q4VBU7	Cox5aa protein OS=Danio rerio GN=cox5aa PE=1 SV=1	1	EIYPYVIQELRPTLDELGIATPEELGIDKA		112 - 141	1129.27	3	9.46	7.61	128.72	26.5	1
control 1	Q5PQZ7	Blood vessel epicardial substance OS=Danio rerio GN=bves PE=2 SV=1	0	EALFQR		129 - 134	382.209	2	1.11	19.19	36.42	39.6	2
control 1	Q5PR62	Uncharacterized protein OS=Danio rerio GN=tnni1b PE=1 SV=1	0	TVEVSDWR		155 - 162	496.245	2	-2.33	55.38	44.76	34.9	2
control 1	Q5RH26	ATP synthase subunit gamma OS=Danio rerio GN=atp5c1 PE=1 SV=1	0	EVMVVNIGDK		122 - 131	552.29	2	-4.07	11.17	51.35	40.1	1
control 1	Q5RH29	Uncharacterized protein OS=Danio rerio GN=itih2 PE=4 SV=1	0	SVSMIILVSDGDPTVGEIK		407 - 425	980.522	2	2.73	7.02	112.38	82.1	8
control 1	Q5RH29	Uncharacterized protein OS=Danio rerio GN=itih2 PE=4 SV=1	0	IYANQNAAEQLK		471 - 482	681.853	2	-2.42	8.87	38.77	69.6	1
control 1	Q5RH29	Uncharacterized protein OS=Danio rerio GN=itih2 PE=4 SV=1	0	IVALAVEHQFVTPLTAMLVESNEEGRPER		607 - 635	809.671	4	-4.36	14.94	128.23	69.5	1
control 1	Q5RH29	Uncharacterized protein OS=Danio rerio GN=itih2 PE=4 SV=1	0	TNSQAMETFR		152 - 161	592.773	2	2.34	5.79	36.53	66.2	3
control 1	Q5RH29	Uncharacterized protein OS=Danio rerio GN=itih2 PE=4 SV=1	0	LVPLLQVDVYIFEPK		200 - 214	887.021	2	8.4	8.14	128.75	55	1
control 1	Q5RH29	Uncharacterized protein OS=Danio rerio GN=itih2 PE=4 SV=1	0	AILDDLSIDDYFSIIDFNHNVR		330 - 351	865.768	3	6.68	4.17	128.6	48.2	1
control 1	Q5RH29	Uncharacterized protein OS=Danio rerio GN=itih2 PE=4 SV=1	0	LIADSPK		636 - 642	372.216	2	-5.77	6.83	22.82	40.2	2
control 1	Q5RH29	Uncharacterized protein OS=Danio rerio GN=itih2 PE=4 SV=1	0	IVALAVEHQFVTPLTAMLVESNEEGRPER	Oxidation: 17	607 - 635	813.676	4	2.18	9.34	125.18	39.2	1
control 1	Q5RH29	Uncharacterized protein OS=Danio rerio GN=itih2 PE=4 SV=1	0	TEVHVPAGSK		162 - 171	342.184	3	-5.9	4.56	20.57	36.3	4
control 1	Q5RH29	Uncharacterized protein OS=Danio rerio GN=itih2 PE=4 SV=1	0	QFEDLTTITHTK		228 - 239	478.577	3	-6.51	8.86	52.07	29	2
control 1	Q5RH29	Uncharacterized protein OS=Danio rerio GN=itih2 PE=4 SV=1	0	HQHSYNDFAR		567 - 576	425.524	3	-6.97	4.98	23.24	28	4
control 1	Q5RH29	Uncharacterized protein OS=Danio rerio GN=itih2 PE=4 SV=1	1	LIADSPKDSK		636 - 645	537.293	2	-4.46	54.94	18.53	26.4	1
control 1	Q5RH29	Uncharacterized protein OS=Danio rerio GN=itih2 PE=4 SV=1	0	NLYAQAR		135 - 141	418.221	2	-10.03	53.2	24.84	22	1
control 1	Q66I42	Radixin OS=Danio rerio GN=msna PE=1 SV=1	0	ESPLLFK		73 - 79	417.239	2	-6.91	7.62	52.01	32.8	1
control 1	Q66I42	Radixin OS=Danio rerio GN=msna PE=1 SV=1	2	KAQQELEEQTRK		360 - 371	496.594	3	-8.86	3.9	16.66	26.3	1
control 1	Q66I42	Radixin OS=Danio rerio GN=msna PE=1 SV=1	0	ISLLEDAK		428 - 435	444.752	2	-6.98	34.49	47.79	23.9	2
control 1	Q66I80	Fatty acid binding protein 11a OS=Danio rerio GN=fabp11a PE=1 SV=1	0	MTTSDNFDEYMK		11 - 22	741.301	2	2.2	8.96	57.84	44.8	1
control 1	Q6DGJ6	Peroxiredoxin 2 OS=Danio rerio GN=prdx2 PE=1 SV=1	0	DIQLSDYR		27 - 34	505.25	2	-2.11	9.8	50.92	36.4	1
control 1	Q6DHH1	Sarcoglycan, epsilon OS=Danio rerio GN=sgce PE=2 SV=1	0	EVETPQNQLR		214 - 223	607.309	2	-5.25	7.73	32.76	24.2	1
control 1	Q6DHT4	Uncharacterized protein OS=Danio rerio GN=aldh6a1 PE=1 SV=1	0	ATQEEMLAAVDSCSR	Carbamidomethyl: 13	64 - 78	834.379	2	8.71	18.45	57.93	31	1
control 1	Q6DHT4	Uncharacterized protein OS=Danio rerio GN=aldh6a1 PE=1 SV=1	0	VNSLIQSGVDEGAK		357 - 370	708.87	2	0.13	12.71	45.88	30.2	1
control 1	Q6DRD1	ATP synthase oligomycin sensitivity conferral protein OS=Danio rerio GN=atp5o PE=1 SV=1	0	TFVDALTK		88 - 95	447.751	2	1.04	9.47	53.26	25.6	1
control 1	Q6GMK5	Small muscle protein, X-linked OS=Danio rerio GN=smpx PE=2 SV=1	1	REDTVETEEVSPVTPEEK		34 - 51	691.998	3	-1.9	7.55	41.62	82.3	1
control 1	Q6IQ59	Ubiquinol-cytochrome c reductase core protein II OS=Danio rerio GN=uqcrc2b PE=1 SV=1	0	AWEVSDLTGR		149 - 158	567.284	2	1.5	8.87	63.96	31.2	1
control 1	Q6JWV8	Popdc2 protein OS=Danio rerio GN=popdc2 PE=1 SV=1	0	VLSLAAEETYAVEGK		139 - 153	790.416	2	2.01	4.95	83.99	72.7	7
control 1	Q6JWV8	Popdc2 protein OS=Danio rerio GN=popdc2 PE=1 SV=1	0	DGLANEEFSALYTAVYLPLDVPVQVFK		103 - 129	1000.19	3	3.76	7.75	129.7	38.7	1
control 1	Q6NWF6	Keratin, type II cytoskeletal 8 OS=Danio rerio GN=krt8 PE=1 SV=1	0	LALDIEIATYR		406 - 416	639.359	2	-0.18	17.03	106.49	61.1	11
control 1	Q6NWF6	Keratin, type II cytoskeletal 8 OS=Danio rerio GN=krt8 PE=1 SV=1	2	NKYEDEINKR		201 - 210	436.889	3	-1.63	3.05	25.5	57.5	6
control 1	Q6NWF6	Keratin, type II cytoskeletal 8 OS=Danio rerio GN=krt8 PE=1 SV=1	1	YEDEINKR		203 - 210	356.175	3	-4.98	7.05	20.31	54.7	2
control 1	Q6NWF6	Keratin, type II cytoskeletal 8 OS=Danio rerio GN=krt8 PE=1 SV=1	0	NLDMDAIVAEVR		277 - 288	673.344	2	1.96	12.08	104.01	53.7	5
control 1	Q6NWF6	Keratin, type II cytoskeletal 8 OS=Danio rerio GN=krt8 PE=1 SV=1	0	TEIADLNR		329 - 336	466.246	2	0.37	9.7	35.97	46	1
control 1	Q6NWF6	Keratin, type II cytoskeletal 8 OS=Danio rerio GN=krt8 PE=1 SV=1	0	ANLENQIAEAEER		353 - 365	743.863	2	3.68	16.68	54.89	44.6	2
control 1	Q6NWF6	Keratin, type II cytoskeletal 8 OS=Danio rerio GN=krt8 PE=1 SV=1	0	QIFEEEIR		250 - 257	532.273	2	-3.18	36.14	50.22	37.2	2
control 1	Q6NWF6	Keratin, type II cytoskeletal 8 OS=Danio rerio GN=krt8 PE=1 SV=1	0	LESLTDEINFLR		238 - 249	725.383	2	-0.15	10.43	114.79	36.3	1
control 1	Q6NWF6	Keratin, type II cytoskeletal 8 OS=Danio rerio GN=krt8 PE=1 SV=1	0	FASFIDK		126 - 132	414.217	2	-4.05	14.62	49.09	32.6	3
control 1	Q6NWF6	Keratin, type II cytoskeletal 8 OS=Danio rerio GN=krt8 PE=1 SV=1	0	EYQDLMNVK		397 - 405	570.273	2	-1.41	6.99	50.9	27.6	1
control 1	Q6NWF6	Keratin, type II cytoskeletal 8 OS=Danio rerio GN=krt8 PE=1 SV=1	1	NKYEDEINK		201 - 209	576.778	2	-4.04	5.7	25.31	25.1	1
control 1	Q6NWF6	Keratin, type II cytoskeletal 8 OS=Danio rerio GN=krt8 PE=1 SV=1	0	DTSVVVEMDNSR		265 - 276	676.315	2	4.63	7.39	48.3	22.8	1
control 1	Q6NYE1	Fibrinogen, B beta polypeptide OS=Danio rerio GN=fgb PE=1 SV=1	1	NVKPTVEQLKR		117 - 127	437.926	3	-8.91	7.36	24.54	86.5	2
control 1	Q6NYE1	Fibrinogen, B beta polypeptide OS=Danio rerio GN=fgb PE=1 SV=1	0	MGATELLVEMEDWSGSK		329 - 345	941.938	2	6.44	6.37	123.93	80.1	6
control 1	Q6NYE1	Fibrinogen, B beta polypeptide OS=Danio rerio GN=fgb PE=1 SV=1	1	AVQEKEEQPESGGCNHMSEK	Carbamidomethyl: 14	77 - 96	758.661	3	-3.46	6.25	21.32	77.5	5
control 1	Q6NYE1	Fibrinogen, B beta polypeptide OS=Danio rerio GN=fgb PE=1 SV=1	0	AVDDLTQSTNSIHGYVLDMTAEVAQR		128 - 153	945.467	3	8.1	5.26	120.26	77.2	5
control 1	Q6NYE1	Fibrinogen, B beta polypeptide OS=Danio rerio GN=fgb PE=1 SV=1	0	MGATELLVEMEDWSGSK	Oxidation: 1	329 - 345	949.937	2	8.56	7.36	118.38	72.2	4
control 1	Q6NYE1	Fibrinogen, B beta polypeptide OS=Danio rerio GN=fgb PE=1 SV=1	0	ETYSPGPVSQPPISGGTR		47 - 64	915.458	2	2.88	5.58	48.86	63.2	2
control 1	Q6NYE1	Fibrinogen, B beta polypeptide OS=Danio rerio GN=fgb PE=1 SV=1	0	MDGSVDFGR		281 - 289	492.214	2	-3.68	11.96	41.7	63	3
control 1	Q6NYE1	Fibrinogen, B beta polypeptide OS=Danio rerio GN=fgb PE=1 SV=1	0	DTVDVTFPQNIK		180 - 191	688.858	2	2.67	4.81	63.22	54.6	6
control 1	Q6NYE1	Fibrinogen, B beta polypeptide OS=Danio rerio GN=fgb PE=1 SV=1	0	EDGGGWWYNR		421 - 430	620.266	2	4.89	5.11	61.66	53.2	4
control 1	Q6NYE1	Fibrinogen, B beta polypeptide OS=Danio rerio GN=fgb PE=1 SV=1	0	ECEDIIR	Carbamidomethyl: 2	235 - 241	467.717	2	-3.16	42.08	32.95	45.9	3
control 1	Q6NYE1	Fibrinogen, B beta polypeptide OS=Danio rerio GN=fgb PE=1 SV=1	0	MGVLCPTGCELK	Carbamidomethyl: 5, 9	97 - 108	682.827	2	7.73	10.53	53.76	37.5	2
control 1	Q6NYE1	Fibrinogen, B beta polypeptide OS=Danio rerio GN=fgb PE=1 SV=1	0	VTCPIPVVSGK	Carbamidomethyl: 3	224 - 234	578.827	2	5.78	6.97	46.28	34.5	2
control 1	Q6NYE1	Fibrinogen, B beta polypeptide OS=Danio rerio GN=fgb PE=1 SV=1	0	WIPGDPSK		409 - 416	450.232	2	-5.62	21.71	41.07	32.9	2
control 1	Q6NYE1	Fibrinogen, B beta polypeptide OS=Danio rerio GN=fgb PE=1 SV=1	1	ECEDIIRK	Carbamidomethyl: 2	235 - 242	354.847	3	1.22	12.64	24.27	31.7	1
control 1	Q6NYE1	Fibrinogen, B beta polypeptide OS=Danio rerio GN=fgb PE=1 SV=1	0	WDDYR		291 - 295	377.659	2	-5.32	47.36	31.97	30.1	1
control 1	Q6NYE1	Fibrinogen, B beta polypeptide OS=Danio rerio GN=fgb PE=1 SV=1	0	VSEGNGLVVDQYTDSLETQHAYIK		156 - 179	889.436	3	0.02	10.24	101.33	25.2	1
control 1	Q6NYE1	Fibrinogen, B beta polypeptide OS=Danio rerio GN=fgb PE=1 SV=1	0	VLQGVLDK		192 - 199	436.264	2	-5.75	41.06	40.25	20.9	2
control 1	Q6NYQ7	Nicotinamide nucleotide transhydrogenase OS=Danio rerio GN=nnt PE=1 SV=1	0	SLGAEPLEVDIK		264 - 275	635.846	2	-3.21	4.36	62.75	25.6	1
control 1	Q6P043	Fructose-bisphosphate aldolase OS=Danio rerio GN=aldoab PE=1 SV=1	0	GILAADESTGSVAK		29 - 42	659.842	2	-5.53	18.05	42.36	77.6	1
control 1	Q6P043	Fructose-bisphosphate aldolase OS=Danio rerio GN=aldoab PE=1 SV=1	0	QLLFTADDR		61 - 69	539.784	2	6.96	8.86	54.14	53.7	3
control 1	Q6P043	Fructose-bisphosphate aldolase OS=Danio rerio GN=aldoab PE=1 SV=1	1	FQSINAENTEENRR		44 - 57	569.94	3	0.64	8.02	31.88	32	2
control 1	Q6P603	Annexin OS=Danio rerio GN=anxa2a PE=1 SV=1	1	ELEKDVAGDTSGDFAK		152 - 167	561.267	3	-3.15	10.4	42.65	48.5	2
control 1	Q6P603	Annexin OS=Danio rerio GN=anxa2a PE=1 SV=1	0	EQSSSVIDYQR		178 - 188	656.314	2	2.31	12.59	37.82	42.8	1
control 1	Q6P603	Annexin OS=Danio rerio GN=anxa2a PE=1 SV=1	0	STAQYDASEIK		103 - 113	606.789	2	-3.37	26.39	34.08	32.7	2
control 1	Q6PBI0	Succinyl-CoA ligase subunit beta OS=Danio rerio GN=sucla2 PE=1 SV=1	0	EPIDIVEGIK		209 - 218	556.813	2	-1.74	5.26	64.77	30.6	1
control 1	Q6PBI0	Succinyl-CoA ligase subunit beta OS=Danio rerio GN=sucla2 PE=1 SV=1	0	IVYSPEEAR		124 - 132	532.272	2	-4.82	10.44	35.78	27.6	1
control 1	Q6PBP0	Cytochrome c oxidase, subunit VIIc OS=Danio rerio GN=cox7c PE=1 SV=1	0	NLPFSVENK		26 - 34	524.274	2	-6.15	30.73	52.68	41.4	2
control 1	Q6PC12	Enolase 1, (Alpha) OS=Danio rerio GN=eno1a PE=1 SV=1	0	LMLDMDGTDNK		93 - 103	626.782	2	1.84	8.27	53.46	54.2	1
control 1	Q6PC12	Enolase 1, (Alpha) OS=Danio rerio GN=eno1a PE=1 SV=1	0	EALELLK		222 - 228	408.247	2	-1.9	5.15	51.71	28.1	1
control 1	Q6PC77	ATP synthase, H+ transporting, mitochondrial F0 complex, subunit d OS=Danio rerio GN=atp5h PE=1 SV=1	0	SAAAYLEASK		100 - 109	505.76	2	-3.3	11.63	36.98	40.1	1
control 1	Q6PFS4	Inner membrane protein, mitochondrial (Mitofilin) OS=Danio rerio GN=immt PE=1 SV=1	0	STQALNEALNER		279 - 290	673.339	2	0.08	8.31	45.01	56.4	2
control 1	Q6PFS4	Inner membrane protein, mitochondrial (Mitofilin) OS=Danio rerio GN=immt PE=1 SV=1	0	LAPEDLDTFK		681 - 690	574.798	2	3.78	6.83	59.87	41.6	2
control 1	Q6PFS4	Inner membrane protein, mitochondrial (Mitofilin) OS=Danio rerio GN=immt PE=1 SV=1	0	SAGADSPTEPLEGAVR		583 - 598	778.876	2	-6.48	7.1	46.99	39.4	1
control 1	Q6PFS4	Inner membrane protein, mitochondrial (Mitofilin) OS=Danio rerio GN=immt PE=1 SV=1	0	AVDDAGEALFK		293 - 303	568.287	2	2.68	5.89	55.41	22.6	1
control 1	Q6TNU6	Dihydrolipoyl dehydrogenase OS=Danio rerio GN=dldh PE=1 SV=1	0	EANLAASFGK		494 - 503	504.259	2	-5.53	10.26	44.76	43.3	1
control 1	Q6TNU6	Dihydrolipoyl dehydrogenase OS=Danio rerio GN=dldh PE=1 SV=1	1	TEEQLKEEGVPYK		403 - 415	775.386	2	-6.54	7.6	37.39	27.5	1
control 1	Q6VN46	Myoglobin OS=Danio rerio GN=mb PE=2 SV=3	0	AGLDAAGQGALR		115 - 126	550.294	2	-3.6	6.23	39.46	52	2
control 1	Q6VN46	Myoglobin OS=Danio rerio GN=mb PE=2 SV=3	0	VALNNFR		95 - 101	417.232	2	-6.43	4.34	40.04	21.9	1
control 1	Q6VN46	Myoglobin OS=Danio rerio GN=mb PE=2 SV=3	0	LGELLK		68 - 73	336.716	2	-4.94	11.22	40.07	20.8	2
control 1	Q6ZM23	Uncharacterized protein OS=Danio rerio GN=cox6c PE=1 SV=1	0	EAGIFESARPSGE		64 - 76	675.321	2	1.73	5.87	47.93	52.9	1
control 1	Q7SYK7	Aspartate aminotransferase OS=Danio rerio GN=got2a PE=1 SV=1	0	NMGLYGER		278 - 285	470.218	2	-6.05	12.87	37.72	44.7	2
control 1	Q7SYK7	Aspartate aminotransferase OS=Danio rerio GN=got2a PE=1 SV=1	0	EMAALIK		226 - 232	388.22	2	-6.07	11.33	40.67	25.8	2
control 1	Q7SZP4	Uncharacterized protein OS=Danio rerio GN=zgc:65851 PE=1 SV=1	1	KLLEGEECR	Carbamidomethyl: 8	397 - 405	567.283	2	-2.72	5.35	23.97	49.3	6
control 1	Q7SZP4	Uncharacterized protein OS=Danio rerio GN=zgc:65851 PE=1 SV=1	0	LLEGEECR	Carbamidomethyl: 7	398 - 405	503.235	2	-4	22.56	29.32	45.5	1
control 1	Q7SZP4	Uncharacterized protein OS=Danio rerio GN=zgc:65851 PE=1 SV=1	0	EYQDLLNVK		377 - 385	561.295	2	-0.24	34.16	57.73	37.5	2
control 1	Q7T334	Malate dehydrogenase OS=Danio rerio GN=mdh2 PE=1 SV=1	0	LVADAMTELK		314 - 323	545.796	2	3.34	15.4	53.25	35.1	1
control 1	Q7T334	Malate dehydrogenase OS=Danio rerio GN=mdh2 PE=1 SV=1	0	IQEAGTEVVK		229 - 238	537.293	2	-3.92	11.59	29.5	30.2	2
control 1	Q7T391	Annexin OS=Danio rerio GN=anxa11a PE=1 SV=1	0	NTPAYFAER		409 - 417	534.757	2	-3.29	9.35	41.07	43.8	1
control 1	Q7T391	Annexin OS=Danio rerio GN=anxa11a PE=1 SV=1	0	SEVDMLDIR		440 - 448	539.266	2	0.09	3.7	61.6	40.9	1
control 1	Q7ZUU6	Uncharacterized protein OS=Danio rerio GN=ckmt2a PE=2 SV=1	0	ILDNLR		105 - 110	372.221	2	-9.53	25.12	39.93	37	2
control 1	Q7ZUU6	Uncharacterized protein OS=Danio rerio GN=ckmt2a PE=2 SV=1	0	QVEHLIQER		53 - 61	384.542	3	-5.27	14.76	29.01	32	2
control 1	Q7ZVA4	Protein S100 OS=Danio rerio GN=s100a10b PE=1 SV=1	0	YSGAEGNSSTLSR		19 - 31	664.805	2	-3.52	10.47	26.61	56.2	2
control 1	Q7ZVA4	Protein S100 OS=Danio rerio GN=s100a10b PE=1 SV=1	0	ELASFLK		41 - 47	404.232	2	-4.38	17.36	55.34	30.6	1
control 1	Q7ZVF9	Actin, cytoplasmic 2 OS=Danio rerio GN=actbb PE=2 SV=2	1	DSYVGDEAQSKR		51 - 62	677.813	2	-3.94	5.07	24.35	90.8	4
control 1	Q7ZVF9	Actin, cytoplasmic 2 OS=Danio rerio GN=actbb PE=2 SV=2	0	SYELPDGQVITIGNER		239 - 254	895.943	2	-7.27	9.88	93.03	86.9	20
control 1	Q7ZVF9	Actin, cytoplasmic 2 OS=Danio rerio GN=actbb PE=2 SV=2	0	AGFAGDDAPR		19 - 28	488.726	2	-4.42	3.23	29.99	57.5	4
control 1	Q7ZVF9	Actin, cytoplasmic 2 OS=Danio rerio GN=actbb PE=2 SV=2	0	EITSLAPSTMK		316 - 326	589.308	2	-3.68	12.33	47.32	47.4	1
control 1	Q7ZVF9	Actin, cytoplasmic 2 OS=Danio rerio GN=actbb PE=2 SV=2	0	IIAPPER		329 - 335	398.237	2	-6.14	3.13	30.94	45.1	5
control 1	Q7ZVF9	Actin, cytoplasmic 2 OS=Danio rerio GN=actbb PE=2 SV=2	0	DSYVGDEAQSK		51 - 61	599.764	2	-1.23	13.31	28.16	44.9	2
control 1	Q7ZVF9	Actin, cytoplasmic 2 OS=Danio rerio GN=actbb PE=2 SV=2	0	GYSFTTTAER		197 - 206	566.766	2	-1.49	17.31	41.6	39.5	2
control 1	Q7ZVF9	Actin, cytoplasmic 2 OS=Danio rerio GN=actbb PE=2 SV=2	0	QEYDESGPSIVHR		360 - 372	506.242	3	5.49	9.41	37.14	39	2
control 1	Q7ZVF9	Actin, cytoplasmic 2 OS=Danio rerio GN=actbb PE=2 SV=2	0	LDLAGR		178 - 183	322.689	2	-3.16	5.79	30.75	38.3	2
control 1	Q7ZVF9	Actin, cytoplasmic 2 OS=Danio rerio GN=actbb PE=2 SV=2	1	IIAPPERK		329 - 336	308.525	3	-7.87	3.97	22.63	36.8	2
control 1	Q7ZVF9	Actin, cytoplasmic 2 OS=Danio rerio GN=actbb PE=2 SV=2	0	DLTDYLMK	Oxidation: 7	184 - 191	507.743	2	-3.21	5.3	62.74	31.1	2
control 1	Q7ZVF9	Actin, cytoplasmic 2 OS=Danio rerio GN=actbb PE=2 SV=2	0	DLTDYLMK		184 - 191	499.744	2	-4.85	8.79	74.16	23.7	1
control 1	Q7ZVF9	Actin, cytoplasmic 2 OS=Danio rerio GN=actbb PE=2 SV=2	0	GILTLK		63 - 68	322.718	2	-9.16	10.52	44.77	23.1	1
control 1	Q7ZVG7	Fgg protein OS=Danio rerio GN=fgg PE=1 SV=1	0	EGFGYLSPDDR		233 - 243	628.283	2	-0.01	29.84	57.43	82.9	3
control 1	Q7ZVG7	Fgg protein OS=Danio rerio GN=fgg PE=1 SV=1	1	EPCKDTVEIQTVTGK	Carbamidomethyl: 3	157 - 171	852.924	2	-3.68	9.15	40.67	75.4	5
control 1	Q7ZVG7	Fgg protein OS=Danio rerio GN=fgg PE=1 SV=1	0	APEAFLVYCEIDSFGR	Carbamidomethyl: 9	194 - 209	937.446	2	3.44	4.77	120.74	68.7	4
control 1	Q7ZVG7	Fgg protein OS=Danio rerio GN=fgg PE=1 SV=1	1	EGFGYLSPDDRTEFWLGNEK		233 - 252	787.372	3	8.19	5.2	119.41	67.3	4
control 1	Q7ZVG7	Fgg protein OS=Danio rerio GN=fgg PE=1 SV=1	0	SSNMLDDILR		106 - 115	582.292	2	3.63	24.5	101.53	63.6	19
control 1	Q7ZVG7	Fgg protein OS=Danio rerio GN=fgg PE=1 SV=1	0	LGPEVDAYR		287 - 295	510.26	2	-3.5	3.97	44.46	57.5	4
control 1	Q7ZVG7	Fgg protein OS=Danio rerio GN=fgg PE=1 SV=1	0	SSNMLDDILR	Oxidation: 4	106 - 115	590.29	2	3.92	13.12	58.2	53.9	1
control 1	Q7ZVG7	Fgg protein OS=Danio rerio GN=fgg PE=1 SV=1	0	SILAQEEQIYQLQSVLQANEK		119 - 139	811.434	3	8.65	5.51	117.2	53.5	1
control 1	Q7ZVG7	Fgg protein OS=Danio rerio GN=fgg PE=1 SV=1	0	DTVEIQTVTGK		161 - 171	595.814	2	-5.09	16.45	44.93	49.5	2
control 1	Q7ZVG7	Fgg protein OS=Danio rerio GN=fgg PE=1 SV=1	1	IEMVDWEGNKK	Oxidation: 3	268 - 278	682.829	2	-1.14	5.74	36.27	42.8	2
control 1	Q7ZVG7	Fgg protein OS=Danio rerio GN=fgg PE=1 SV=1	0	YADYATFK		279 - 286	489.731	2	-2.37	12.69	44.6	41.3	1
control 1	Q7ZVG7	Fgg protein OS=Danio rerio GN=fgg PE=1 SV=1	0	IIPINR		406 - 411	363.236	2	-3.13	9.14	33.15	39.7	1
control 1	Q7ZVG7	Fgg protein OS=Danio rerio GN=fgg PE=1 SV=1	1	IEMVDWEGNKK		268 - 278	674.832	2	0.5	8.87	47.59	32.6	2
control 1	Q7ZVG7	Fgg protein OS=Danio rerio GN=fgg PE=1 SV=1	0	QMSMQLDQMCK	Carbamidomethyl: 10; Oxidation: 4	146 - 156	708.29	2	-3.55	8.94	40.59	29.4	1
control 1	Q7ZVG7	Fgg protein OS=Danio rerio GN=fgg PE=1 SV=1	1	SILAQEEQIYQLQSVLQANEKK		119 - 140	854.133	3	8.79	6.08	120.22	27.5	2
control 1	Q7ZVG7	Fgg protein OS=Danio rerio GN=fgg PE=1 SV=1	0	IEMVDWEGNK		268 - 277	610.782	2	-3.73	31.64	58.51	27	1
control 1	Q7ZVG7	Fgg protein OS=Danio rerio GN=fgg PE=1 SV=1	0	TEFWLGNEK		244 - 252	562.274	2	-0.75	4.26	59.77	25.3	2
control 1	Q7ZVG7	Fgg protein OS=Danio rerio GN=fgg PE=1 SV=1	1	QSPDTYIKK		97 - 105	360.527	3	-5.17	17.88	24.79	22.4	1
control 1	Q7ZVG7	Fgg protein OS=Danio rerio GN=fgg PE=1 SV=1	1	RDGSVDFSK		218 - 226	505.748	2	-1.21	17.02	21.73	21.8	1
control 1	Q801M3	Myosin light chain 2 Mlc2a OS=Danio rerio GN=myl7 PE=1 SV=1	0	LNVSDEELESMLTEGK		63 - 78	897.431	2	3.8	4.98	103.78	150.3	10
control 1	Q801M3	Myosin light chain 2 Mlc2a OS=Danio rerio GN=myl7 PE=1 SV=1	1	LLMTQADKFTAEEVDQAFAVAPIDVAGNIDYK		126 - 157	1161.92	3	-0.52	4.59	126.78	91.8	5
control 1	Q801M3	Myosin light chain 2 Mlc2a OS=Danio rerio GN=myl7 PE=1 SV=1	0	LNGTDPEETILAAFK		94 - 108	809.922	2	2.72	8.65	117.71	82.2	3
control 1	Q801M3	Myosin light chain 2 Mlc2a OS=Danio rerio GN=myl7 PE=1 SV=1	1	SDLKETYAQLGK		51 - 62	676.852	2	-6.41	13.61	42.07	57.7	1
control 1	Q801M3	Myosin light chain 2 Mlc2a OS=Danio rerio GN=myl7 PE=1 SV=1	0	EAFGCIDQNR	Carbamidomethyl: 5	35 - 44	605.267	2	-3.55	12.78	41.77	49.8	1
control 1	Q801M3	Myosin light chain 2 Mlc2a OS=Danio rerio GN=myl7 PE=1 SV=1	1	SLCYIITHGDEKEES	Carbamidomethyl: 3	158 - 172	890.909	2	2.45	8.87	98.69	35.9	2
control 1	Q803B0	Heat shock 60kD protein 1 (Chaperonin) OS=Danio rerio GN=hspd1 PE=1 SV=1	1	TALLDAAGVASLLSTAEAVVTEIPKEEK		527 - 554	942.853	3	3.92	6.18	129.69	44.7	1
control 1	Q8AWD0	Uncharacterized protein OS=Danio rerio GN=vdac2 PE=1 SV=1	0	SEYGLTFTEK		65 - 74	587.79	2	9.36	21.12	54.49	34.7	2
control 1	Q8AWD0	Uncharacterized protein OS=Danio rerio GN=vdac2 PE=1 SV=1	1	YQLDKDASISAK		225 - 236	446.9	3	-3.08	17.6	36.27	26.7	1
control 1	Q8JHI0	Solute carrier family 25 alpha, member 5 OS=Danio rerio GN=slc25a5 PE=1 SV=1	1	VFLDGVDKR		98 - 106	350.196	3	-5.16	9.02	39.35	57.8	2
control 1	Q8JHI0	Solute carrier family 25 alpha, member 5 OS=Danio rerio GN=slc25a5 PE=1 SV=1	0	TAVAPIER		24 - 31	428.744	2	-9.95	20.39	28.57	53.3	3
control 1	Q8JHI0	Solute carrier family 25 alpha, member 5 OS=Danio rerio GN=slc25a5 PE=1 SV=1	0	AAYFGIYDTAK		189 - 199	610.304	2	1.46	23.23	61.72	46.6	2
control 1	Q8JHI0	Solute carrier family 25 alpha, member 5 OS=Danio rerio GN=slc25a5 PE=1 SV=1	0	GNLANVIR		73 - 80	428.752	2	-4.29	10.69	40.08	34.6	1
control 1	Q9DGL6	Sodium/potassium-transporting ATPase subunit alpha OS=Danio rerio GN=atp1a1a.1 PE=1 SV=1	0	TPDFSNDNPLETR		231 - 243	753.346	2	-1.14	10.84	58.67	62	2
control 1	Q9DGL6	Sodium/potassium-transporting ATPase subunit alpha OS=Danio rerio GN=atp1a1a.1 PE=1 SV=1	0	DVAGDASESALLK		449 - 461	638.323	2	-3.12	8.96	52.96	57.1	2
control 1	Q9DGL6	Sodium/potassium-transporting ATPase subunit alpha OS=Danio rerio GN=atp1a1a.1 PE=1 SV=1	0	LSLDELTR		49 - 56	473.766	2	5.42	30.66	60.58	51.9	2
control 1	Q9DGL6	Sodium/potassium-transporting ATPase subunit alpha OS=Danio rerio GN=atp1a1a.1 PE=1 SV=1	0	GVGIISEGNETVEDIAAR		635 - 652	915.463	2	-3.06	10.73	89.54	28.2	2
control 1	Q9DGL6	Sodium/potassium-transporting ATPase subunit alpha OS=Danio rerio GN=atp1a1a.1 PE=1 SV=1	0	DLSPEQLDDVLK		677 - 688	686.356	2	3.35	18.74	76.75	22.9	1
control 1	Q9DGL6	Sodium/potassium-transporting ATPase subunit alpha OS=Danio rerio GN=atp1a1a.1 PE=1 SV=1	1	EQPLDDEMKDAFQNAYLELGGLGER		532 - 556	946.785	3	5.74	8.72	127.32	20.4	1
control 1	Q9PU58	Protein NipSnap homolog 2 OS=Danio rerio GN=gbas PE=2 SV=2	0	DGPNIYELR		182 - 190	538.772	2	0.45	5	56.95	37.8	2
control 1	Q9PVF8	Catenin (Cadherin-associated protein), alpha OS=Danio rerio GN=ctnna1 PE=1 SV=1	0	NAGTEQDLGIQYK		166 - 178	718.86	2	7.14	5.4	45.73	77.4	1
control 1	Q9PVF8	Catenin (Cadherin-associated protein), alpha OS=Danio rerio GN=ctnna1 PE=1 SV=1	0	TSVQTEDDQLIAGQSAR		654 - 670	909.943	2	-2.48	10.69	47.01	72.4	1
control 1	Q9PVF8	Catenin (Cadherin-associated protein), alpha OS=Danio rerio GN=ctnna1 PE=1 SV=1	0	LVYDGVR		617 - 623	411.227	2	-4.86	7.71	37.15	46.1	1
control 1	Q9PVF8	Catenin (Cadherin-associated protein), alpha OS=Danio rerio GN=ctnna1 PE=1 SV=1	0	VLTDAVDDITSIDDFLCVSENHILEDVNK	Carbamidomethyl: 17	497 - 525	1097.2	3	6.2	14.74	129.19	25.6	1
control 1	R4GE66	Uncharacterized protein OS=Danio rerio GN=zgc:101840 PE=4 SV=1	0	GVNTGGVGSYIYEDPNTEGQA		66 - 86	1064.48	2	-0.31	8.93	69.09	58.9	1
control 1	R4GEC5	Uncharacterized protein OS=Danio rerio GN=cox7a1 PE=1 SV=1	0	GGTTDAILYR		41 - 50	533.775	2	-9.67	19.84	43.85	40.2	1
control 1	U3JB13	Uncharacterized protein OS=Danio rerio GN=ablim1b PE=4 SV=1	0	TLSPTPSAEGCYDMR	Carbamidomethyl: 11	440 - 454	842.869	2	0.27	5.65	49.6	20.6	1
control 1	X1WCC0	Uncharacterized protein (Fragment) OS=Danio rerio GN=ltbp1 PE=4 SV=1	0	LQCLDTDECQDEAK	Carbamidomethyl: 3, 9	40 - 53	862.855	2	-3.99	5.82	38.54	65.9	1
control 1	X1WCC0	Uncharacterized protein (Fragment) OS=Danio rerio GN=ltbp1 PE=4 SV=1	0	DADECQLFGSEICK	Carbamidomethyl: 5, 13	1 - 14	836.352	2	-1.38	9.76	65.53	47	2
control 1	X1WCC0	Uncharacterized protein (Fragment) OS=Danio rerio GN=ltbp1 PE=4 SV=1	0	SGLYYDESK		31 - 39	531.246	2	5.4	13.84	36.18	22.6	1
control 1	X1WE18	Uncharacterized protein OS=Danio rerio GN=kank2 PE=4 SV=1	0	DQEAPYSVETPYGYR		30 - 44	887.899	2	-1.12	8.96	61.5	27.5	1
control 1	X1WE42	Uncharacterized protein OS=Danio rerio GN=nid2a PE=1 SV=1	0	DNQLTDEYLPDQR		1,550 - 1,562	803.876	2	6.62	9.5	59.85	34.1	1
control 1	X1WGM1	Histone H4 (Fragment) OS=Danio rerio GN=si:dkey-108k21.12 PE=1 SV=1	0	ISGLIYEETR		48 - 57	590.81	2	-7.33	9.73	52.25	40.1	1
control 2	A0A0A0VG08	Cytochrome c oxidase subunit 2 OS=Danio rerio GN=COX2 PE=1 SV=1	0	MDAVPGR		172 - 178	373.185	2	-4.2	4.47	32.64	44.8	2
control 2	A0A0A0VG08	Cytochrome c oxidase subunit 2 OS=Danio rerio GN=COX2 PE=1 SV=1	0	LLETDHR		135 - 141	442.234	2	-3.49	40.6	27.54	20.1	1
control 2	A0A0G2KHA1	Uncharacterized protein OS=Danio rerio PE=1 SV=1	0	MTGLVDEAIDTR		272 - 283	660.825	2	-2.34	13.19	67.31	53.4	1
control 2	A0A0G2KKP3	Uncharacterized protein OS=Danio rerio PE=4 SV=1	0	VTFVDTPGIIENR		92 - 104	730.891	2	-0.46	6.72	74.04	32.6	1
control 2	A0A0G2KQ62	Uncharacterized protein OS=Danio rerio GN=fbn2b PE=1 SV=1	0	DQDECAEGLDDCASR	Carbamidomethyl: 5, 12	1,339 - 1,353	870.824	2	-2.13	5.98	42.06	93.1	2
control 2	A0A0G2KQ62	Uncharacterized protein OS=Danio rerio GN=fbn2b PE=1 SV=1	0	CECEMGFTPTEDSK	Carbamidomethyl: 1, 3; Oxidation: 5	519 - 532	853.821	2	-0.04	4.26	41.51	73.3	2
control 2	A0A0G2KQ62	Uncharacterized protein OS=Danio rerio GN=fbn2b PE=1 SV=1	0	RPDGEGCMDLNECR	Carbamidomethyl: 7, 13; Oxidation: 8	1,375 - 1,388	575.563	3	-2.27	4.23	32.8	70.2	2
control 2	A0A0G2KQ62	Uncharacterized protein OS=Danio rerio GN=fbn2b PE=1 SV=1	0	SECCSTLGAAWGSPCER	Carbamidomethyl: 3, 4, 15	68 - 84	964.394	2	4.1	5.58	62.14	61.3	2
control 2	A0A0G2KQ62	Uncharacterized protein OS=Danio rerio GN=fbn2b PE=1 SV=1	0	RPDGEGCMDLNECR	Carbamidomethyl: 7, 13	1,375 - 1,388	570.23	3	-4.92	8.13	41.79	59.4	1
control 2	A0A0G2KQ62	Uncharacterized protein OS=Danio rerio GN=fbn2b PE=1 SV=1	0	CVCDYGYELDR	Carbamidomethyl: 1, 3	560 - 570	725.293	2	1.34	6.8	60.11	58.5	3
control 2	A0A0G2KQ62	Uncharacterized protein OS=Danio rerio GN=fbn2b PE=1 SV=1	1	MCRDQDECAEGLDDCASR	Carbamidomethyl: 2, 8, 15	1,336 - 1,353	729.944	3	0.01	7.12	40.42	56.4	1
control 2	A0A0G2KQ62	Uncharacterized protein OS=Danio rerio GN=fbn2b PE=1 SV=1	0	TCADIDECEDTPDICDGGQCTNIPGEYR	Carbamidomethyl: 2, 8, 15, 20	325 - 352	1087.77	3	4.45	6.98	69.09	52.6	2
control 2	A0A0G2KQ62	Uncharacterized protein OS=Danio rerio GN=fbn2b PE=1 SV=1	0	NCMDIDECER	Carbamidomethyl: 2, 8	200 - 209	671.246	2	-0.98	9.49	43.43	50.4	2
control 2	A0A0G2KQ62	Uncharacterized protein OS=Danio rerio GN=fbn2b PE=1 SV=1	0	CECPPGLAIDVDGR	Carbamidomethyl: 1, 3	25 - 38	779.853	2	0.05	14.1	66.64	47.5	3
control 2	A0A0G2KQ62	Uncharacterized protein OS=Danio rerio GN=fbn2b PE=1 SV=1	0	DINECEVMPNLCK	Carbamidomethyl: 5, 12	1,494 - 1,506	811.352	2	-2.94	9.31	68.4	43.1	2
control 2	A0A0G2KQ62	Uncharacterized protein OS=Danio rerio GN=fbn2b PE=1 SV=1	0	CLCLDGYNLTPDGK	Carbamidomethyl: 1, 3	1,044 - 1,057	813.367	2	-1.81	24.96	77.81	41.6	2
control 2	A0A0G2KQ62	Uncharacterized protein OS=Danio rerio GN=fbn2b PE=1 SV=1	0	MCPLGPGYTTDGR	Carbamidomethyl: 2	1,481 - 1,493	712.819	2	0.58	6.03	54.83	36.6	1
control 2	A0A0G2KQ62	Uncharacterized protein OS=Danio rerio GN=fbn2b PE=1 SV=1	0	ESFCFTR	Carbamidomethyl: 4	1,146 - 1,152	473.708	2	-0.43	29.22	55.61	33.9	2
control 2	A0A0G2KQ62	Uncharacterized protein OS=Danio rerio GN=fbn2b PE=1 SV=1	0	CDSGFALTMEER	Carbamidomethyl: 1; Oxidation: 9	145 - 156	716.299	2	2.27	8.98	55.13	31.7	2
control 2	A0A0G2KQ62	Uncharacterized protein OS=Danio rerio GN=fbn2b PE=1 SV=1	0	CVDINECNVEPNICQFGTCK	Carbamidomethyl: 1, 7, 14, 19	1,099 - 1,118	819.682	3	0.28	6.03	74.05	31	1
control 2	A0A0G2KQ62	Uncharacterized protein OS=Danio rerio GN=fbn2b PE=1 SV=1	0	CICPPGYEVQNDK	Carbamidomethyl: 1, 3	1,086 - 1,098	790.351	2	4.49	5.82	50.4	31	1
control 2	A0A0G2KQ62	Uncharacterized protein OS=Danio rerio GN=fbn2b PE=1 SV=1	0	CLCYDGFMASMDMR	Carbamidomethyl: 1, 3; Oxidation: 8, 11, 13	353 - 366	902.829	2	2.34	7.6	61.43	25.6	1
control 2	A0A0G2KQ62	Uncharacterized protein OS=Danio rerio GN=fbn2b PE=1 SV=1	0	TCIDVNECDLNPNICLHGDCENTK	Carbamidomethyl: 2, 8, 15, 20	367 - 390	964.409	3	2.24	9.82	68.79	22.4	1
control 2	A0A0G2KUN8	Uncharacterized protein OS=Danio rerio PE=4 SV=1	0	VVPELTEALNK		325 - 335	606.844	2	-1.95	21.08	66.7	37.1	1
control 2	A0A0G2KZR6	Uncharacterized protein OS=Danio rerio PE=1 SV=1	0	SLEEVIER		239 - 246	487.761	2	0.1	6.3	57.43	35.9	1
control 2	A0A0G2L1F5	Uncharacterized protein OS=Danio rerio GN=sptbn1 PE=1 SV=1	0	TQTAIASEDMPNTLAEAEK		1,002 - 1,020	1010.48	2	1.65	8.66	65.79	68.8	2
control 2	A0A0G2L1F5	Uncharacterized protein OS=Danio rerio GN=sptbn1 PE=1 SV=1	0	LASDGNINADR		1,156 - 1,166	573.28	2	-2.2	10.72	33.48	67.5	1
control 2	A0A0G2L1F5	Uncharacterized protein OS=Danio rerio GN=sptbn1 PE=1 SV=1	0	EGEVLEAWR		1,806 - 1,814	544.77	2	-3.3	19.57	66.68	63.6	1
control 2	A0A0G2L1F5	Uncharacterized protein OS=Danio rerio GN=sptbn1 PE=1 SV=1	0	ADSPNVEGIR		1,475 - 1,484	529.271	2	6.82	46.13	41.4	61.9	2
control 2	A0A0G2L1F5	Uncharacterized protein OS=Danio rerio GN=sptbn1 PE=1 SV=1	0	MWTELETTTQTK		1,282 - 1,293	734.853	2	-0.49	8.75	62.91	50.1	1
control 2	A0A0G2L1F5	Uncharacterized protein OS=Danio rerio GN=sptbn1 PE=1 SV=1	0	EAAVELLMR	Oxidation: 8	1,183 - 1,191	524.277	2	-2.62	26.53	60.13	42.1	1
control 2	A0A0G2L1F5	Uncharacterized protein OS=Danio rerio GN=sptbn1 PE=1 SV=1	0	FQIQDISVETEDNK		78 - 91	833.401	2	-1.29	7.2	71.18	41.2	1
control 2	A0A0G2L1F5	Uncharacterized protein OS=Danio rerio GN=sptbn1 PE=1 SV=1	0	LIETQEKPR		1,853 - 1,861	371.878	3	-6.74	4.59	28.96	40	2
control 2	A0A0G2L1F5	Uncharacterized protein OS=Danio rerio GN=sptbn1 PE=1 SV=1	0	FSALER		1,993 - 1,998	361.694	2	-4.45	7.59	41.15	38.8	2
control 2	A0A0G2L1F5	Uncharacterized protein OS=Danio rerio GN=sptbn1 PE=1 SV=1	0	ELGQSVDEVEK		1,964 - 1,974	616.805	2	2.2	32.76	44.41	36	2
control 2	A0A0G2L1F5	Uncharacterized protein OS=Danio rerio GN=sptbn1 PE=1 SV=1	0	SETAPSNQSTPASSR		2,219 - 2,233	760.349	2	-4.52	6.14	25.64	35.7	1
control 2	A0A0G2L1F5	Uncharacterized protein OS=Danio rerio GN=sptbn1 PE=1 SV=1	1	QEGKDTDEVDGR		1,369 - 1,380	450.202	3	-5.24	14.06	21.64	35.1	1
control 2	A0A0G2L1F5	Uncharacterized protein OS=Danio rerio GN=sptbn1 PE=1 SV=1	0	LAGIEER		745 - 751	394.217	2	-6.01	12.95	38.19	29.9	1
control 2	A0A0G2L1F5	Uncharacterized protein OS=Danio rerio GN=sptbn1 PE=1 SV=1	0	LLEVLSGER		12 - 20	508.293	2	-0.47	3.76	64.84	28.4	2
control 2	A0A0G2L1F5	Uncharacterized protein OS=Danio rerio GN=sptbn1 PE=1 SV=1	0	CDDIFER	Carbamidomethyl: 1	1,462 - 1,468	477.701	2	-3.57	12.89	51.86	27.7	1
control 2	A0A0G2L1F5	Uncharacterized protein OS=Danio rerio GN=sptbn1 PE=1 SV=1	0	SLLEACEGR	Carbamidomethyl: 6	1,815 - 1,823	517.749	2	-3.44	17.66	47.33	27.6	1
control 2	A0A0G2L1F5	Uncharacterized protein OS=Danio rerio GN=sptbn1 PE=1 SV=1	0	DVEDEILWVEER		1,414 - 1,425	766.373	2	7.43	7.16	96.86	24.8	1
control 2	A0A0G2L1F5	Uncharacterized protein OS=Danio rerio GN=sptbn1 PE=1 SV=1	0	MLTAQDMSYDEAR		1,216 - 1,228	765.835	2	3.97	13.43	59.52	24.3	1
control 2	A0A0G2L1F5	Uncharacterized protein OS=Danio rerio GN=sptbn1 PE=1 SV=1	0	EAAVELLMR		1,183 - 1,191	516.279	2	-4.29	3.96	74.14	23.2	1
control 2	A0A0G2L1F5	Uncharacterized protein OS=Danio rerio GN=sptbn1 PE=1 SV=1	0	VLDNAIETEK		214 - 223	566.297	2	-2.2	8.69	43.98	22.6	1
control 2	A0A0G2L6I6	Isocitrate dehydrogenase [NADP] OS=Danio rerio PE=1 SV=1	0	IQVAQPVVEMDGDEMTR	Oxidation: 10	42 - 58	967.458	2	5.25	6.04	60.22	41.7	1
control 2	A0A0G2L6I6	Isocitrate dehydrogenase [NADP] OS=Danio rerio PE=1 SV=1	0	FSQTLER		393 - 399	440.726	2	-9.17	10.48	37.95	38.9	1
control 2	A0A0G2L6I6	Isocitrate dehydrogenase [NADP] OS=Danio rerio PE=1 SV=1	0	IQVAQPVVEMDGDEMTR		42 - 58	959.454	2	-1.77	6.66	70.74	20.7	2
control 2	A0A0H2UKN4	Uncharacterized protein OS=Danio rerio GN=utrn PE=1 SV=1	0	LNPESADSLR		780 - 789	551.281	2	0.88	21.65	45.53	56.3	1
[truncated: 6,527 more rows]

## Sheet: Supplementary Table 7
Supplementary Table 7. List of protein identifications.
[truncated: 2,464 more rows]
